# Supplementary material for: Complementarity of medium-throughput in situ RNA hybridization and tissue-specific transcriptomics: case study of Arabidopsis seed development kinetics
Source: Sci Rep. 2016 Apr 20;6:24644. doi: 10.1038/srep24644 (PMC4837347; doi:10.1038/srep24644)
Supplement: Supplementary Table S1 [file srep24644-s2.xls]

## Sheet: Sup Table S1
Supplementary Table S1: Organization of the Harada-Goldberg Arabidopsis seed development LCM Gene-Chip Data. The original Gene Expression Omnibus accession series GSE12404 was retrieved and organized in a chronological order of the 6 seed developmental stages. The expression values (duplicates or triplicates GSM files) were "normalized" following the same scheme used in the seed eFP browser (http…
						GSM311273 GSM311274	GSM311275 GSM311276	GSM311277 GSM311278	GSM311279 GSM311280	GSM311281 GSM311282	GSM311283 GSM311284	GSM311285 GSM311286	GSM284384 GSM284385	GSM284386 GSM284387	GSM284388 GSM284389	GSM284390 GSM284391	GSM284392 GSM284393 GSM284394	GSM284395 GSM284396	GSM284397 GSM284398	GSM499416 GSM499417	GSM378645 GSM378646	GSM378647 GSM378648	GSM378649 GSM378650	GSM378651 GSM378652 GSM378653	GSM378654 GSM378655 GSM378656	GSM378657 GSM378658	GSM378659 GSM378660	GSM311287 GSM311288	GSM499420 GSM499421	GSM311289 GSM311290	GSM311291 GSM311292	GSM311293 GSM311294	GSM311295 GSM311296	GSM499418 GSM499419	GSM501157 GSM501158	GSM501159 GSM501160	GSM501161 GSM501162	GSM501163 GSM501164	GSM501165 GSM501166	GSM501167 GSM501168	GSM378733 GSM378734	GSM378735 GSM378736	GSM378737 GSM378738	GSM378739 GSM378740	GSM378741 GSM378742	GSM378743 GSM378744	GSM378745 GSM378746
						pre-globular stage							globular stage								heart stage							linear-cotyledon stage							bending cotyledon stage						mature green stage
Locus identifiers (ORF/AGI)	Nb of genes	Spot ID	Gene Symbol	Max value	Rank	pg EP	pg MCE	pg PEN	pg CZEN	pg CZSC	pg SC	pg WS	g EP	g SUS	g MCEN	g PEN	g CZEN	g CZSC	g SC	g WS	h EP	h MCEN	h PEN	h CZEN	h CZSC	h SC	h WS	lc EP	lc MCEN	lc PEN	lc CZEN	lc CZSC	lc SC	lc WS	bc EP	bc PEN	bc CZEN	bc CZSC	bc SC	bc WS	mg EP	mg MCEN	mg PEN	mg CZEN	mg CZSC	mg SC	mg WS	Annotation
AT1G54410	1	262958_at	0	46316.8	1	1061.24	3211.2	12370.6	40414.7	6705.43	13810.5	12347.9	790.601	747.974	2839.27	13541.5	46316.8	13641.6	20010	5269.05	710.819	1259.77	1171.82	36549.3	10686.2	6358.26	7801	349.31	450.646	887.232	22570.9	11636	6330.52	2128.41	397.015	833.114	16427.9	6250.32	1634.09	855.785	840.899	326.509	282.165	17820.8	9485.34	2669.95	332.469	dehydrin family protein
AT1G62080;AT1G62000;AT1G62060;AT1G62220	4	264735_s_at	0	44858.5	2	19.2258	26.832	4.72058	38.8293	15.4552	9.08884	15.7911	16.2248	36.7368	189.888	54.2073	30.0055	18.5195	15.9537	10.6137	7.30531	14.4123	18.354	48.802	12.5999	13.5265	17.6452	6.90606	163.123	96.0586	66.7905	2522.39	13688.7	13371.7	48.613	318.714	24.3107	11634.4	31721	15438.4	70.0898	964.576	942.916	569.572	16306.1	44858.5	13039.4	[AT1G62080, similar to unknown protein [Arabidopsis thaliana] (TAIR:AT1G62000.1)];[AT1G62000, similar to unknown protein [Arabidopsis thaliana] (TAIR:AT1G62080.1)];[AT1G62060, similar to unknown protein [Arabidopsis thaliana] (TAIR:AT1G62220.1)];[AT1G62220, similar to unknown protein [Arabidopsis thaliana] (TAIR:AT1G62060.1)]
no_match	?	257878_at	0	35252.5	3	5408.89	35252.5	2839.31	1356.88	50.734	201.367	4210.03	843.316	8212.13	24300	893.088	32.5774	6.2718	109.353	280.291	23.9626	135.821	23.2185	3.97527	2.98947	2.48514	7.42695	2.04992	2.61403	2.8732	13.6889	8.46303	4.85038	3.4731	8.16596	8.44357	15.1062	9.7073	1.52976	4.08439	5.88506	1.90932	6.99266	7.38913	1.59579	5.63359	7.99032	no_match
AT2G30810	1	267198_at	0	30528.8	4	9172.7	30528.8	12811.2	4227.28	167.521	1034.48	6887.73	7244.23	13193.7	27784.4	12769.5	4721.8	355.051	1657.1	4891.02	1111.34	4262.34	5772.11	1786.1	34.1445	145.158	686.072	7.85066	26.7345	205.289	93.2876	51.9392	53.5353	10.5487	1.28166	86.4023	44.5114	6.02526	10.9701	5.35277	8.41425	5.93453	28.2461	6.92103	1.99681	33.2789	17.2341	gibberellin-regulated family protein
ATCG00570	1	244963_at	psbF	30134.9	5	3461.22	16188	11975.2	11557.6	3621.65	6957.06	7370.27	10401.6	4653.17	11122.8	17838.2	30134.9	9375.3	16709.7	6750.2	4333.34	6295.32	9674.04	14900.7	4844.79	4324.32	7482.65	8936.02	15110.6	8317.73	13463.7	5505.52	8024.43	13427.6	8311.22	11306.3	13810.5	4550.26	8621.5	14054.5	20972.3	17831	14548.5	15637	7284.96	18730.8	18663	PSII cytochrome b559
AT5G39280;AT5G39300	2	249502_s_at	ATEXPA23	28793.4	6	6136.76	28793.4	5436.76	2095.33	76.8861	522.879	4791.07	2657.19	9278.34	20781	2486.57	213.457	100.577	257.63	3211.68	104.681	844.563	187.311	22.3561	5.47191	2.76155	41.2993	5.19701	22.2539	9.01444	7.34263	8.54178	18.7746	2.65121	1.37482	2.60003	6.69605	2.74459	8.89424	7.86813	13.012	2.1893	4.53548	10.6523	3.0824	27.3509	12.6922	[AT5G39280, ATEXPA23 (ARABIDOPSIS THALIANA EXPANSIN A23)];[AT5G39300, ATEXPA25 (ARABIDOPSIS THALIANA EXPANSIN A25)]
AT2G40205;AT3G08520;AT3G11120;AT3G56020	4	256438_s_at	0	26130.7	7	12936.6	26130.7	13903.6	19346.4	9234.26	10822.2	10911.4	17645.9	11640.5	23901.7	14236.9	14753.3	13069.3	12977.1	12175.3	6710.66	8898.66	8566.72	13362.9	16348.2	9409.28	12012.3	10770.3	12584.2	12090	14772.1	16348.3	9011.6	16266.5	9025.1	14053.7	17828.8	12654	17907.6	15789.4	17000.6	12782.2	13871.5	11733.7	11377.1	19727.4	14714	[AT2G40205, 60S ribosomal protein L41 (RPL41C)];[AT3G08520, 60S ribosomal protein L41 (RPL41D)];[AT3G11120, 60S ribosomal protein L41 (RPL41E)];[AT3G56020, 60S ribosomal protein L41 (RPL41G)]
AT2G39640	1	267620_at	0	26067.1	8	314.037	563.163	4400.54	20930.1	555.462	111.357	1428.03	121.048	41.8207	219.673	4465.42	26067.1	3060.43	505.104	1387.67	11.1564	121.187	414.156	17970.3	951.493	14.1299	1153.05	3.37345	17.032	4.73256	830.492	341.535	512.941	21.5033	7.55897	4.36579	40.2234	17.3135	9.26897	9.28132	7.87886	7.59292	10.0882	40.9966	20.056	31.4862	4.89973	glycosyl hydrolase family 17 protein
AT2G44550;AT2G44540	2	267394_s_at	AtGH9B9	25898.5	9	3645.84	25898.5	1152.2	1155.17	72.7262	179.313	3266.77	870.293	6167.2	15185	30.9817	16.8885	7.97886	15.2463	669.626	1.94157	32.3624	0.62568	12.012	3.2205	1.66197	2.91317	4.31069	2.08474	5.48441	0.961395	1.01562	1.06546	1.59703	1.39062	3.91541	3.13623	3.63764	2.43982	1.43723	1.55497	1.90324	1.62479	1.41546	2.59624	2.54542	0.795521	[AT2G44550, ATGH9B10 (ARABIDOPSIS THALIANA GLYCOSYL HYDROLASE 9B10); hydrolase, hydrolyzing O-glycosyl compounds];[AT2G44540, ATGH9B9 (ARABIDOPSIS THALIANA GLYCOSYL HYDROLASE 9B9); hydrolase, hydrolyzing O-glycosyl compounds]
AT5G38170	1	249548_at	0	25356.4	10	5286.3	1965.39	12.2216	127.127	14.2624	53.0801	449.885	4349.52	14249.4	6683.13	1238.8	505.327	17.8728	76.4474	1289.29	7531.85	12102.2	9126.15	2550.35	149.167	931.878	12078.3	6774.49	21420.5	16647.1	5858.95	5193.56	15868.2	20329.3	4731.08	21822.5	11317.9	4552.93	25356.4	19600	2081.43	21100.1	20482.2	20081.5	5499.51	23957.1	14389	protease inhibitor/seed storage/lipid transfer protein (LTP) family protein
AT5G09530	1	250500_at	0	24726.7	11	8.57017	30.3952	8.25408	2.0306	12.1835	31.545	74.9144	2.97762	8.14076	12.5912	9.51525	7.12283	9.81546	23.4969	7.66422	8.99433	33.5263	52.5343	8.0932	20.4353	4.58879	31.0053	8.57934	21.9819	232.573	13.9453	1.17576	23.2103	55.427	10.3593	193.127	35.3851	7.72422	1.35275	37.2862	45.845	1110.9	806.129	469.185	5155.48	24726.7	1387.6	hydroxyproline-rich glycoprotein family protein
AT3G24510	1	258130_at	0	24610	12	4307.65	24610	9122.58	3148.44	159.864	261.462	2845.12	3678.04	8222.76	20859.5	7600.57	2508.65	99.8064	809.905	1291.24	255.484	1207.34	1006.87	218.48	16.9458	19.6575	231.365	4.05823	8.11582	20.9107	41.6031	23.4792	11.141	15.3173	2.76967	8.66689	6.43626	6.32032	1.92355	18.0104	12.6844	1.25883	5.71583	4.31732	6.81202	14.781	12.4342	Encodes a defensin-like (DEFL) family protein.
AT5G54220	1	248202_at	0	23956.3	13	3278.52	23956.3	2520.07	2668.49	118.961	205.766	2421.82	1090.35	5323.77	17077.4	1240.16	1788.73	69.063	121.463	1638.75	386.545	1447.74	215.019	2133.25	61.564	8.2422	201.425	1.4773	1.41061	8.85728	65.8833	29.6909	10.1239	0.723317	1.44707	6.74248	14.7083	5.95235	8.41639	0.577293	6.78904	7.04634	6.88137	12.9944	6.12852	4.11858	1.17788	Encodes a defensin-like (DEFL) family protein.
AT4G28520	1	253767_at	CRU3	23443.8	14	13.5907	24.3837	5.14234	4.48572	9.73864	13.3887	12.7223	26.1745	17.7278	5.5839	5.96707	34.8945	8.74898	13.0226	8.45835	6.80252	2.45936	3.22571	20.5805	8.85029	6.0686	4.10854	10.9398	12.2809	12.5221	18.9926	5.85951	2.93755	4.20936	453.914	94.6335	1.67283	0.910285	1.06215	329.59	23443.8	9622.69	10759.6	3639.14	190.856	2011.21	16494.1	CRU3 (CRUCIFERIN 3); nutrient reservoir
AT5G40730	1	249375_at	AGP24	23300.9	15	154.342	430.194	653.895	20542.3	759.09	94.986	1095.11	47.0594	52.1983	363.898	2241.03	20087.6	1308.1	400.505	1686.2	18.5025	443.299	606.991	23300.9	2578.57	63.0312	2741.61	69.1674	25.5467	98.1045	14472.1	3177.43	460.727	574.072	6.9098	37.5933	5679	837.995	19.3739	112.909	7.33236	12.7319	2.7286	2001.47	801.327	45.1603	40.9033	AGP24 (ARABINOGALACTAN PROTEIN 24)
AT1G03880	1	265095_at	CRU2	22941.4	16	9.43096	17.7506	1.91292	22.5237	7.3557	13.0369	11.4443	6.28964	1.14835	11.1013	1.2796	7.50082	10.2842	1.61156	1.2648	1.93423	1.36041	0.443117	2.37474	7.59641	6.57067	5.16748	5.81298	6.73216	1.76381	34.5737	0.782922	1.35285	1.62626	673.862	89.5479	10.2661	2.08129	13.1343	518.61	22941.4	8300.18	7809.48	1047.61	124.566	1314.9	16710.9	CRU2 (CRUCIFERIN 2); nutrient reservoir
AT4G25140	1	254095_at	OLEO1	22929.1	17	7.25974	49.8523	18.1597	9.55643	14.6083	7.73243	9.16508	6.55082	19.2021	23.331	11.9565	39.0788	15.5335	8.166	14.2576	18.4894	104.867	47.7508	23.4627	25.4544	7.6748	29.643	483.93	494.391	101.224	33.504	16.3226	118.305	405.652	4512.7	2872.04	68.3561	41.4352	734.709	5501.51	22929.1	13605.4	12750.4	5430.26	274.352	5004.28	20370.8	OLEO1 (OLEOSIN1)
AT3G60245	1	251409_at	0	22233.4	18	13565.4	22233.4	11526.4	10047.1	6362.29	8035.69	7929.56	17595.8	7895.47	14484.6	12716.7	8759.73	6890.62	8924.06	9822.61	7342.95	7402.16	7690.76	7185.77	6783.34	6593.45	7253.53	9183.53	7076.23	7092.65	9138.43	6348.73	5461.06	11561.8	7412.62	6238.56	9089.74	4901.21	8565.27	10701.8	9964.19	7197.94	7751.23	4162.07	3990.82	5326.46	8910.42	60S ribosomal protein L37a (RPL37aC)
AT5G42020;AT5G28540	2	245956_s_at	BIP2	22040.6	19	6248.48	22040.6	8027.22	11792.1	3128.46	6611.39	5687.72	6091.25	5288.1	12756	4827.1	11308.3	4549.54	8858.12	4919.7	2736.85	2231.81	2601.95	4970.33	2871.21	5097.83	3854.47	3043.68	1728.51	5218.08	1969.13	2332.95	3780.01	2794.36	3251.36	4124.41	2804.27	2775.54	6481.37	3016.19	5099.5	2981.26	3695.9	2929.08	2130.53	3934.71	4623.9	[AT5G42020, BIP (LUMINAL BINDING PROTEIN); ATP binding];[AT5G28540, BIP1; ATP binding]
AT1G04660	1	264606_at	0	21874	20	123.748	115.385	15.0804	38.2526	41.6997	9.48157	37.9906	83.518	664.53	316.982	151.086	19.6159	33.1905	56.8858	125.037	3910.25	2458.96	76.881	395.456	59.474	50.7838	2009.69	10054	1285.37	1554.7	64.4015	41.8214	411.524	14132.7	14221.8	1832.7	82.7066	213.848	550.428	21874	11742.8	586.851	1484.18	325.082	80.9789	1198.69	18341	glycine-rich protein
AT1G77510	1	259757_at	ATPDIL1-2	21472.5	21	1993.08	21472.5	3823.34	8435.62	224.84	565.364	1951.39	527.005	5052.45	12526.7	2321.12	4919.98	343.353	755.595	1306.05	329.888	991.403	897.848	3906.43	216.747	552.176	624.311	326.135	268.919	581.597	1852.59	203.325	283.75	260.376	268.217	342.696	2314.28	237.13	175.646	277.301	567.964	415.5	370.068	575.585	296.727	167.613	465.536	ATPDIL1-2 (PDI-LIKE 1-2); protein disulfide isomerase
AT3G03410	1	259045_at	0	21062.8	22	31.1873	152.707	29.2632	21062.8	322.439	28.4769	413.933	29.6123	7.80442	2.41294	169.944	20985.9	1292.43	36.8509	739.637	3.16725	147.263	23.3702	20486.4	2166.61	28.949	2091.9	4.11528	7.43699	18.4444	2435.09	369.63	273.748	64.5503	5.14269	34.249	70.7205	13.3948	4.10292	13.7376	20.8665	2.29271	12.0086	17.7927	20.8499	23.1175	15.1844	calmodulin-related protein, putative
AT4G29285	1	253724_at	LCR24	20724.9	23	2011.19	16257.9	7649.77	1332.54	32.8409	132.978	1452.38	1208.72	6396.49	20724.9	2445.56	290.675	11.9814	95.5271	661.318	50.2786	504.322	614.111	16.4281	26.1185	13.8021	77.9837	12.776	5.88123	13.4947	30.55	17.4373	4.65857	5.52691	4.76645	3.24799	2.09834	9.84728	12.6493	10.403	8.8214	0.900264	3.93384	12.0471	10.9704	2.2475	7.72845	LCR24 (Low-molecular-weight cysteine-rich 24)
AT1G62070	1	264740_at	0	20374.2	24	3.3403	26.8361	3.81653	7.27141	11.889	14.352	6.941	20.2474	2.63363	62.336	14.421	16.4022	4.35823	8.36616	6.21054	3.60675	7.24045	9.6251	6.54858	15.2054	12.8115	11.7819	2.7837	11.5188	13.6598	24.5672	21.7785	3307.65	867.783	5.9949	60.8148	7.20753	588.544	15337.9	4842.52	8.09497	119.081	93.3382	94.6799	3163.58	20374.2	4237.14	unknown protein
AT5G59310	1	247718_at	LTP4	20356.3	25	36.5342	23.914	5.37915	46.6321	512.14	69.328	1158.26	25.4896	11.0245	157.871	97.7947	18.2932	671.231	69.5458	847.208	7.82769	10.7102	45.4705	19.2297	1429.8	345.245	893.556	6.57882	112.022	40.7713	82.9145	8008.39	12226	9719.53	6.90474	89.3905	5.23961	12202.4	20356.3	4189.53	3.83353	19.8669	33.1209	58.6298	7929.89	3027.39	1534.87	LTP4 (LIPID TRANSFER PROTEIN 4); lipid binding
AT5G09730	1	250499_at	BXL3	19649.2	26	2488.12	19649.2	5681	2907.01	261.284	183.468	1972.11	936.756	5141.95	16848.2	4679.51	947.295	203.51	156.422	1505.25	58.9881	552.083	330.24	144.3	95.4066	36.7072	56.2159	4.27501	3.08962	3.71894	15.1534	29.9861	61.0742	26.4624	3.18466	11.9211	8.25946	25.6379	225.276	50.9323	1.02753	4.80081	1.28922	3.85525	26.5389	86.5497	25.9629	BXL3 (BETA-XYLOSIDASE 3); hydrolase, hydrolyzing O-glycosyl compounds
AT3G14850	1	256600_at	0	19266.5	27	2225.18	19266.5	1672.62	10134.9	182.872	163.844	1631.41	72.2466	2265.9	7571.95	69.2982	8756.63	422.956	16.257	476.053	9.39738	30.312	5.38392	2233.89	83.4643	21.5063	52.6581	5.19538	16.2466	16.0197	18.9198	75.1946	36.2572	17.4607	9.47056	10.4867	126.235	119.342	5.08043	11.401	13.2568	8.74713	2.06263	21.9959	84.8425	14.2734	6.34178	similar to unknown protein [Arabidopsis thaliana] (TAIR:AT1G29050.1); similar to unnamed protein product [Vitis vinifera] (GB:CAO39470.1); contains InterPro domain Protein of unknown function DUF231, plant (InterPro:IPR004253)
AT1G65330;AT1G65300	2	264214_s_at	AGL38	18910.8	28	1609.44	2455.57	10258.2	17778.6	532.775	442.302	2997.6	225.697	172.899	1258.83	4231.77	16540.5	1588.17	477.689	3055.95	56.8926	767.412	506.466	18910.8	1763.71	52.3618	2658.62	19.8518	38.0933	84.1517	916.489	460.305	411.475	9.90113	74.6492	15.3148	43.8013	23.8898	14.353	12.8354	3.9562	14.5449	8.77817	9.5065	9.53327	14.6866	4.79871	[AT1G65330, PHE1 (PHERES1); DNA binding / transcription factor];[AT1G65300, PHE2 (PHERES2); DNA binding / transcription factor]
AT4G27170	1	253902_at	0	18534.3	29	6.33419	3.10662	9.19312	19.6005	11.705	0.887854	2.38296	13.5952	5.49788	32.3161	7.96217	8.54567	11.43	3.22798	12.8192	3.86277	2.42891	7.78416	2.42253	2.45799	7.81227	11.1665	16.0406	25.0367	9.70754	12.5404	5.28462	3.73346	2.74314	405.351	416.164	13.3379	4.65773	51.8608	931.631	18534.3	12677.7	12208.3	4233.89	213.226	5567.76	13166.4	2S seed storage protein 4 / 2S albumin storage protein / NWMU2-2S albumin 4
AT1G07590;AT1G07600	2	261438_at	0	18283.9	30	5.69448	102.476	17.6737	121.009	2372.39	129.953	1303.37	212.233	316.213	1747.26	90.2154	99.2746	2308.26	567.268	1423.71	512.167	3044.02	1169.89	169.889	6363.37	1036.64	2458.6	108.101	6888.17	742.12	2157.8	14740.6	1767.45	2009.89	223.553	2846.69	534.477	18283.9	2110.82	1759.04	518.314	7505.95	4769.47	2750.33	17828.5	6753.34	1164.02	[AT1G07590, pentatricopeptide (PPR) repeat-containing protein];[AT1G07600, MT1A (METALLOTHIONEIN 1A)]
AT5G02380	1	250991_at	MT2B	18032.5	31	467.026	1062.03	1572.2	1695.89	9770.52	2455.52	5033.38	791.977	4888.58	1374.78	1357.62	1081.69	13193.5	2045.95	6958.37	753.863	2157.37	2086.45	2326.41	18032.5	3560.09	4259.81	2063.25	3991.41	2100.91	3258.05	16838.6	3085.55	4981.24	2637.24	4153.42	3100.94	16320.8	3134.21	4844.46	4431.55	3126.94	3379.51	2426.31	12550.9	2652.57	5600.9	MT2B (METALLOTHIONEIN 2B)
AT2G18540	1	265949_at	0	17553.3	32	27.3442	56.3709	50.8685	40.8308	45.4773	41.682	38.9294	75.4151	17.5236	25.1223	19.509	17.7384	121.622	68.7918	30.5614	12.3495	14.3866	10.7197	30.9227	56.6498	10.2948	30.4488	323.99	120.99	269.623	48.2439	87.5628	125.463	39.2591	3612.26	698.938	41.6915	52.6677	194.473	870.359	17553.3	9862.83	9208.75	7320.5	563.561	1321.82	5130.82	cupin family protein
AT4G27140	1	253904_at	0	17522.3	33	23.7169	9.18013	7.8761	26.783	13.243	4.35652	15.8465	10.2595	8.77705	8.30764	4.93114	18.6434	14.9513	5.83651	12.1568	8.96984	22.8957	44.1519	28.1985	20.5037	17.84	18.2482	32.7324	47.7293	54.8414	20.6667	1.85589	10.2599	15.0796	509.102	141.639	6.51772	14.5632	38.1627	291.755	17522.3	8441.3	7994.24	934.049	54.2034	1250.87	7030.56	2S seed storage protein 1 / 2S albumin storage protein / NWMU1-2S albumin 1
AT4G27160	1	253895_at	AT2S3	17506.7	34	19.2129	7.4776	1.5581	21.6914	16.4392	8.39506	17.0843	19.3098	11.8847	3.24807	3.23964	20.9021	12.6866	19.7262	2.38262	2.61523	3.15325	2.83176	34.8428	11.9553	3.32474	6.91031	23.8199	8.83676	7.68968	16.3215	14.2781	4.08224	5.54562	1378.11	468.408	5.90472	0.986737	37.3579	1298.56	17506.7	10864.2	12297.1	4562.13	367.699	6280.92	13860.6	AT2S3; lipid binding / nutrient reservoir
AT5G44830;AT5G44840	2	249022_s_at	0	17305.1	35	13.3688	101.871	10.617	8911.55	150.024	25.3655	227.189	6.06243	8.97923	9.28373	48.967	17305.1	1223.05	21.0502	318.421	4.78043	1.44751	8.3377	6185.27	52.8522	9.37411	99.1481	17.874	6.05129	2.22779	5.97584	16.8951	73.8669	2.88001	3.86265	0.717458	6.50194	3.87615	3.51872	1.02293	10.8339	2.33732	2.90107	2.04255	10.5202	14.1067	2.17796	[AT5G44830, glycoside hydrolase family 28 protein / polygalacturonase (pectinase) family protein];[AT5G44840, glycoside hydrolase family 28 protein / polygalacturonase (pectinase) family protein]
AT3G08770	1	258675_at	LTP6	17175.3	36	1193.63	3572.82	3390.8	7072.64	4933.5	14218.2	12706.9	61.7887	912.839	2450.49	2111.93	388.75	7279.05	17175.3	11702.3	61.1886	728.423	1971.37	618.438	9920.27	11963.4	9535.03	91.8974	860.675	176.205	630.078	7469.1	4185.77	1635.9	36.5166	572.21	24.3714	1474.16	2013.93	160.22	53.4722	1.08864	6.80312	13.3436	80.7701	31.324	33.8789	LTP6 (Lipid transfer protein 6); lipid binding
AT1G07690	1	261466_at	0	17165.6	37	31.4881	70.8229	21.1693	7280.28	145.755	51.2909	199.271	14.2487	5.37073	2.6032	99.7601	17165.6	1011.68	81.6202	234.575	6.44662	9.55719	8.49289	10905	650.193	12.1334	550.379	8.31847	9.47587	15.8907	2788.07	426.12	190.094	27.5868	3.0239	8.2233	26.0896	16.6095	16.3149	23.4142	16.2845	15.0679	14.1565	12.6343	16.327	31.7227	3.74835	similar to unknown protein [Arabidopsis thaliana] (TAIR:AT1G54950.1)
AT4G30070	1	253655_at	LCR59	17134.3	38	1448.96	17134.3	415.785	195.252	16.7954	57.6625	720.895	199.531	2714.97	11201.6	167.281	21.8096	8.342	16.9542	145.403	5.28042	10.4454	2.61711	5.45689	14.4165	15.3331	4.0589	4.23787	11.6669	3.35503	4.94929	12.7702	4.58191	6.71986	21.3344	6.7939	3.20624	16.3508	6.09051	6.75531	7.96293	2.43378	4.79178	17.5749	12.4512	9.34974	11.715	LCR59 (Low-molecular-weight cysteine-rich 59)
AT5G38160	1	249547_at	0	17115.1	39	89.0236	33.8145	23.0412	12.8469	12.7358	4.77294	11.8972	147.309	273.085	1173.4	635.766	239.824	30.0882	14.1087	120.402	4506.08	8715.89	4559.85	798.124	90.674	252.718	5681.44	4244.46	14582.7	11688.2	2346.28	1709.37	7891.8	9722.1	1699.82	14135.5	3446.9	978.232	6825.82	10168.1	2231.27	15816	14858.8	17115.1	2767.53	13122.3	9143.18	protease inhibitor/seed storage/lipid transfer protein (LTP) family protein
AT5G44120	1	249082_at	CRA1	16986.7	40	19.8702	9.84871	7.645	32.0242	2.87022	8.47458	13.9393	72.1236	5.40365	10.0824	2.30259	14.4585	17.5406	15.6309	15.702	10.0581	4.10288	14.1627	11.203	14.4881	1.93773	19.241	65.7659	26.7515	12.6572	45.1643	11.2895	22.2547	44.3907	2586.06	1935.98	26.9569	20.7067	382.024	1466.9	16986.7	9594.82	10996.2	5101.96	483.687	4068.12	14468.8	CRA1 (CRUCIFERINA); nutrient reservoir
AT5G46820;AT5G46810	2	248866_s_at	0	16837	41	698.55	16837	217.807	5290.93	79.691	33.6184	1016.36	1120.29	4478.52	13036.6	201.548	8690.21	348.459	134.261	1849.54	68.8125	1158.85	115.294	9272.35	288.001	20.1447	1145.18	8.35124	1.16471	43.6188	1573.52	242.734	208.841	39.8398	3.61846	12.3175	285.584	16.4282	19.9752	12.1898	9.95192	1.81031	1.94759	6.8639	9.27845	4.18112	17.4694	[AT5G46820, similar to unknown protein [Arabidopsis thaliana] (TAIR:AT5G46810.1); similar to unnamed protein product [Vitis vinifera] (GB:CAO46478.1); contains InterPro domain Protein of unknown function DUF239, plant (InterPro:IPR004314)];[AT5G46810, similar to unknown protein [Arabidopsis thaliana] (TAIR:AT5G46820.1); similar to hypothetical protein 25.t00048 [Brassica oleracea] (GB:ABD64955.1)…
ATCG00340	1	245006_at	psaB	16783.7	42	2799.44	13375.7	10048.1	7165.88	4082.47	6224.41	6446.17	2081.64	3662.8	9984.58	11634.3	9440.69	3296.8	5274.92	7152.25	3657.98	6246.55	6923.28	10806.1	4137.43	3984.17	7427.03	7275.52	13045.7	6620.74	6879.71	4386.2	7528.76	12090.6	7011.86	9184.75	6238.08	2645.62	5752.79	12330.3	13717.1	13520.7	12788.2	11189.6	3560.27	10820.7	16783.7	Encodes the D1 subunit of photosystem I and II reaction centers.
AT3G17160	1	257879_at	0	16598.8	43	12266.8	8226.23	6207.02	3060.18	7367.95	6549.42	5408.82	16598.8	9147.53	9211.35	6795.75	1864.55	7101.5	4550.15	3359.65	7836.39	7408.99	5326.8	2318.92	5391.13	2620.83	5127.02	8480.7	4061.82	5453.89	5508.62	3589.69	2856.14	4842	7734.34	4228.81	6105.09	3619.8	2184.95	6162.68	8416.9	4198.65	3766.18	5933.98	2727.97	2073.09	5694.62	similar to unknown protein [Arabidopsis thaliana] (TAIR:AT1G47970.1)
AT5G40155	1	249402_at	0	16531.8	44	29.9754	101.372	139.857	6697.22	83.8217	1.42436	108.696	12.2465	204.064	49.3384	170.373	10785.1	418.857	52.9396	140.965	7.67815	148.985	75.5313	10349.3	522.099	26.6558	780.778	9.73376	32.5983	126.71	16531.8	2101.61	182.11	293.983	7.6843	176.981	9648.36	1338.86	26.7069	273.5	4.50907	1.09559	9.42736	2562.41	630.839	16.1363	28.9962	Encodes a defensin-like (DEFL) family protein.
AT3G56360	1	251704_at	0	16493.2	45	567.784	2416.18	5756.06	10570.3	4275.26	492.192	2258.83	639.264	3775.87	4131.18	2462.47	4704.35	9781.29	219.26	4197.72	1054.07	1074.22	662.07	3066.55	10062.2	616.768	4478.15	164.642	744.219	184.018	8431.81	9134.1	6751.88	2187.52	1236.38	4843.04	5949.98	16493.2	11087.5	1405.43	582.97	1522.62	1596.13	4929.76	9998.37	7152.02	2498.77	similar to unknown protein [Arabidopsis thaliana] (TAIR:AT5G05250.1); similar to unnamed protein product [Vitis vinifera] (GB:CAO41488.1)
AT5G38420;AT5G38430;AT5G38410;AT1G67090	4	264474_s_at	RBCS1A	16454.1	46	2222.27	10181.8	13885.3	4386.26	534.27	2117.75	6418.06	2739.45	3134.07	10660	15326.7	8320.81	1278.57	4135.81	10195.3	5451.26	9359.99	8309.15	5503.04	655.099	1286.85	7479.29	11956.2	16454.1	11246.7	1151.59	2055.06	6916.46	14857.2	10658.5	13929.5	2606.93	786.491	6539.11	15114.4	15123.3	11474.5	10879.9	10141.5	1654.73	7923.14	15635.1	[AT5G38420, ribulose bisphosphate carboxylase small chain 2B / RuBisCO small subunit 2B (RBCS-2B) (ATS2B)];[AT5G38430, ribulose bisphosphate carboxylase small chain 1B / RuBisCO small subunit 1B (RBCS-1B) (ATS1B)];[AT5G38410, ribulose bisphosphate carboxylase small chain 3B / RuBisCO small subunit 3B (RBCS-3B) (ATS3B)];[AT1G67090, RBCS1A; ribulose-bisphosphate carboxylase]
AT2G02515	1	267218_at	0	16179.5	47	1619.05	16179.5	2994.79	859.702	5.3182	70.0341	1239.11	937.191	3883.58	10216.9	3424.61	1607.7	79.2018	213.723	705.672	245.527	1309.85	789.726	1169.2	49.6349	18.4163	283.128	0.970899	47.649	75.2487	178.364	40.3849	23.1442	33.7178	5.36454	11.3473	70.551	3.73511	1.44762	3.12833	1.17808	8.42996	0.849791	8.78144	12.6211	2.30437	2.49292	unknown protein
AT5G46960;AT5G46950	2	248823_s_at	0	15958.6	48	1434.04	14384.6	1495.39	380.454	23.0299	95.0935	1099.19	1849.28	4305.87	15958.6	4064.14	378.985	46.6623	204.319	1532.04	151.287	1069.64	1405.71	207.484	2.44031	46.8179	211.274	1.13697	6.23083	5.54107	13.5902	25.5902	85.1497	7.47015	0.883341	1.82466	2.2934	7.73133	15.4664	12.7724	1.19108	0.991001	1.35915	18.2102	52.9682	21.1137	2.32652	[AT5G46960, invertase/pectin methylesterase inhibitor family protein];[AT5G46950, invertase/pectin methylesterase inhibitor family protein]
AT4G32105	1	253463_at	0	15797.1	49	2074.85	15797.1	3476.9	442.13	22.5719	133.244	1567.21	192.099	3139.34	7703.51	933.972	33.7199	9.98347	42.8777	265.05	9.03044	30.2211	100.367	18.8802	16.6263	6.13541	16.0431	5.08494	12.0694	9.24982	13.8703	8.4911	4.47764	4.69176	2.28321	7.24141	27.7575	10.1511	6.74513	6.41209	11.5632	16.678	12.3051	6.11734	4.21489	22.6731	2.37802	galactosyltransferase
AT2G02100	1	266119_at	LCR69	15717.4	50	17.3852	5.45889	63.6416	173.189	2556.84	153.288	1372.41	31.1729	161.306	613.531	262.542	58.3024	139.073	17.0258	249.836	2409.53	9908.67	9237.71	170.573	1466.9	773.683	9110.05	973.119	15717.4	14312.1	1928.88	1603.06	8141.3	12779.9	621.495	15405.5	7263.93	1601.07	2195.41	11854	2676.77	14382.6	14062.6	15610.2	2168.53	4113.3	7331.65	LCR69/PDF2.2 (Low-molecular-weight cysteine-rich 69); protease inhibitor
AT4G28365;AT4G32490	2	253433_s_at	0	15680.5	51	5036.3	276.419	8.52345	128.868	77.8106	346.417	377.911	2566.24	1411.94	516.965	272.651	51.1662	3.66428	437.253	1370.87	3089.66	7716.89	5269.12	238.646	83.8552	1077.13	5505.35	2381.16	15680.5	13429.5	4894.79	3517.93	8572.21	15234.9	2048.1	14630.5	12679.4	5616.8	9085.47	12394.8	532.974	5752.77	8462.22	9196.53	3576.85	5342.78	5280.81	[AT4G28365, plastocyanin-like domain-containing protein];[AT4G32490, plastocyanin-like domain-containing protein]
AT1G56340	1	256216_at	CRT1	15364.1	52	4293.4	15364.1	5805.82	6665.57	3024.24	4628.16	3814.2	3807.85	4255.76	11413.6	4254.55	5621.96	3228.52	5747.96	3766.22	1990.78	2285.74	2233.88	3856.03	3585.89	4441.39	3086.66	2130.24	1171.55	3593.47	2538.17	2618.38	2726.13	1679.23	1703	2538.44	3614.74	1843.29	3413.25	2031.9	2836.22	2939.49	2751.62	2647.33	1770.27	3180.56	3024.76	CRT1 (CALRETICULIN 1); calcium ion binding
AT5G51210	1	248435_at	OLEO3	15347.5	53	2.70763	6.826	3.23948	2.76424	4.66541	4.38201	2.07226	5.16765	10.3395	66.4496	9.86928	8.64337	4.52113	9.67741	9.21736	182.042	482.859	388.96	48.713	5.19279	13.2275	163.051	3243.4	3430.97	2263.72	19.3455	4.31351	1081.06	4869.45	7066	7560.53	313.282	76.3536	2090.45	9665.77	15347.5	6227.77	6700.47	2564.12	204.132	1887.35	14329.2	OLEO3 (OLEOSIN3)
AT3G27660	1	258240_at	OLEO4	15339.5	54	5.90896	4.99418	8.00041	25.9247	8.16321	15.465	13.9458	19.4912	28.563	19.1412	17.0318	17.2649	7.97111	27.1923	9.96884	18.9696	15.2375	8.07883	19.45	23.4423	19.0174	33.5583	1795.42	469.702	160.796	66.79	23.7967	200.646	556.568	2209.08	2654.07	24.531	18.8675	367.316	2575.98	15339.5	8820.08	8912.65	5052.92	624.775	5035.9	9519.95	OLEO4 (OLEOSIN4)
AT1G52300	1	259612_at	0	15293.3	55	11977.3	13751.2	9167.63	5676.91	4153.69	6702.65	5795.05	15293.3	5529.5	10971.7	11393.2	2646.75	3026.34	3145.75	6876.31	6846.11	5678.03	7026.47	1870.58	3058.91	4870.24	6880.88	9293.53	5035.98	5747.89	4266.3	3070.88	3569.28	7654.31	8265.05	6786.94	7971.86	3111.82	4403.73	9170.59	6343.57	5720.85	6159.13	2813.35	2178.01	2403.67	6570.79	60S ribosomal protein L37 (RPL37B)
AT5G47550	1	248763_at	0	15197.5	56	40.7284	278.373	45.0477	7655.4	146.881	269.455	248.382	185.184	1424.85	5413.78	363.611	8889.88	322.084	93.8244	323.303	464.012	3991.34	4973.35	4099.83	173.216	195.461	2285.92	732.548	12211.9	8932.77	8137.03	1516.44	2271.69	3290.78	277.358	11347.4	4834.23	515.001	2249.37	4428.91	1317.33	15197.5	11761.8	14919	962.314	5310.44	4283.13	cysteine protease inhibitor, putative / cystatin, putative
AT4G27150	1	253894_at	0	15148.7	57	6.30203	1.99569	18.0946	1.04493	7.89864	12.1195	0.859437	12.1582	0.63924	0.874975	1.12672	12.3413	0.876979	3.55613	0.649844	4.90371	0.45736	2.13439	11.4125	11.6156	4.77895	1.05635	6.65946	1.168	5.73763	1.58047	1.34544	0.592694	3.24306	1538	728.894	10.7557	7.51086	48.1272	1194.32	15148.7	12889.5	11817.4	4518.75	293.325	6600.39	13821.5	2S seed storage protein 2 / 2S albumin storage protein / NWMU2-2S albumin 2
AT1G62480	1	265116_at	0	15079.6	58	7.90394	22.9505	25.2224	28.1573	4351.29	1926.3	2754.14	45.5682	53.9317	73.8304	33.9358	34.6921	8775.88	3291.53	1149.05	44.3564	23.6866	21.1169	49.4107	10223.2	1165.37	2411.63	16.4247	80.3025	29.0254	232.071	15079.6	1371.89	653.82	22.5334	76.7105	2.97915	8828.77	473.801	318.64	22.2375	36.5083	26.3406	53.4091	8756.77	60.0055	194.33	vacuolar calcium-binding protein-related
ATMG00040;AT2G07671;ATMG01080	3	257339_s_at	mitochondria,1	14858.5	59	6149.47	9105.68	5778.71	6130.99	6258.21	6321.62	6514.72	5615.35	4255.32	8484.28	8979.91	7831.52	9443.59	13183.3	7024.63	3911.58	2006.08	2775.99	7972.09	12506.3	4328.74	5286.34	3398.74	3650.09	3835.71	6093.26	9234.14	7061.31	6876.51	2379.7	4841.42	5470.08	10048.9	14858.5	5302.99	5114.26	4690.15	5003.35	4525.97	7860.95	11756.2	5534.35	[ATMG00040, hypothetical protein];[AT2G07671, H+-transporting two-sector ATPase, C subunit family protein];[ATMG01080, subunit 9 of mitochondrial F0-ATPase]
AT4G12960	1	254777_at	0	14715.9	60	33.9439	182.625	52.6457	53.3036	2344.55	11140	10875.8	12.1425	175.239	2080.94	815.694	197.857	1680.98	14715.9	13092.2	17.1915	53.7809	121.084	65.1524	3028.95	11439.7	11159.9	10.0988	254.6	54.6634	43.2705	6828.57	10311	7167.13	2.23844	29.3432	15.5046	2035.02	11883.6	1986.86	1.55372	14.8187	2.2742	1.47312	869.473	1276.63	352.891	gamma interferon responsive lysosomal thiol reductase family protein / GILT family protein
AT1G07940;AT1G07930;AT5G60390;AT1G07920	4	247644_s_at	0	14708.1	61	10451.5	14708.1	9173.01	9481.09	4897.72	6013.38	6102.18	10102	7171.06	10187	8573.08	6239.89	6104.62	6983.57	12724.6	5972.48	5984.64	6588.85	8518.53	6682.17	7042.6	6676.77	7360.67	6951.3	7073.53	8477.81	6126.01	6953.65	12635.8	6715.66	6706.1	11760.5	6967.86	8336.08	9599.96	7598.85	8246.07	7461.39	5357.92	6669.07	6545.61	10447.1	[AT1G07940, elongation factor 1-alpha / EF-1-alpha];[AT1G07930, elongation factor 1-alpha / EF-1-alpha];[AT5G60390, elongation factor 1-alpha / EF-1-alpha];[AT1G07920, elongation factor 1-alpha / EF-1-alpha]
AT5G56010;AT5G56000	2	248043_s_at	0	14682.6	62	8272.56	5708.91	4773.86	12698.5	2773.1	3262.05	3162.25	8533.33	4030.59	4425.68	6105.47	14682.6	4595.14	4502.56	3562.73	4032.71	4656.62	5340.18	14570.1	2898.34	2680.31	3834.17	4591.64	1454.08	4423.08	6232.73	3444.73	2455.29	2724.06	3058.35	2855.98	4718.42	2624.83	2684.69	2550.75	1233.65	2517.45	2019.56	1262.22	1943.72	1694.92	2162.27	[AT5G56010, HSP81-3 (Heat shock protein 81-3); ATP binding];[AT5G56000, heat shock protein 81-4 (HSP81-4)]
ATCG00070	1	245050_at	psbK	14620.4	63	1502.76	9957.65	6714.39	4076.44	2746.66	3015.78	4272.88	4130.87	1859.4	6156.15	10153.7	14620.4	4354.9	4104.71	4652.1	2994.61	5439.59	5856.18	11748.8	5757.56	3048.92	5148.29	6730.46	10995.8	6368.53	6848.08	4451.33	4153.52	7486.28	4603.88	6172.8	4456.64	3010.01	4253.12	8260.06	10816.8	9388.1	6998.43	9070.34	3714.36	7187.45	9261.53	PSII K protein
AT2G42100	1	267634_at	0	14589.4	64	33.569	144.703	16.3904	14589.4	344.896	24.3595	257.881	4.45564	6.0645	24.6321	37.4449	13582.1	382.89	17.5593	435.128	7.03508	21.6344	27.3174	11633.4	609.783	3.05411	568.48	16.0068	3.16818	55.5779	238.788	104.641	198.348	35.3046	21.6151	29.3535	25.8009	17.6959	15.3686	20.4396	11.9883	8.12048	9.88593	12.6326	4.9622	13.5671	20.1199	actin, putative
AT2G38870	1	266168_at	0	14519	65	3.77601	8.19696	5.98486	24.1627	11.629	4.20845	59.022	7.70007	116.27	93.6666	60.0669	9.66727	5.13569	32.6006	37.2023	133.977	2104.44	166.458	13.9679	5.00745	32.9968	438.655	364.369	10562.4	3863.55	406.27	58.0181	2742.5	3636.32	510.016	7793.43	1055.72	140.845	3902.8	2808.17	1600.03	14519	10113.4	12450.6	2052.8	4741.86	2429.42	protease inhibitor, putative
AT1G10190;AT4G15050	2	264461_s_at	0	14491.1	66	753.74	10636.7	229.947	120.397	16.9774	48.594	634.39	1536.31	5085.05	14491.1	212.547	66.0145	43.2175	117.082	2249.83	192.283	1004.82	10.7928	8.34835	3.90708	7.60213	10.1916	9.72634	2.51895	12.5832	8.16918	1.86221	13.9139	11.0846	3.62157	3.13667	20.8158	4.87025	2.08924	0.927252	3.59518	3.45254	6.88892	1.41658	9.22515	2.71044	4.17133	[AT1G10190, similar to unknown protein [Arabidopsis thaliana] (TAIR:AT4G15050.1); similar to hypothetical protein [Vitis vinifera] (GB:CAN80518.1); contains InterPro domain Protein of unknown function DUF239, plant (InterPro:IPR004314)];[AT4G15050, similar to unknown protein [Arabidopsis thaliana] (TAIR:AT1G10190.1); similar to hypothetical protein [Vitis vinifera] (GB:CAN80518.1); contains Inter…
AT5G39260	1	249500_at	ATEXPA21	14489.1	67	763.467	13203.2	216.908	226.554	29.4171	46.3348	613.992	686.997	5284.16	14489.1	62.203	38.1631	29.2518	56.0453	1399.49	70.6712	422.334	25.2004	18.3614	48.2235	31.3715	16.1544	11.6422	52.7266	4.30782	14.9526	14.2427	40.3461	20.8592	10.3975	39.4507	18.7125	8.85723	36.2312	14.1851	18.9123	4.80037	10.2877	21.4395	36.6823	64.976	28.2454	ATEXPA21 (ARABIDOPSIS THALIANA EXPANSIN A21)
no_match	?	246571_at	0	14350.2	68	351.706	6558.1	221.36	162.094	9.76736	21.3356	359.75	711.926	4387.21	14350.2	196.28	25.5653	16.9081	65.1078	631.754	126.82	881.06	16.8904	23.7271	17.0257	16.6548	73.0817	6.59213	10.6321	3.71304	386.593	29.2882	22.569	32.8907	3.41794	14.0021	538.019	140.083	14.1832	72.9359	13.334	9.20092	13.6554	1786.59	754.679	82.545	114.337	no_match
AT5G42300	1	249217_at	UBL5	14342.8	69	2836.38	7159.62	4227	10978.1	5968.07	5742.32	5998.46	3376.29	6420.96	9495.16	3826.26	14169.7	7118.4	4179.56	4556.4	2582.81	3776.21	3210.91	14342.8	8698.45	5901.89	5222.02	3093.54	3870.94	4356.37	10272.3	9438.87	5139.71	3822.63	2252.46	3649.59	5626.39	7511.77	5839.21	3041.65	5234.42	5243.57	5157.31	6718.98	7950.71	6027.76	3518.37	UBL5 (UBIQUITIN-LIKE PROTEIN 5)
AT3G18740	1	257753_at	0	14280	70	11501	14280	10571.7	9081.98	6420.57	8254.67	6694.45	13490.2	5897.6	10135.4	9629.75	3662.91	5465.32	6044.02	3777.14	4994.11	5162.76	6224.5	3291.22	7293.73	5620.64	6613.51	9092.87	4605.52	6525.62	8963	7463.76	5181.95	4012.29	4092.68	2597.59	5206.89	2921.57	3126.86	4583.21	6103.04	4065.36	3978.34	3001.51	2497.33	1752.69	3709.87	60S ribosomal protein L30 (RPL30C)
AT5G58930	1	247770_at	0	14256.3	71	552.707	105.139	319.877	177.2	3434.36	2406.52	3026.65	835.664	450.78	155.05	162.001	75.4563	3649.87	1062.1	1321.64	973.758	652.581	590.196	99.4949	6448.68	2671.04	2985.53	874.602	804.445	371.925	485.232	8467.08	9644.45	5143.48	1009.46	1103.85	414.244	8617.25	14256.3	4232.84	1778.18	1515.5	1412.36	1258.96	8958.66	9866.27	3143.06	similar to unknown protein [Arabidopsis thaliana] (TAIR:AT3G46990.1); similar to hypothetical protein [Vitis vinifera] (GB:CAN79178.1); similar to unnamed protein product [Vitis vinifera] (GB:CAO21512.1); contains InterPro domain Protein of unknown function DUF740 (InterPro:IPR008004)
AT5G54740	1	248125_at	0	14194.3	72	29.8768	25.7709	12.5276	19.5501	6.0362	58.1726	12.7372	140.996	21.4992	11.9916	10.3433	71.859	30.2186	24.5919	11.2284	3.3416	5.60533	3.29923	6.6953	28.2691	4.35992	10.9732	2.21707	39.1425	19.7322	49.3711	13.0822	2.77964	4.71556	149.617	83.5676	2.26345	9.87068	24.0055	240.507	14194.3	2478.46	2447.14	551.292	41.7338	322.535	4664.07	protease inhibitor/seed storage/lipid transfer protein (LTP) family protein
AT5G38195	1	249556_at	0	13994.9	73	52.053	84.7906	56.0553	13994.9	378.127	23.2482	463.201	13.2821	10.7346	12.97	161.706	13647.6	1012.85	53.432	356.927	14.691	58.6153	191.704	13975.3	756.092	1.15536	428.697	182.501	125.89	257.289	6216.81	412.266	219.693	226.003	295.015	512.317	2635.04	224.538	14.519	211.792	709.576	58.1775	151.374	736.254	132.178	40.5973	298.945	protease inhibitor/seed storage/lipid transfer protein (LTP) family protein
AT3G07230	1	258821_at	0	13739.5	74	10084.8	12380.5	11447.1	13739.5	8029.32	7872.54	7445.84	9350.37	6383.16	11555	12446.4	8362.37	8218.11	6738.94	2209.85	4691.1	5358.29	5671.46	6345.45	6331.26	3950.64	5604.78	7062.11	3727.75	5782.87	9217.55	9308.87	4417.86	2477.38	3433.28	4019.26	5936.53	4415.84	3564.79	3310.44	6635.44	4933.25	4537.87	3998.18	3355.88	2610.54	2561.37	wound-responsive protein-related
AT4G23350;AT4G23360;AT4G23370	3	254257_s_at	0	13642.3	75	1075.52	13642.3	357.797	211.876	1.1674	12.5007	852.647	48.0679	1389.92	3716.7	24.1167	5.66105	1.05965	9.6217	82.4329	0.396567	5.65028	2.88063	3.96297	1.58999	8.15637	3.57112	3.3334	6.23573	0.840636	1.61371	4.91926	1.24433	12.54	6.2247	0.893588	11.5248	1.03541	13.1296	4.3911	1.44351	0.978359	10.0553	14.4074	1.80235	3.13874	11.0566	[AT4G23350, similar to unknown protein [Arabidopsis thaliana] (TAIR:AT4G23360.1); similar to unnamed protein product [Vitis vinifera] (GB:CAO39610.1); contains InterPro domain Protein of unknown function DUF239, plant (InterPro:IPR004314)];[AT4G23360, similar to unknown protein [Arabidopsis thaliana] (TAIR:AT4G23370.1); similar to Os03g0807100 [Oryza sativa (japonica cultivar-group)] (GB:NP_00105…
AT1G47540	1	262431_at	0	13615.5	76	10.8037	28.7543	12.0785	4.08164	5.94235	6.16358	7.93412	1.70545	114.597	28.5939	10.7765	11.5414	3.07027	7.93625	13.9971	113.878	34.8156	58.0529	15.0404	1.56324	4.23552	60.7541	1683.96	3433.66	964.587	14.4666	32.3512	538.674	797.705	3447.15	3896.54	19.6683	29.5299	731.324	3068.39	13615.5	6238.39	4836.73	508.658	85.9482	1469.19	5816.12	trypsin inhibitor, putative
AT5G02490	1	250994_at	0	13519.5	77	6803.53	4263.6	9575.18	10452.9	4147.96	2376.22	3081.68	5299.79	2351.84	3739.51	8740.21	13519.5	7059.41	3170.18	5046.03	2967.79	5942.46	6548.9	9798.99	4649.21	2100.7	3849.51	1446.47	4077	5439.35	5749.39	3094.54	2121.73	3764.25	880.479	3412.41	7510.27	3743.98	1469.89	2062.74	118.388	536.278	818.758	1980.01	3125.86	664.197	476.837	heat shock cognate 70 kDa protein 2 (HSC70-2) (HSP70-2)
AT3G22240	1	256617_at	0	13341.5	78	154.016	1919.18	249.026	9045.41	12103.5	147.274	4789.05	25.8453	209.747	744.97	44.6338	468.493	13341.5	87.1518	962.742	14.8446	26.5242	16.7687	340.403	8827.18	27.1235	599.837	127.863	360.31	27.5843	330.161	4237.08	681.966	468.098	123.723	250.277	14.1288	1512.77	1406.15	585.63	271.277	201.018	117.14	186.516	4311.06	8446.1	886.42	unknown protein
AT5G10230	1	250474_at	ANNAT7	13314.2	79	90.1883	483.525	681.17	9964.02	193.07	31.0768	313.511	41.43	276.506	1135.65	772.421	13314.2	761.369	130.421	794.1	48.3176	333.346	233.495	12561.7	563.483	22.5573	836.758	5.80747	73.3282	266.249	7364.6	688.159	177.678	190.948	3.93695	40.5572	1957.31	129.54	15.7191	35.5984	2.90493	1.47898	6.81984	13.1947	9.91732	6.46575	5.2937	ANN7/ANNAT7 (ANNEXIN ARABIDOPSIS 7); calcium ion binding / calcium-dependent phospholipid binding
AT5G20290	1	246068_at	0	13112.1	80	13112.1	12306.1	10458.8	7097.79	3338.09	4765.54	4421.24	10054.8	5540.85	10185.2	8731.21	2556.53	2578.06	3588.36	6701.27	7472.02	6426.28	7911.61	3347.61	2954.9	4926.42	6356.77	6521.09	4732.74	5050.83	4735.47	2720.51	4644.55	9795.48	7916.44	6149.46	8524.82	3601.8	4902.55	10908.9	5867.66	5482.08	5838.45	3828.92	2613.59	2275.78	7129.87	40S ribosomal protein S8 (RPS8A)
AT3G57250	1	251674_at	0	13092.6	81	11.7758	153.257	43.5492	13092.6	6226.38	36.3427	1107.94	4.58026	7.33268	12.0558	3.70583	108.18	1277.9	3.61106	44.9256	5.38974	10.4702	7.16322	26.0714	86.9229	2.18078	9.51358	13.1389	14.4815	11.522	21.9997	15.9863	12.3373	18.3111	16.3759	11.6996	23.2634	10.1279	12.4508	14.8637	9.01977	9.56087	8.3541	24.2683	15.5584	25.1455	5.54883	emsy N terminus domain-containing protein / ENT domain-containing protein
AT1G53500	1	260985_at	MUM4	12957.3	82	142.333	8.94775	22.9087	17.17	443.072	547.953	405.352	196.54	70.8958	53.1273	18.621	15.6764	339.459	787.705	519.016	218.097	114.512	51.3902	16.121	266.031	1018.92	887.023	168.626	482.735	549.764	28.6446	1554.76	7765.76	4306.4	287.165	414.868	73.9224	4552.21	12957.3	3145.56	307.335	633.926	594.619	587.357	2575.48	7938.83	1902.01	MUM4 (MUCILAGE-MODIFIED 4); catalytic
AT1G21850	1	260848_at	sks8	12746.9	83	597.675	12746.9	139.939	174.988	6.05922	18.9737	454.325	1.36476	405.336	747.109	2.53347	0.807365	0.798447	0.598936	1.49018	0.40731	5.24857	0.413893	1.80975	0.603396	0.734301	1.19944	0.499676	1.1741	0.744469	2.32441	1.26906	1.1481	2.99424	0.602766	2.14418	0.963675	0.685201	1.09066	1.05027	1.6618	1.41761	2.76762	1.62418	6.13733	1.30118	2.50125	SKS8 (SKU5 Similar 8); copper ion binding / oxidoreductase
AT1G14950	1	262828_at	0	12640.5	84	18.1393	23.8981	21.5849	32.7531	8.43297	13.0413	14.5565	28.237	9.63568	12.3442	19.2089	24.0243	16.4801	89.6189	7.59135	3.7451	5.18034	2.28272	32.6593	17.1365	14.8382	2.81892	8.049	9.88159	16.9264	22.1189	11.6034	6.44137	6.1508	7.25051	6.24582	8.03294	12.2814	40.7748	30.4202	262.647	12640.5	12274.3	5480.24	265.506	4332.77	1117.03	major latex protein-related / MLP-related
AT5G24930	1	246977_at	COL4	12596.2	85	783.184	2688.22	4364.32	865.622	4801.51	5737.56	5844.9	3383.46	1943.07	3088.83	5947.69	372.595	4675.31	6075.61	3615.32	1489.8	1523.15	1662.28	555.048	5997.1	5830.89	4801.38	3712.7	3569.81	2119.55	711.339	7295.84	4136.59	3108.54	3193.52	2441.48	433.383	4917.37	4595.36	3658.03	12596.2	6876.97	6938.73	6107.43	5999.75	5119	8612.67	zinc finger (B-box type) family protein
AT1G12180	1	260990_at	0	12531.4	86	3.02447	109.77	105.563	12531.4	8977.58	37.377	3155.87	5.28471	17.5753	20.8331	10.4441	564.219	11449.6	53.2331	648.444	2.49635	12.3098	8.99758	67.1214	2266.27	47.5945	100.461	11.1017	16.2134	6.51497	59.7601	460.686	10.4461	2.39973	5.56058	5.79247	1.87014	7.13934	10.0702	6.94678	2.54275	21.6507	11.4824	5.76096	4.12473	9.02048	8.4913	similar to heat shock protein-related [Arabidopsis thaliana] (TAIR:AT5G47600.1); contains InterPro domain HSP20-like chaperone (InterPro:IPR008978)
AT3G23450	1	258289_at	0	12503.5	87	1804	525.481	854.574	1264.02	3841.48	7730.57	6233.23	3371.5	1143.15	1778.6	454.757	236.95	3030.15	12503.5	11748.1	984.491	382.976	481.555	163.045	4615.17	9526.78	9302.9	85.0421	1519.29	125.306	183.527	4955.65	6277.04	4956.56	147.566	1871.22	48.6316	7354.92	9490.85	1586.41	83.3662	43.2828	40.6365	21.0857	2846.74	1368.85	455.578	pseudogene, similar to unnamed protein product, blastp match of 19% identity and 2.8e-15 P-value to GP|28802461|emb|CAD70027.1||AX647825 unnamed protein product {Homo sapiens}
AT4G35725	1	253164_at	0	12410	88	1679.68	6845.35	12410	2356.27	84.5236	647.634	3905.3	576.479	1433.13	6345.36	11226.9	763.491	159.796	795.191	1180.45	155.504	846.836	4454.41	205.442	9.88234	110.535	991.73	13.7812	51.584	443.241	94.8921	24.4557	130.669	115.188	0.725795	36.7741	779.686	108.579	16.6962	32.4831	10.0113	6.85409	0.823999	1327.14	493.825	26.5765	13.5236	unknown protein
AT2G43520	1	260546_at	ATTI2	12346.7	89	5.08399	7.37025	1.99836	17.5962	9.18512	35.9382	22.7351	9.44345	53.9523	18.733	10.914	11.6331	8.75529	18.9204	25.889	19.1107	15.6473	208.138	7.89039	14.1159	20.8823	44.2372	351.192	65.7336	177.097	18.2819	7.88059	82.9783	83.3543	758.915	261.758	6.46485	24.0715	38.2055	608.909	12346.7	71.0871	1295.74	46.7652	18.3316	206.065	5908.07	ATTI2 (ARABIDOPSIS THALIANA TRYPSIN INHIBITOR PROTEIN 2); trypsin inhibitor
no_match	?	266155_at	CYP89A5	12337.2	90	482.642	1396.45	5764.43	5974.83	1802.28	2016.68	2745.27	211.883	4853.99	1239.16	6792.42	12337.2	1655.9	1476.72	2715.67	164.598	1165.99	1316.77	9047.81	1048.11	2122.45	2327.97	29.7495	571.904	145.95	2799.04	751.051	1217.46	433.58	50.2351	351.62	418.096	1918.02	1171.51	299.876	607.804	1346.57	1784.07	1455.7	886.486	2275.04	531.917	no_match
AT3G24280	1	257161_at	SMAP2	12131.2	91	187.467	1820.34	2216.83	12131.2	177.079	74.6816	581.865	34.9784	306.13	1368.33	1558.09	9743.06	306.266	81.5082	809.084	49.8787	335.071	403.162	10560.6	299.344	27.9592	963.588	3.09037	32.5491	137.122	2093.23	182.368	84.0037	55.6599	12.7537	109.307	463.555	25.211	5.03194	46.3622	16.0806	21.6309	20.5288	56.7817	8.50524	10.315	6.72089	SMAP2 (SMALL ACIDIC PROTEIN 2)
AT5G11740	1	250358_at	AGP15	12069.1	92	1515.3	240.362	649.855	1816.72	3253.92	4206.59	2745.91	1684.24	674.354	308.258	444.249	624.438	6677.29	8081.38	7881.05	971.602	891.394	1026.41	552.141	5362.61	4180.85	2955.82	1543.33	1406.89	4744.41	1854.8	4345.58	6178.06	6450.27	1131.25	3127.7	3654.39	7028.04	12069.1	4390.73	1076.1	1227.86	1235.34	1327.94	6357.48	7745.67	2842.44	AGP15 (ARABINOGALACTAN PROTEIN 15)
AT3G62600	1	251182_at	ATERDJ3B	11895.7	93	2273.07	11895.7	2852.72	2193.35	1266.42	3089.49	2243.68	1446.22	2665.05	6951.93	1821.5	2037.41	1324.46	3450.53	1310.86	1013.46	1036.85	1474.5	1017.37	904.889	2477.31	1708.23	849.966	464.611	2654.78	1757.18	1193.75	2248.96	629.421	734.221	928.965	1746.63	646.902	1906.06	844.742	854.248	650.019	702.001	867.66	963.705	1904.92	1015.64	DNAJ heat shock family protein
AT4G36700	1	246273_at	0	11886.3	94	3.68814	2.66589	0.908313	1.23586	0.921714	2.73016	11.0444	2.06066	1.54199	43.2173	15.8426	9.42476	1.69565	1.56874	1.69474	51.5396	303.098	1237.1	2.74046	5.03721	33.4105	215.229	1790.86	5016.67	3380.8	41.6906	89.1858	3423	2209.52	3765.1	7096.29	103.23	35.2686	2199.69	3992.53	11886.3	7705.07	7062.11	3117.28	182.698	1716.66	9763.87	cupin family protein
ATCG00490	1	245015_at	rbcL	11859	95	2276.73	9544.23	8793.98	6390.5	1575.47	3576.37	4657.97	1170.22	2674.87	8279.58	11859	4775.98	1176.5	2332.42	5929.26	3285.23	4577.84	6225.01	6731.01	1594.15	3648.33	5616.54	4131.82	8974.28	4013.73	2624.12	1776.04	7957.74	10258.4	6016.58	6117.6	4036.61	2068.85	3828.91	9504.18	7658.67	7658.65	8017.52	6088.62	2556	6995.64	11404.7	large subunit of RUBISCO.
ATCG00680	1	244972_at	psbB	11759.5	96	1658.88	8992.39	5687.99	3167.04	2241.07	3094.39	3532.14	1887.12	2007.99	7584.86	8328.19	6627.19	1881.46	3470.5	5491.7	2671.37	4358.43	4700.45	7987.78	3665.99	3367.75	5371.98	4769.36	11177	4977.57	4791.51	2662.43	6103.35	9497.33	5446.59	8437.32	5760.46	3529.33	6149.63	9361	7691.55	9739.61	8620.15	7428.9	4168.32	10580.2	11759.5	encodes for CP47, subunit of the photosystem II reaction center.
ATCG00270	1	245002_at	psbD	11759.4	97	1054.25	5327.27	4582.77	2475.09	2262.58	1967.18	2666.5	2316.01	1097.23	4661.5	6605.15	6952.23	2498.73	2505.63	5433.98	2675.03	3586.58	4790.2	7203.55	3010.66	2352.51	4179.77	4611.97	9013.64	4407.03	4349.23	2350.78	4318	8251.97	5883.9	7359.39	5663.59	3518.82	4914.02	8995.45	8305.34	9600.17	8029.33	7647.96	3241.21	7687.08	11759.4	PSII D2 protein
AT2G42490	1	265882_at	0	11749.2	98	488.271	1117.09	5393.02	8464.74	364.553	378.883	782.863	315.787	455.173	463.347	1596.28	11749.2	1060.23	342.331	1645.24	219.725	256.662	232.357	4483.08	1110.32	385.518	526.463	64.9049	144.62	137.539	574.102	630.522	738.119	393.353	160.552	364.92	535.031	1097.9	1321.55	378.77	214.692	156.03	316.487	340.611	849.099	370.343	341.994	copper amine oxidase, putative
ATCG00140	1	245026_at	atpH	11747.4	99	3113.3	8222.83	7676.39	7479.89	2131.11	3228.99	4077.44	1785.85	2507.52	6637.04	8151.29	7734.54	1150.92	2454.93	5094.73	2768.66	4900.81	5765.69	11747.4	2455.1	2897.73	6346.64	4634.05	9590.95	4589.81	7487.75	3037.59	4954.63	7714.94	5578.18	7766.94	7447.59	2925.28	5463.04	8221.14	7832.3	9037.53	7173.05	6799.29	3104.09	5980.69	10186	ATPase III subunit
AT2G23990	1	266563_at	0	11743.7	100	46.6348	425.55	444.579	10481	208.068	14.6424	290.339	12.9903	13.2464	37.7455	103.062	11743.7	621.404	34.2582	564.512	5.77095	127.31	57.6227	3542.59	74.7219	0.694383	192.61	5.22295	17.8661	8.02637	65.1122	14.6768	15.7656	1.90116	1.50631	4.12216	11.8863	1.34752	3.40015	2.18624	2.32623	1.05442	6.87598	6.74304	11.856	30.6615	1.24072	plastocyanin-like domain-containing protein
AT2G23550	1	267122_at	MES6	11715	101	2.87828	36.2894	5.80009	30.5687	41.4784	81.2487	137.089	4.47508	11.2907	35.0582	16.9637	1.26012	79.0554	506.183	198.601	3.82792	1.0082	5.64068	6.08236	136.359	553.837	284.942	3.50504	19.7553	2.61206	11.473	166.657	2848.62	1227.23	16.7433	18.5783	1.50704	706.164	8482.26	2127.2	8.39975	68.6447	20.395	18.6277	1560.59	11715	2035.51	hydrolase
AT1G62500	1	265117_at	0	11606.7	102	1.42811	11.8189	0.954078	5.40682	2.11807	12.217	15.0027	7.21197	5.43561	0.641521	2.35002	5.83914	7.5873	6.60545	0.84393	7.24242	1.43295	3.25096	3.1118	11.869	2.43434	9.49171	402.543	7.00928	4.88971	6.12278	19.1211	6.71101	39.8575	1450.45	9.23873	6.87555	1.74221	10.0078	1712.21	11606.7	63.4144	159.817	14.8353	13.2764	77.6015	9619.06	protease inhibitor/seed storage/lipid transfer protein (LTP) family protein
AT1G04560	1	264612_at	0	11521.4	103	2.10649	10.7028	2.29375	1.97574	7.65544	1.87191	4.78871	12.7503	1.03244	6.44817	3.92527	28.2317	12.9013	8.85239	3.33643	4.88026	8.49589	8.50561	2.2581	21.7709	2.89781	10.5981	1.72824	15.4434	16.291	40.2473	13.1524	3.86813	5.88533	93.2741	3.59416	12.2465	2.48395	9.71456	98.1945	11521.4	1724.97	1543.84	876.462	28.6355	166.692	6528.95	AWPM-19-like membrane family protein
AT1G07770	1	261416_at	RPS15A	11472.9	104	8318.74	11472.9	8815.79	8363.54	3064.94	3639.18	3899.05	8266.78	4946.59	10953.3	5314.96	3266.23	1040.97	1308.37	6390.87	4512.99	5225.07	5346.65	3581.91	2637.86	5312.03	5320.02	6399.28	5052.93	5439	3585.76	2336.71	4140.36	6137.62	5578.57	6005.8	6797.38	2674.79	4537.91	8293.27	5228.44	3332.33	4009.32	2672.21	2243.78	1662.59	6707.19	RPS15A (RIBOSOMAL PROTEIN S15A); structural constituent of ribosome
AT3G22640	1	258327_at	PAP85	11409.4	105	11.8512	7.73787	9.38364	24.8379	13.7773	11.8151	2.06307	24.2681	20.9412	15.3618	4.57556	12.8058	9.95538	17.4887	9.92319	0.386183	11.2149	9.57859	9.57997	51.4819	6.13132	6.13839	55.9495	14.4866	12.47	33.126	16.3182	5.96891	7.23264	381.602	56.9209	9.03905	5.68591	41.513	281.192	11409.4	4874.13	4764.48	1526.48	63.4422	603.311	5790.31	cupin family protein
AT4G15750	1	245371_at	0	11376.8	106	394.777	1137.66	1559.3	1963.19	496.518	8595.87	6851.3	21.5947	238.056	1224.55	1378.76	92.1621	115.49	11376.8	4143.03	38.9907	339.097	1849.93	150.091	232.691	9529.68	6254.03	10.3346	191.752	135.67	30.1276	332.509	3503.41	986.363	0.463845	300.823	14.5696	30.0179	906.042	50.3508	11.8417	7.64762	3.43954	7.43815	3.13484	13.3884	2.78508	invertase/pectin methylesterase inhibitor family protein
AT4G05050	1	255257_at	UBQ11	11311.2	107	814.968	2641.36	1656.96	4922.73	3667.75	3462.12	4334.59	871.649	3035.36	3767.78	1194.91	4804.18	4306.46	2875.8	6259.38	1222.02	2782.32	2289.2	6800.67	4250.12	4028.87	4073.75	1034.83	3662.33	3836.01	7343.11	3156.1	4360.76	7348.01	2658.04	5276.19	11311.2	8580.77	5369.55	4695.34	2261.86	4061.06	4688.53	3139.37	5854.54	4697.24	3108.32	UBQ11 (UBIQUITIN 11); protein binding
AT4G26740	1	253930_at	ATS1	11180.7	108	19.9266	17.3538	5.6752	7.97191	1.85839	9.46658	6.23302	5.61281	18.7187	5.79197	2.99918	3.47207	10.1115	6.11056	6.87349	3.72121	8.17084	8.57477	1.22535	6.42872	6.20761	1.84599	79.9052	16.0783	8.55931	1.85314	2.18379	16.188	24.7669	971.255	114.939	6.94669	4.57612	24.0539	1134.71	11180.7	8203.64	7014.89	3050.62	326.893	1879.18	7297.9	ATS1 (ARABIDOPSIS THALIANA SEED GENE 1); calcium ion binding
AT5G46020	1	248881_at	0	11179	109	3011.67	2338.63	2189.27	5507.09	2233.03	2047.96	1773.77	3519.9	2291.78	2443.07	2151.55	11179	2429.04	1487.04	649.189	2307.1	1745.15	1517.7	9445.9	1978.8	1092.65	1458.79	2035.13	890.011	1553.75	2915.85	2101.13	1042.21	544.792	1631.55	823.051	1299.25	1528.41	1288.51	658.065	1330.34	1315.54	1268.14	1436.78	1565.68	926.765	846.667	similar to unknown [Populus trichocarpa] (GB:ABK93798.1); contains domain PTHR22055 (PTHR22055)
AT3G56240	1	251733_at	CCH	11162.2	110	10.8817	75.4457	45.101	80.0696	1019.63	52.1193	2705.78	47.3722	901.053	2791.13	57.5901	31.9317	289.976	48.0054	292.401	55.345	747.718	144.02	13.9681	778.521	159.132	686.805	1410.64	3759.64	8449.13	655.869	5374.69	921.014	2353.14	316.591	8053.13	112.291	6796.06	11162.2	1388.24	132.09	258.322	338.704	2911.54	1203.91	9197.14	682.586	CCH (COPPER CHAPERONE)
AT5G61030	1	247575_at	GR-RBP3	11098.9	111	11098.9	1067.79	3305.12	446.407	1966.27	3168.06	2014.61	10672	3045.69	783.569	4318.17	259.329	2676.31	2942.22	2846.5	5005.37	4258.42	5658.2	280.911	1218.74	2717.75	2755.71	3382.82	985.548	941.658	1503.62	1498.56	1885.98	2353.23	1606.28	981.831	4470.06	1392.97	832.666	1442.37	196.234	735.264	773.42	361.873	431.619	329.589	654.133	GR-RBP3 (glycine-rich RNA-binding protein 3); RNA binding
AT3G54560	1	251846_at	HTA11	11057.8	112	954.689	1992.94	539.22	6996.48	347.528	437.922	396.412	1342.64	976.714	5736.26	768.912	11057.8	501.652	164.618	751.212	965.908	932.317	531.765	10171.6	543.7	96.8094	1052.75	903.442	296.507	867.507	7092.31	710.481	220.107	1202.63	1424.1	700.18	6103.52	722.571	74.3756	1127.91	174.98	202.034	64.7864	1517.78	746.502	53.4134	426.346	HTA11; DNA binding
ATCG00020	1	245047_at	psbA	10872.5	113	1461.33	9480.41	6150.89	5048.57	2227.39	3124.23	3994.53	1014.25	2713	7790.92	8454.73	6323.14	1560.32	2847.92	4237.32	1807.41	3271.89	4735.55	9858.76	2972.48	2462.8	4008.76	3613.08	8438.9	4630.02	6064.15	3497.26	5641.39	6729.79	3410.22	7932.68	6781.46	2402.13	5135.75	7690.45	8389.31	10872.5	9376.86	6476.48	4249.07	8124.31	9483.83	Encodes chlorophyll binding protein D1, a part of the photosystem II reaction center core
AT5G17470	1	246430_at	0	10852.1	114	50.1816	92.9866	27.9887	6748.83	108.597	29.484	178	16.9268	6.41435	31.1818	49.645	9305.22	543.048	44.7903	180.928	13.4243	39.6393	38.9819	10852.1	519.125	16.3286	582.924	7.89157	7.67309	16.3156	4142.23	1174.79	103.072	81.6784	14.0855	18.6551	570.788	63.0738	20.6542	8.21228	13.3576	12.981	21.2727	153.185	99.7869	4.01845	9.08977	calmodulin-related protein, putative
AT5G56710	1	247978_at	0	10836	115	8971.32	9624.8	8154.88	7409.66	3405.1	5699.43	4265.27	10836	4690.8	7328.14	7433.6	3668.77	3629.45	4693.77	2983.37	5209.4	5401.94	5534.3	2090.47	3296.42	2840.35	4111.81	6483.73	4190.06	5866.5	3144.82	3868.66	3244.42	3718.84	6994.54	5951.39	5025.49	2398.49	3590.95	5908.07	7452.53	5584.8	6484.61	3406.72	1839.37	2099.08	5226.24	60S ribosomal protein L31 (RPL31C)
AT4G24190	1	254166_at	SHD	10684.4	116	2653.41	10684.4	3277.59	2783.95	1987.22	3978.56	2994.9	2336.03	2916.76	6437.4	1913.07	1594.85	2599.71	4053.94	2000.46	1721.14	2136.65	1798.84	653.951	1691.26	2919.25	2057.97	2282.95	990.46	3456.41	909.289	2352.82	2872.98	1521.59	1901.47	2238.4	1730.63	1646.86	2971.96	1475.26	1976.82	932.274	1218.26	1268.74	1279.94	2462.28	2104.88	SHD (SHEPHERD); ATP binding
AT1G12080	1	264342_at	0	10661.8	117	12.8109	23.2088	17.3366	23.2059	40.1243	26.8277	41.6021	18.8134	18.8648	50.2224	29.3379	9.94668	42.0791	21.191	18.5644	1305.13	5969.27	833.21	63.3728	69.4485	44.7849	1576.54	674.459	6789.98	8344.89	361.224	550.371	1585.04	3270.96	260.519	9568.36	1553.01	417.852	1668.48	2967.74	96.6713	2991.03	5186.55	5061.08	669.499	10661.8	1341.02	contains domain PTHR22683 (PTHR22683)
AT3G13630	1	256773_at	0	10564	118	21.1868	272.853	67.1397	10564	6637.3	26.7662	2025.71	12.7579	26.2624	3.29334	12.8793	539.829	5993.34	14.9977	470.452	1.32607	3.72828	13.4467	93.5229	1192.77	6.81549	50.3563	8.36103	11.3798	10.2464	55.9385	439.803	10.4309	15.9076	11.089	11.6046	16.9379	56.1776	16.2194	11.288	20.8619	12.1668	15.0087	21.6768	11.772	11.4343	5.59403	unknown protein
AT1G72260	1	259802_at	THI2.1	10552.1	119	2.82753	72.5723	19.6955	51.2953	1909.2	10001	10552.1	11.2542	24.3703	475.634	120.553	13.1099	67.8994	6889.57	7304.74	3.97876	8.61976	10.3743	16.5203	13.2081	7092.54	1392.97	9.5763	1.61617	2.79663	3.82557	0.858841	1241.57	98.042	1.12668	5.84343	6.7378	4.22429	140.284	13.8033	11.8636	1.32064	1.28875	5.03619	12.2446	72.0223	12.462	THI2.1 (THIONIN 2.1); toxin receptor binding
AT2G23580	1	267125_at	MES4	10469	120	5.28737	12.0689	13.288	24.094	11.779	34.8943	11.9438	4.08532	2.7406	24.3944	12.4614	13.9524	14.9752	192.15	135.816	4.49947	11.7068	72.1941	11.8018	10.949	643.229	322.225	5.12739	73.6299	25.1576	7.8863	383.127	3971.14	1538.29	6.7974	470.927	9.95929	1312.58	9118.07	1913.29	22.406	135.016	169.565	68.7629	2070.15	10469	1793.48	hydrolase, alpha/beta fold family protein
AT4G27890	1	253839_at	0	10385.8	121	20.2868	89.3187	78.295	7784.76	141.994	65.286	123.14	5.57003	40.9341	57.4293	171.199	9657.94	364.33	68.2705	517.245	8.19541	109.897	38.7054	10385.8	187.496	27.9908	673.25	6.53394	15.8129	18.3171	2595.72	168.677	141.412	34.839	6.85701	7.22497	113.095	27.4199	18.3719	7.56074	16.9271	6.5824	6.95459	6.51327	15.0409	27.2021	2.78691	nuclear movement family protein
AT2G25210	1	263585_at	0	10379.8	122	6791.95	5931.16	6239.03	3318.78	1966.95	3437.6	2450.83	10379.8	2525.79	4284.65	4632.74	1692.81	1858.26	1555.3	2030.88	3759.1	3662.79	4429.3	1070.79	1133.6	1875.47	2853.6	6115.83	3413.14	4390.96	2128.6	1899.89	1836.68	3176.27	4477.7	3825.9	4085.97	1186.88	1631.56	4205.53	3788.04	2380.33	3046.77	995.655	651.014	881.567	3172.45	60S ribosomal protein L39 (RPL39A)
AT4G26840	1	253952_at	SUMO1	10327.5	123	5831.44	1764.65	2340.42	1458.66	2059.05	1890.48	1919.2	10327.5	2369.41	2157.33	2920.94	1558.07	2075.33	1097.87	2229.8	3684.2	2973.02	2764.94	1546.19	1776.42	1422.91	1765.19	4436.85	2009.35	3540.21	1217.58	1375.09	1553.97	2832.24	3034.14	2401.4	2156.59	1902.98	1392.16	2656.52	716.652	870.671	1012.81	1304.78	1233.26	713.933	1182.59	SUM1 (SMALL UBIQUITIN-LIKE MODIFIER 1)
AT3G06700	1	258532_at	0	10312.8	124	9158.54	8167.83	5931.32	4264.5	2684.85	4213.53	4024.85	10312.8	5444.53	5278.73	6565.72	2548.6	3059.12	3994.82	2600.55	5711.18	4771.1	4824.7	1876.93	1980.31	2163.49	3053.5	5679.32	2898.63	3228.59	2789.27	1837.11	1992.25	3051.21	5773.75	3430.44	3193.5	1881.53	2257.36	4717.51	4258.35	3556.34	3349.75	2114.06	1128.8	914.688	3188.38	60S ribosomal protein L29 (RPL29A)
AT2G02120	1	266141_at	PDF2.1	10299.5	125	7.7984	3.62398	4.38281	10.7119	24.835	8.00761	7.89315	8.8982	125.802	40.9259	0.893402	3.46335	17.0947	7.7427	22.006	246.225	2783.01	484.227	10.7111	10.1115	2.8555	769.403	35.9529	3069.62	2927.22	40.8098	9.89596	473.859	623.427	31.4546	3077.69	656.672	147.922	126.678	690.587	3459.73	10299.5	6418.9	9124.92	309.057	534.717	1992.94	LCR70/PDF2.1 (Low-molecular-weight cysteine-rich 70); protease inhibitor
AT5G39570	1	249416_at	0	10243.3	126	1357.8	2164.49	1927.47	7636.94	3379.03	3451.6	3225.78	1987.26	2723.87	4431.28	1132.79	10243.3	2702.01	3270.85	2420.47	1351.7	1495.41	2198.13	8799.83	3178.12	3439.63	3010.59	1185.7	1939.8	2553.92	2279.74	2604.33	2658.74	1718.37	1833.04	2587.61	2284.13	3162.78	4599.04	1853.47	1131.81	2093.43	2562.02	1884.88	2464.62	2805.25	1405.52	unknown protein
AT2G37720	1	267166_at	0	10218.2	127	598.767	10218.2	161.615	204.103	13.8681	7.63868	390.932	95.4737	1402.73	5370.26	6.99345	597.977	12.0603	20.2285	237.533	1.71216	32.8789	8.0013	81.6205	12.7967	4.95307	5.7544	3.06813	9.47732	3.86446	1.72826	3.74005	0.673137	7.4958	0.805771	8.23116	1.85187	0.837746	1.97814	3.6968	4.79641	4.60412	9.4516	1.53578	3.8026	12.5261	0.959228	similar to unknown protein [Arabidopsis thaliana] (TAIR:AT5G64020.1); similar to leaf senescence protein-like [Oryza sativa (japonica cultivar-group)] (GB:BAD28782.1); similar to Os09g0397400 [Oryza sativa (japonica cultivar-group)] (GB:NP_001063105.1); contains InterPro domain Protein of unknown function DUF231, plant (InterPro:IPR004253)
AT3G16770	1	258434_at	ATEBP	10111.4	128	39.4176	37.7744	59.5837	41.0725	484.159	163.009	398.618	266.063	25.4264	323.048	178.01	25.8359	489.616	271.5	818.681	555.126	2189.34	1832.72	57.0122	977.215	850.723	1410.75	595.304	7889.85	7132.46	269.555	3395.91	4938.28	5144.68	476.675	8807.09	922.172	3756.72	5011.59	5495.02	1319.83	8237.03	7793.06	7727.11	7195.41	10111.4	4117.3	ATEBP/ERF72/RAP2.3 (RELATED TO AP2 3); DNA binding / protein binding / transcription activator/ transcription factor
AT4G09320	1	255089_at	NDPK1	10078.5	129	7752.37	10078.5	7299.52	7391.4	5329.05	5299.01	5272.82	3389.41	4683.9	4742.3	7578.92	1143.33	2384.1	2980.84	3993.18	4231.44	3760.88	5105.1	1472.26	4761.17	5392	5135.56	5488.95	2754.09	2893.51	4094.47	4437.69	3566.5	3290.19	3242.65	2211.06	3871.61	3211.77	2227.75	2498.92	4115.88	3694.92	3622.01	1700.16	2517.72	963.526	3454.71	NDPK1 (nucleoside diphosphate kinase 1); ATP binding / nucleoside diphosphate kinase
AT5G44310	1	249039_at	0	10029.8	130	33.6385	8.11847	16.4119	29.9178	6.5321	19.1287	13.4573	127.827	10.4605	35.1345	42.7234	54.1568	23.2541	41.731	9.16383	8.15434	22.4922	82.9585	33.0977	42.2874	10.7433	26.135	66.9525	5.90269	42.3666	63.363	26.1031	4.06468	14.9687	2633.99	31.3938	14.1708	6.86415	18.6239	508.629	10029.8	3492.94	1805.6	630.664	28.8777	183.155	2941.8	late embryogenesis abundant domain-containing protein / LEA domain-containing protein
AT2G21490	1	263753_at	LEA	10027.3	131	12.0427	12.5038	1.17548	1.11583	8.8934	8.49263	18.5553	11.0293	1.06834	2.30971	30.7907	1.37776	13.2093	49.22	0.997976	1.12831	1.56705	4.70721	2.28266	4.96144	0.955625	16.8765	0.913621	25.0694	14.0981	0.881412	1.00433	1.36824	1.41186	72.6245	1.0199	6.41563	1.38104	1.62692	51.9133	10027.3	3710.18	4211.67	1031.09	51.6218	432.724	4041.62	LEA (DEHYDRIN LEA)
AT1G02590;AT1G04580	2	264614_s_at	0	10005.1	132	46.7877	4.86052	4.91229	50.3286	408.74	339.679	507.337	127.972	44.6124	38.3729	2.37756	12.9349	376.763	325.85	311.835	78.8958	32.2605	13.8992	28.1616	562.089	1171.1	1581.13	6.49313	71.8587	10.0089	125.878	2837.48	5401.11	1664.41	26.6321	60.0485	32.1224	3222.23	7466.54	1682.28	2.52579	91.5134	67.8206	164.22	3290.27	10005.1	1155.66	[AT1G02590, aldehyde oxidase, putative];[AT1G04580, AAO4 (ALDEHYDE OXIDASE 4); aldehyde oxidase]
AT2G02990	1	266743_at	RNS1	9993.53	133	78.6028	494.924	202.334	9598.16	135.936	360.919	480.749	52.6003	255.19	107.916	69.0095	3141.07	72.6844	626.99	788.566	70.5263	357.959	167.972	335.162	59.6144	1509.59	1141.04	6.49396	347.113	225.335	2527.62	206.799	1775.52	1231.95	5.76657	650.505	9993.53	2329.67	2880.91	1690.77	9.01043	78.2229	149.034	4239.22	4441.8	1291.72	347.135	RNS1 (RIBONUCLEASE 1); endoribonuclease
AT3G62250;AT2G47110	2	266768_s_at	UBQ6	9964.2	134	8396.1	9801.55	6993.14	7432.63	3156.39	4068.05	4529.9	9964.2	4825.83	8244.5	7806.61	3207.51	3702.49	3831.62	3848.97	4279.55	3691.85	4218.61	2449.21	3034.35	4084.09	3818.12	6912.08	3285.77	3800.68	4587.51	4347.29	2989.79	4689.51	4159.94	3135.69	4325.33	2226.4	3141.25	5399.14	5003.12	4646.04	3500.66	2264.87	1549.7	2017.98	4398.86	[AT3G62250, UBQ5 (UBIQUITIN 5); protein binding];[AT2G47110, UBQ6 (ubiquitin 6); protein binding]
AT2G18960	1	266939_at	AHA1	9924.13	135	1575.02	1672.24	2691.43	8895.72	4594.35	2118.01	2976.82	1640.57	3175.23	1464.73	1185.72	9924.13	5190.17	2211.15	3181.64	1118.87	1519.9	1022.79	4200.11	5946.99	2365.63	1897.15	851.104	2167.62	501.219	1910.73	5399.77	1908.47	1614.26	914.497	1608.58	2901.87	4233.52	1836.73	1391.79	1539.08	3347.75	3148.18	3303.41	3961.97	1946.24	2411.41	AHA1 (ARABIDOPSIS H+ ATPASE 1); ATPase
AT2G05580	1	265567_at	0	9861.22	136	58.7145	67.826	95.61	30.0476	40.7306	20.9805	20.0426	115.27	38.2152	55.1468	54.6098	72.5508	65.4063	77.6903	26.633	26.8074	41.8527	28.0886	27.8807	56.1392	17.7222	24.7084	23.336	72.512	54.395	170.522	54.1312	12.9076	39.4215	28.7304	29.5982	17.3492	68.8203	60.969	45.2271	9861.22	4834.89	4491.02	857.307	63.0471	301.486	2521.37	pseudogene, glycine-rich protein
AT4G26230	1	254012_at	0	9823.08	137	9066.1	9823.08	7721.63	6931.33	3283.86	4551.55	4339.25	9663.27	4064.48	7682.56	9448.1	3326.49	3655.51	4364.19	3383.17	4768.87	4871.48	5447.13	2919.34	3408.01	4313.19	3459.37	5271.83	2756.68	3953.52	3730.77	3563.34	3378.7	2979.23	3566.82	2850.77	4409.04	2055.25	3516.65	3188.63	4266.7	3351.51	3178.47	2290.88	1548.02	1879.37	2630.49	60S ribosomal protein L31 (RPL31B)
AT5G09370	1	245892_at	0	9807.77	138	1685.76	9807.77	8187.9	2676.97	299.235	553.603	2859.27	543.329	2116.38	6436.93	7548.5	2297.89	304.639	502.602	1823.8	362.719	2378.22	2681.35	2529.34	164.855	106.588	975.31	5.09184	199.374	386.064	1008.95	645.601	195.768	409.515	5.04391	129.766	544.722	90.6529	35.7295	90.7177	1.47624	27.6967	18.2541	53.5131	20.0578	30.9295	20.9128	protease inhibitor/seed storage/lipid transfer protein (LTP) family protein
AT1G20450	1	259516_at	ERD10	9782.47	139	34.1627	34.9985	32.9312	14.2107	72.2176	281.68	1530.23	14.7469	6.05672	6.30126	35.614	17.5108	68.4538	74.8681	61.9161	47.2076	562.749	20.1761	20.2863	639.753	93.6493	511.631	280.299	3057.81	174.026	133.516	1709.07	110.24	1014.44	236.23	2471.2	30.0085	1515.51	136.02	529.541	93.6508	8848.48	9782.47	2938.77	2718.37	776.497	888.914	ERD10/LTI45 (EARLY RESPONSIVE TO DEHYDRATION 10)
AT2G06090	1	265517_at	0	9744.55	140	943.407	9744.55	789.332	326.391	20.8488	14.2777	479.608	124.047	2184.2	6836.29	306.075	51.0632	3.10794	24.8195	177.548	16.7686	78.8893	34.7346	25.776	6.86928	0.579169	17.1686	0.805697	0.76235	2.01653	27.58	6.69142	3.66693	4.74616	4.10576	0.638786	55.2914	3.04461	13.3249	1.89398	2.28189	8.16793	1.08891	1.29149	3.43841	18.1963	2.99525	self-incompatibility protein-related
AT1G72440	1	260425_at	EDA25	9708.01	141	8068.75	2926.48	3672.66	1615.55	2118.75	2551.69	1263.97	9708.01	2239.45	1932.08	5288.65	2294.73	2031.32	2258.73	544.919	3824.52	3780.07	2284.1	1179.32	1850.84	608.593	1601.44	3974.51	1176.21	2545.78	3558.9	1670.29	911.587	672.491	1309.52	807.194	3015.18	1022.74	895.638	784.353	703.205	923.476	1273.46	427.328	506.259	392.823	567.384	EDA25 (embryo sac development arrest 25); binding
AT3G22540	1	256926_at	0	9700.66	142	13.2684	7.73829	11.9608	9.60564	7.3282	2.07487	20.1152	18.9741	7.93091	22.7844	15.9431	27.452	11.6672	13.1867	17.2461	295.878	168.33	23.4667	26.8602	21.0895	17.3365	113.77	247.126	4573.22	224.418	18.3151	27.8974	81.0824	342.681	146.577	1625.91	10.9459	23.04	71.1822	648.765	34.9743	9700.66	4454.72	1314.59	37.0732	139.387	755.088	similar to unknown protein [Arabidopsis thaliana] (TAIR:AT4G14819.1); similar to unnamed protein product [Vitis vinifera] (GB:CAO71190.1); contains InterPro domain Protein of unknown function DUF1677, plant (InterPro:IPR012876)
AT5G60630	1	247610_at	0	9685.62	143	55.0361	214.323	223.797	112.189	32.4093	717.571	383.797	91.1026	429.881	374.046	77.1421	10.7866	25.9229	987.743	394.891	78.217	238.778	145.632	62.2955	12.4936	1601.26	646.024	23.7024	85.7319	51.1419	106.879	800.404	5320.55	2676.66	14.8875	165.992	56.1512	2068.67	9685.62	1814.4	21.0526	38.5612	17.3945	422.175	1829.98	3634.34	746.533	unknown protein
AT2G15325	1	257438_at	0	9659.95	144	26.2403	44.0643	12.0355	9659.95	250.417	11.1077	181.424	8.46201	1.3338	14.9751	42.3946	8333.98	332.34	12.9691	170.776	6.79203	1.34369	6.17434	7484.87	328.831	9.17023	226.051	3.1768	2.30819	4.05948	5670.31	277.989	75.8861	106.179	5.18195	5.46564	3073.83	377.57	5.50097	90.1476	2.58168	17.945	1.13397	707.147	166.598	3.30092	27.6268	protease inhibitor/seed storage/lipid transfer protein (LTP) family protein
no_match	?	263268_at	0	9656.34	145	5785.16	9234.81	5619.61	7390.12	3639.55	5154.23	3721.07	4970.42	3786.14	6855.85	5564.33	8175.67	5447.79	5492.32	7906.78	2821.24	2778.72	3300.19	9007.25	6060.03	5505.62	5140.03	3452.94	4306.14	3450.46	4778.92	5597.74	4692.27	7956.47	3170.27	3738.89	4877.26	4490.76	7975.51	6566.39	5189.84	5177.2	5672.32	4024.18	5420.44	9656.34	6595.59	no_match
AT1G65090	1	263138_at	0	9637.4	146	3.43305	2.03745	22.0034	12.7935	2.71683	1.43496	5.45209	4.29012	65.6795	3.98372	13.148	21.9718	3.76281	11.6397	3.68934	471.361	199.624	205.774	58.9479	12.0076	1.30816	130.906	2427.68	1983.05	1529.83	10.7428	10.7143	509.488	968.196	4084.8	2793.4	96.7993	22.6404	553.997	2214.9	9637.4	6001.51	5262.13	4205.7	259.495	707.628	5224.85	similar to unknown protein [Arabidopsis thaliana] (TAIR:AT5G36100.1); similar to unknown protein [Arabidopsis thaliana] (TAIR:AT5G36100.2); similar to hypothetical protein [Vitis vinifera] (GB:CAN81170.1)
AT1G52400	1	259640_at	BGLU18	9590.12	147	20.5882	30.7629	37.9371	64.1261	1915.69	9590.12	9308.96	16.5609	32.9274	253.887	147.196	28.984	1452.6	5172.67	5809.64	7.36961	6.42554	33.9983	10.9266	1014.37	5493.62	1032.15	48.8511	18.9352	38.756	8.74935	537.808	146.069	28.1509	50.1177	7.82996	19.5682	56.04	10.6868	34.4753	32.0991	3.88588	16.4668	12.5773	7.5864	19.6012	109.713	BGL1 (BETA-GLUCOSIDASE HOMOLOG 1); hydrolase, hydrolyzing O-glycosyl compounds
AT3G13370	1	257681_at	0	9586.29	148	6.43724	212.544	1.42004	4474.76	80.2399	6.87936	128.101	1.40844	1.74945	3.26214	97.8736	8481.62	369.5	31.9427	384.479	4.19864	25.0422	1.90295	9586.29	732.942	1.39691	518.628	1.88012	2.62978	1.37901	754.073	252.585	134.121	13.8411	0.376021	1.88614	5.55404	4.11073	0.874194	3.1267	1.3439	1.0704	4.61296	1.44035	2.30793	10.0544	0.726131	similar to unnamed protein product [Homo sapiens] (GB:BAC86381.1)
AT5G02500	1	250995_at	HSC70-1	9584.62	149	9584.62	597.94	163	523.943	1992.34	3577.97	2386.43	8973.59	1971.61	405.919	136.691	247.584	2093.21	3653.61	4083.63	5989.16	1966.73	310.024	216.184	2558.61	3136.72	2598.94	5200.39	1618.96	1352.74	445.122	2809.07	3202.53	4299.89	5108.27	1617.92	1777.61	3923.05	5633.24	4568.11	2735.83	3972.36	3326.14	1132.81	4351.68	3049.95	3142.96	HSC70-1 (heat shock cognate 70 kDa protein 1); ATP binding
AT5G48180	1	248713_at	NSP5	9568.15	150	160.892	771.951	4138.64	3738.37	4522.2	1376.21	2515.16	201.372	308.447	1523.22	3100.46	4430.65	4524.24	1912.39	4680.82	1192.89	2125.39	2487.58	5022.57	4951.49	5802.8	6227.64	1335.82	6452.49	7049.9	2975.82	6359.1	6290.85	6780.5	2801.54	9568.15	6484.83	7674.73	5004.96	5777.61	5452.35	7191.46	7748.26	7563.76	5366.59	3705.44	6030.39	kelch repeat-containing protein
AT3G10590	1	258960_at	0	9555.93	151	10.7742	37.9094	6.63344	5481.74	2784.9	0.843907	580.822	0.640224	2.33667	7.65381	0.9043	1236.43	9555.93	1.46595	569.826	0.523823	3.22881	1.00428	909.131	8302.65	4.87116	695.319	6.73719	1.13809	2.11528	6313.61	5530.66	139.113	101.11	0.517434	1.14629	803.354	6399.06	15.6187	61.0212	9.93718	16.768	2.25829	510.711	1263.95	7.03232	12.8637	myb family transcription factor
AT2G42560	1	263492_at	0	9456.75	152	77.351	36.3837	15.3061	17.3951	10.6251	33.4476	3.0822	118.918	43.858	5.17828	15.9781	22.4048	31.6454	100.726	1.7327	1.82454	2.23741	10.2216	22.1674	46.6655	3.35095	10.5446	1.23753	12.6058	6.41092	146.837	3.39163	5.52061	5.79507	16.958	33.2676	28.1008	2.55758	3.04048	2.67485	5564.25	9456.75	6605.98	2343.67	12.6183	716.296	284.765	late embryogenesis abundant domain-containing protein / LEA domain-containing protein
AT4G27090	1	253901_at	0	9455.5	153	7406.71	9455.5	6781.49	4996.74	3485.94	4228.56	3869.63	8010.6	3994.63	6666.04	5643.35	2182.99	2735.41	1975.48	4900.79	5165.37	4995.25	4948.16	2055.27	2709.1	3867.57	3907.1	6050.72	3975.82	4354.71	3457.97	2372.69	3172.08	6410.24	5929.51	5033.51	5291.35	3403.07	3653.66	5455.97	5533.37	5526.5	5362.8	3109.15	3674.11	2099.52	5699.15	60S ribosomal protein L14 (RPL14B)
ATCG00280	1	245003_at	psbC	9400.82	154	984.213	6435.27	5975.49	2121.75	2021.16	2322.33	2885.17	985.928	1406.86	4751.67	5895	4531.17	1393.78	1815.24	5882.52	2412.76	3413.75	5479.75	6723.33	2342.93	2770.56	4513.47	3388.6	8276.72	3447.61	3566.61	2171.93	4730.38	7683.81	4490.71	6605.58	4633.65	2929.72	4912.47	8442.69	6552.16	7456.39	7992.54	5104.42	2325.02	5346.11	9400.82	chloroplast gene encoding a CP43 subunit of the photosystem II reaction center. promoter contains a blue-light responsive element.
AT1G33055	1	261567_at	0	9372	155	11.3932	58.9909	31.7776	30.6311	12.8025	36.7712	10.0464	21.4879	73.9682	794.216	1.58738	3.29809	9.36245	15.9766	53.1964	105.469	829.874	158.691	5.9517	13.622	1.81261	368.688	147.069	8260.37	7014.57	260.025	72.8433	524.186	3958.83	183.943	8587.05	1909.87	225.097	468.827	4151.45	2645.69	5710.28	6694.41	9372	1104.31	843.46	4272.06	unknown protein
AT5G47210	1	248797_at	0	9346.48	156	9346.48	7520.27	7193.02	4252.44	3096.34	3875.65	3080.02	8941.86	3668.76	4470.2	7021.66	1858.53	3220.53	3092.24	2528.31	5152.32	4451.78	5217.62	1877.77	2859.45	2520.83	3089.08	5142.69	2341.33	2655.6	3205.5	2939.71	1760.15	2896.64	3656.72	2005.27	4667.4	1895.82	1931.09	2769.85	2807.68	2753.03	3031.81	1972.52	1544.41	1391.04	2751.83	nuclear RNA-binding protein, putative
AT3G46860	1	252500_at	0	9340.06	157	956.453	8817.54	928.637	235.653	8.78973	23.1278	469.167	328.986	2934.22	9340.06	438.087	20.9696	4.01288	16.477	701.092	8.42886	60.6578	10.847	14.0386	12.1504	0.506293	6.3763	8.77612	7.50546	8.17601	23.5193	11.13	6.16345	8.14328	8.64931	5.28194	13.3361	5.25435	14.0677	15.0241	5.85862	1.40754	7.7301	4.83875	3.66166	17.689	5.68683	serine protease inhibitor, potato inhibitor I-type family protein
AT1G11170	1	262478_at	0	9303.73	158	42.7038	4.47259	33.8043	531.192	128.435	12.9456	118.535	316.732	248.364	31.039	22.5006	319.281	503.175	67.301	37.238	212.635	69.6357	95.0052	137.333	754.127	45.8056	255.052	312.482	553.402	32.3223	422.377	1094.95	1468.91	473.63	304.111	374.358	70.8919	706.062	3569.88	789.496	747.409	1381.42	1060.59	229.652	1431.01	9303.73	1039.71	similar to unknown protein [Arabidopsis thaliana] (TAIR:AT1G61240.2); similar to unknown protein [Arabidopsis thaliana] (TAIR:AT1G61240.3); similar to unknown protein [Arabidopsis thaliana] (TAIR:AT1G61240.4); similar to unknown [Picea sitchensis] (GB:ABK25584.1); contains InterPro domain Protein of unknown function DUF707 (InterPro:IPR007877)
AT2G38900	1	266169_at	0	9199.92	159	182.113	883.228	735.182	1539.97	3172.39	7417.94	6037.67	11.6898	298.922	1071.53	510.831	107.875	2789.35	7431.3	4448.31	34.3271	394.974	1188.5	172.92	3156.77	9199.92	6344.03	1.1799	567.947	98.5445	251.366	3377.79	4413.4	1888.01	0.990008	677.755	17.4562	1907.16	1897.02	407.26	456.858	404.032	408.165	177.356	496.593	78.6234	74.5241	serine protease inhibitor, potato inhibitor I-type family protein
AT4G36130;AT2G18020	2	265805_s_at	EMB2296	9193.21	160	7659.21	8594.05	6014.03	3752.91	2967.58	3471.32	3319.36	9193.21	3465.45	6085.65	6405.32	2113.61	3175.73	4196.56	4850.89	4766.76	4207.21	4560.9	2616.39	3245.14	3631.63	4043.87	5529.62	3845.88	3823.96	3504.65	2677.48	2855.13	5639.87	4821.34	4582.11	4947.59	2791.98	3419.89	5569.19	4065.61	4006.43	3493.72	2316.45	1917.05	1837.98	4874	[AT4G36130, 60S ribosomal protein L8 (RPL8C)];[AT2G18020, EMB2296 (EMBRYO DEFECTIVE 2296); structural constituent of ribosome]
AT4G04460	1	255345_at	0	9164.83	161	3.93308	17.0931	6.47828	57.4386	3.99285	20.698	20.1585	16.012	3.89237	18.3992	12.2792	13.6022	13.0393	19.6552	7.49453	76.8659	1655.19	547.488	33.2323	22.7	13.2566	245.478	420.14	4553.05	7542.37	1599.03	54.6102	556.366	2005.33	261.414	6511.82	4738.84	621.449	629.232	2122.48	151.423	5112.95	6057.08	9164.83	2791.5	883.204	1953.37	aspartyl protease family protein
AT4G16500	1	245323_at	0	9145.05	162	558.163	6525.47	3892.2	5509.87	567.724	2122.67	1759.75	870.384	2491.15	9145.05	5211.27	7843.79	640.073	1510.25	1762.42	343.654	1665.14	2304.2	5273.62	625.823	2185.68	1748.6	365.497	869.864	298.559	2020.41	634.626	2191.58	1432.16	761.695	327.09	1916.54	777.369	1367.54	1017.75	1416.51	2325.43	2269	3454.95	1046.18	2105.59	1774.63	cysteine protease inhibitor family protein / cystatin family protein
AT1G09690;AT1G09590	2	264679_s_at	0	9124.21	163	8628.43	9124.21	7896.83	5887.47	3155.7	4582.93	5037.4	9104.97	3820.42	4593.73	6365.38	2359.78	3890.86	3947	4317.56	5451.59	4264.25	4292.64	2519.93	2716.29	3052.71	3776.36	5843.13	3228.05	4480.45	3167.22	3908.72	2663.31	5363.03	4865.33	3708.27	5083.11	2437.75	2921.18	5308.12	4998.22	4804.15	4337.76	2771.81	1537.81	2093.09	5089.06	[AT1G09690, 60S ribosomal protein L21 (RPL21C)];[AT1G09590, 60S ribosomal protein L21 (RPL21A)]
AT1G80330	1	260299_at	GA3OX4	9104.63	164	136.771	363.497	2985.35	9097.68	146.327	53.4055	700.383	8.85053	27.983	86.5393	508.819	9104.63	269.948	78.4828	388.555	0.923223	10.5504	14.6263	1339.41	48.6225	7.55244	9.25934	4.57087	335.492	239.706	855.914	5.52731	104.623	84.7223	3.93593	706.933	3825.87	389.036	124.903	253.139	2.52341	1787.29	1446.16	3253.11	1017.75	231.399	264.155	ATGA3OX4 (GIBBERELLIN 3-OXIDASE 4); gibberellin 3-beta-dioxygenase
ATMG01200	1	257323_at	orf294	9061.21	165	5001.12	8047.78	5275.36	6852.76	3846.97	5736.61	4305.99	3375.37	3732.97	5910.5	4825.76	5332.71	4143.06	4264.38	4740.76	2263.51	3024.28	2935.59	9061.21	7281.91	5280.45	4583.79	2606.63	4120.46	2366.77	3375.13	6485.31	4884.41	4093.4	1809.08	2382.81	2214.35	3958.76	5986.45	3799.22	2837.29	3859.4	2889.61	3750.85	3919.33	6539.17	3484.58	hypothetical protein
AT5G59970;AT5G59690	2	247692_s_at	0	9011.84	166	7296.36	4019.45	5935.35	2343.99	3591.24	6087.08	3816.21	9011.84	2713.37	3573.28	4311.77	1383.47	2455.37	2418.31	4594.76	4827.96	3757.52	3239.15	980.84	2137.87	2753.81	4328.87	6080.28	2674.86	5961.1	1977.7	1492.11	2017.94	5997.14	4875.9	4027.54	2992.15	1058.55	1564.81	6092.67	1482.82	2035.29	1820.8	2431.32	874.677	1186.26	2482.95	[AT5G59970, histone H4];[AT5G59690, histone H4]
AT3G60700	1	251380_at	0	8939.71	167	26.2352	52.1267	17.5735	7861.62	82.6665	15.1817	130.411	1.7887	4.69044	1.99704	20.9332	8939.71	124.994	9.11486	152.533	2.40938	17.3061	21.6213	8246.73	185.33	9.53886	274.853	2.29359	11.0132	25.338	6893.08	537.719	72.8785	158.39	10.024	22.6661	4693.35	391.822	12.3034	100.021	3.72451	16.5735	4.41563	1034.76	407.273	22.9319	34.9473	similar to unknown protein [Arabidopsis thaliana] (TAIR:AT1G70040.1); contains InterPro domain Protein of unknown function DUF1163 (InterPro:IPR009544)
AT5G50700;AT5G50600	2	248520_at	AtHSD1	8939.17	168	8.80072	20.2953	11.7527	22.65	3.31384	6.66924	8.03704	39.7057	10.0044	11.2203	18.1717	10.6334	4.35369	11.1975	5.21233	5.25563	4.77612	4.00504	8.27456	15.097	6.4856	11.6866	3.52257	6.58639	7.67745	13.3365	14.7588	12.1736	5.52219	174.665	39.4578	7.39374	7.92777	32.7551	85.2222	8939.17	3064.15	2600.91	924.212	36.213	168.844	3097.69	[AT5G50700, short-chain dehydrogenase/reductase (SDR) family protein];[AT5G50600, ATHSD1 (HYDROXYSTEROID DEHYDROGENASE 1); oxidoreductase]
ATCG01060	1	244932_at	psaC	8917.57	169	1893.97	5424.07	5939.94	3796.92	1829.57	2650.12	3193.07	1691.92	2070.56	4672.74	8917.57	4907.37	1548.92	2743.95	2871.02	2208.81	3418.86	3832.62	5984.91	1972.91	1990.88	3694.11	5092.72	7277.88	3610.08	4992.89	2279.74	3441.76	5842.46	4269.45	4979.33	4669.83	1807.91	3416.25	5644.5	7164.46	6840.76	6390.15	4893.72	1996.77	4812.72	7351.72	Encodes the PsaC subunit of photosystem I.
AT3G02480	1	258498_at	0	8883.46	170	23.4297	12.7256	6.04784	5.00209	5.37074	10.4873	16.5339	27.7425	8.53491	18.2484	8.67994	26.9068	23.8444	9.98897	7.60464	16.11	12.2278	11.0952	20.9247	18.4374	13.1033	10.2212	10.5338	31.1204	55.7365	54.1324	19.1951	18.2037	21.6018	227.557	126.087	9.95653	26.4277	5.48673	79.7599	8883.46	4609.94	7138.7	2268.43	49.8709	735.312	616.341	ABA-responsive protein-related
AT2G38530	1	266415_at	LTP2	8857.13	171	3.78782	2.20585	10.3029	21.6994	10.0965	7.37829	12.6008	2.34032	0.891168	1.47948	10.0658	7.33465	11.4076	11.9039	11.5802	2.94322	7.15166	9.05798	6.46946	7.12252	8.70098	5.40028	48.9179	1.83966	7.58162	1.84174	9.57647	6.38133	40.0485	831.627	28.4138	11.0561	7.38589	12.6478	965.36	8438.96	31.2078	846.472	94.8615	31.9382	219.895	8857.13	LTP2 (LIPID TRANSFER PROTEIN 2); lipid binding
AT1G30530	1	261804_at	UGT78D1	8795.96	172	28.6155	55.8792	59.7956	255.556	1662.75	4302.61	3451.37	168.781	969.404	238.421	164.105	141.399	1057.93	6043.22	2705.81	1249.37	646.637	61.812	71.3223	1229.62	5542.65	4050.01	2213.59	309.668	288.036	33.7685	2738.23	5960.05	2481.82	1837.25	213.848	150.544	1988.62	8795.96	2279.19	740.882	1174.88	935.406	543.073	945.192	2827.14	1828.98	UDP-glucoronosyl/UDP-glucosyl transferase family protein
AT5G24800	1	246962_s_at	BZIP9	8695.09	173	6.41827	28.2723	5.13921	32.2473	4285.5	25.2376	1166.87	2.00347	11.4625	4.38753	8.64158	15.1409	2995.11	1.01333	509.819	6.75051	4.18318	10.0284	54.7229	7748.8	4.59351	779.365	5.96487	5.13742	3.18645	103.597	7603.94	195.139	255.358	11.6518	38.9562	19.7412	6919.7	50.4204	57.0997	189.515	12.9722	6.9063	483.858	8695.09	49.8744	125.517	ATBZIP9/BZO2H2 (BASIC LEUCINE ZIPPER O2 HOMOLOG 2); DNA binding / protein heterodimerization/ transcription factor
ATCG00760	1	244980_at	rpl36	8650.3	174	3432.83	5200.9	5628.66	2039.44	1194.81	2011.1	2162.9	5877.02	2985.92	3710.86	8650.3	5139.21	2393.75	4515.25	1151.37	3633.31	2985.58	4079.21	3445.07	1260.77	1294.63	2579.17	5061.91	4292.38	2445.46	1951.84	1216.26	1443.04	1732.15	4971.88	2628.85	1352.94	720.922	1733	2730.94	4127.86	3250.1	3671.19	3339.8	1343.39	1991.18	3553.68	encodes a chloroplast ribosomal protein L36, a constituent of the large subunit of the ribosomal complex
AT3G17140	1	257877_at	0	8494.73	175	212.022	4537.99	262.399	360.267	17.8895	38.8161	195.515	171.777	2154.22	8494.73	101.444	131.157	12.92	60.9254	185.151	52.7736	375.059	21.7161	52.6207	19.2905	14.0449	65.0377	11.5765	15.3669	8.39471	29.5701	13.7229	38.3399	8.10522	20.4302	14.7087	28.5051	18.2484	8.97091	38.2956	38.8926	17.8432	18.6332	16.5047	13.8792	26.1417	36.3838	invertase inhibitor-related
AT2G03190	1	266723_at	ASK16	8478.17	176	44.589	342.302	32.1508	5070.73	66.672	20.4365	53.1501	35.372	304.249	1519.81	37.5478	5839.8	315.628	21.9068	317.005	4.11334	43.8929	21.4463	8478.17	305.928	10.7401	372.564	6.56717	1.82487	10.4031	1126.48	256.327	120.644	7.89723	4.61373	5.67987	50.981	6.70262	1.11257	1.09732	14.3802	4.82312	5.37275	1.35535	10.2936	2.72914	0.40401	ASK16 (ARABIDOPSIS SKP1-LIKE 16); ubiquitin-protein ligase
AT5G25410	1	246890_at	0	8469.21	177	99.0801	4977.21	37.7734	327.487	1.7287	2.31316	255.263	101.835	2267.04	8469.21	30.1781	3063.12	103.773	12.061	253.564	13.5683	263.668	7.53939	3082.17	34.7863	4.45786	145.279	1.79969	1.48635	4.17042	89.0098	12.4868	22.819	16.4319	3.48679	7.50627	17.1024	3.05564	10.6959	4.37354	6.34611	5.60882	3.58857	0.808991	9.09666	18.1766	8.54801	similar to unknown protein [Arabidopsis thaliana] (TAIR:AT5G60380.1); similar to unnamed protein product [Vitis vinifera] (GB:CAO14518.1); contains InterPro domain Protein of unknown function DUF239, plant (InterPro:IPR004314)
AT5G14860	1	246589_at	0	8442.25	178	815.174	5212.83	329.191	23.6713	19.2508	22.7761	164.9	226.964	4070.95	8442.25	236.624	27.448	25.0953	35.3943	169.061	136.661	1401.69	174.16	32.4791	21.5025	18.9971	173.83	15.0908	257.773	10.7865	12.2279	23.1683	36.6928	15.5964	11.1477	5.75432	22.2725	23.7775	45.0392	20.1636	17.9653	287.579	24.2997	339.638	61.0885	30.3877	10.6193	transferase, transferring glycosyl groups
AT5G63740	1	247343_at	0	8390.11	179	10.9154	71.4767	17.187	3284.78	61.3249	12.111	63.6524	6.85319	2.19519	15.141	37.9281	4308.33	140.613	21.3293	158.307	2.7514	51.3119	26.5525	8390.11	347.71	12.0118	470.204	0.730392	7.00707	2.60791	390.979	173.443	106.287	10.2577	3.41	0.854715	13.6176	0.883792	10.0898	8.23597	7.63785	8.50421	7.49927	14.1831	12.8575	3.911	8.92222	zinc finger protein-related
AT3G63040	1	251202_at	0	8360.68	180	2.6391	2.7556	4.5538	8.87273	3.26853	5.77798	9.63517	4.59663	10.4385	28.569	0.555902	3.5248	4.1653	7.9297	9.04051	0.214171	0.940425	0.663294	5.16867	2.20165	0.642911	6.39642	369.54	548.096	22.9899	0.850289	5.12716	40.1149	76.4531	2206.57	1144.45	5.4904	11.1528	271.007	1911.99	8360.68	6547.47	5056.96	1413.47	129.007	1605.88	5603.7	unknown protein
AT4G13080	1	254801_at	0	8289.39	181	21.005	29.8907	12.9838	8289.39	106.447	15.621	245.787	0.5584	11.1072	12.9765	46.7634	7089.15	357.411	9.33032	250.881	1.861	2.69832	1.34146	3136.06	26.5942	7.49347	30.0204	0.986217	3.87949	2.05459	2.11787	3.35942	22.17	0.880271	1.71061	1.90432	1.34359	1.6925	12.6521	1.84891	2.95642	9.64269	6.16453	1.40905	1.80154	3.01083	1.79289	xyloglucan:xyloglucosyl transferase, putative / xyloglucan endotransglycosylase, putative / endo-xyloglucan transferase, putative
AT3G05460	1	259107_at	0	8286.45	182	1903.64	8286.45	5090.3	1884.27	40.4452	290.706	1444.07	346.716	1817.17	7357.34	3922.21	589.051	40.7762	300.324	673.817	64.9911	263.859	2063.34	320.425	46.6208	37.2142	85.9158	4.47988	0.725586	45.211	55.2333	1.43877	0.839321	4.25415	4.52377	15.1837	8.99777	7.55046	2.83564	3.02722	1.14163	7.54207	1.53661	8.37178	4.48599	0.862096	10.8629	sporozoite surface protein-related
AT2G26870	1	266860_at	0	8284.36	183	28.032	62.3172	13.7849	7711.46	58.6205	158.155	242.641	6.29435	9.42972	32.9047	7.25406	8284.36	396.995	403.844	326.075	15.5731	8.47547	23.9599	3213.53	68.8781	172.175	97.9546	15.2893	10.9407	3.86644	100.67	26.2847	79.6294	9.20595	13.9549	0.639621	75.1593	47.5563	10.5309	17.849	47.8216	5.29308	5.47469	155.597	34.6395	10.8209	20.4056	phosphoesterase family protein
AT4G35985	1	253113_at	0	8281.33	184	18.9651	50.5794	99.189	5797.25	98.9588	10.6626	128.676	33.7558	8.65826	1.65367	51.5108	8281.33	237.192	24.5249	145.887	15.0053	3.19387	6.65339	6311.81	232.221	4.80831	224.23	6.08756	2.66179	2.09829	363.28	38.7441	35.0083	75.294	2.51865	8.63827	37.4597	16.8661	15.201	6.37346	17.4561	24.1689	14.7032	35.5005	23.6534	26.0295	21.1751	senescence/dehydration-associated protein-related
AT1G31812	1	246267_at	ACBP6	8255.29	185	1645.96	1653.58	4171.64	2421.9	1270.24	2886.67	2461.19	1577.09	5108.46	3386.78	4570.89	3438.42	1605.14	2468.9	3501.66	2533.93	3635.33	3827.68	2426.18	1566.3	1999.13	2836.08	5456.96	6766.57	5610.62	781.565	1841.97	2274.87	6528.42	6329.56	7497.93	3911.47	3451.44	2537.9	7921.96	7960.54	5554.25	5526.76	5262.76	3232.77	2980.99	8255.29	ACBP (ACYL-COA-BINDING PROTEIN); acyl-CoA binding
AT1G19320	1	260655_at	0	8246	186	1.14844	12.0833	11.3257	24.4052	1.32635	2.99458	5.46846	1.34847	5.32777	30.4295	25.5747	103.632	8.60705	4.87756	13.0836	2.45935	19.2094	22.3124	2781.32	58.2911	1.53914	92.9681	5.13033	4.81916	93.4464	8246	365.637	47.6052	689.815	10.1683	3.98321	5526.91	530.792	4.53548	49.4232	2.0759	6.91747	8.45766	4.30045	12.5002	13.1082	3.31954	pathogenesis-related thaumatin family protein
AT5G15650;AT3G02230	2	259077_s_at	RGP1	8238.42	187	712.016	3868.54	1032.89	1875.55	787.665	1072.72	1103.67	717.306	1406.53	2412.44	1000.38	2491.95	1792.2	2236.54	2007.64	500.703	1185.98	1010.35	2581.37	1290.05	1325.31	1078.6	1273.43	1166.47	946.132	1362.61	634.295	2543.3	2879.23	1047.81	1419.44	2035.85	1463.75	8238.42	2596.84	872.045	1775.35	1491.63	1014.63	2515.02	4477.24	1771.91	[AT5G15650, RGP2 (REVERSIBLY GLYCOSYLATED POLYPEPTIDE 2); alpha-1,4-glucan-protein synthase (UDP-forming)];[AT3G02230, RGP1 (REVERSIBLY GLYCOSYLATED POLYPEPTIDE 1)]
AT3G48140	1	252348_at	0	8208.07	188	3569.99	6482.18	4157.36	5912.15	4129.55	3860.6	4242.63	5147.97	4869.73	8208.07	6158.35	3742.69	3763.06	2556.9	2777.32	3011.46	6024.68	4276.15	5367.13	5480.96	4454.93	4743.71	4850.58	6929.31	7192.25	4156.01	6971.31	5015.28	3690.73	2144.15	4666.41	3604.42	3166.96	3475.24	2912.37	549.748	2456.86	1773.56	3113.8	3299.29	3044.07	1306.42	senescence-associated protein, putative
AT4G31830	1	253494_at	0	8185.44	189	15.856	3.73189	33.7228	64.3964	3.66966	3.425	10.739	2.55524	2.28298	5.22909	2.20711	35.2236	9.23372	3.89894	2.88434	8.68635	1.89254	4.61952	7.26215	5.41597	1.99412	13.0518	18.3755	6.71528	7.91208	9.21742	11.6633	4.27469	4.03197	16.6803	5.53712	3.7285	5.94781	2.99587	11.7399	8185.44	922.176	411.686	1227.64	113.253	91.2502	1892.25	similar to unnamed protein product [Vitis vinifera] (GB:CAO44350.1)
AT5G01870	1	251065_at	0	8145.63	190	526.84	109.176	783.798	1010.2	407.088	8145.63	4596.67	2463.5	239.874	202.133	100.233	157.81	68.3418	4242.25	2139.48	1577.05	248.09	179.884	22.8887	78.4379	3610.02	1936.37	2014.57	441.131	58.2038	0.957215	34.1854	63.6352	644.769	1896.94	21.5138	30.2775	197.78	38.4949	1515.68	1320.65	1271.61	3.17523	37.2162	150.859	478.78	1924.26	lipid transfer protein, putative
AT2G22080	1	263352_at	0	8133.15	191	2316.73	441.412	396.53	1424.15	7906.31	6804.29	5916.03	5197.75	296.34	1141.1	785.251	495.209	7479.79	7247.19	3296.82	3327.88	5682.75	748.92	243.229	7131.11	5527.81	5354.66	3166.37	6189.3	4335.29	358.388	5839.08	2798.06	1931.83	2220.71	3872.73	201.511	2609.25	2442.21	1555.26	3591.53	8133.15	6333.82	2621.99	1110.53	2074.88	1928.16	unknown protein
AT3G04400	1	258569_at	emb2171	8130.29	192	6527.24	5698.92	5679	3886.69	2384.5	4021.89	3696.29	6004.54	3571.61	5509.61	3743.77	1070.12	1844.56	1465.54	5184.13	4566.66	3065.24	3969.37	1543.24	2666.49	4658.25	4512.13	4549.41	3453.65	3643.4	2161.16	2494.31	3076.87	8130.29	4565.32	4847.42	3786.78	2539.64	3370.78	7210.15	3828.32	3655.8	4045.84	2588.42	2829.48	2310.52	6073.55	EMB2171 (EMBRYO DEFECTIVE 2171); structural constituent of ribosome
AT5G56150	1	247999_at	UBC30	8122.68	193	241.202	901.982	1032.86	7606.88	456.067	277.548	357.654	207.701	819.653	734.392	907.657	8122.68	818.63	341.816	557.569	175.982	619.192	913.139	6158.69	680.071	432.841	588.104	214.793	532.273	1192.93	5066.63	734.463	606.296	382.921	303.221	903.07	2289.44	783.862	472.886	416.387	684.074	509.372	520.059	863.801	690.51	576.146	410.163	UBC30 (UBIQUITIN-CONJUGATING ENZYME 30); ubiquitin-protein ligase
AT1G47970	1	259617_at	0	8092.52	194	6608.45	5738.36	5031.34	2720.18	3658.18	5472.12	4031.95	8092.52	3419.89	7243.99	5368.04	1823.35	3095.25	4988.1	2254.6	4096.32	5152.9	4196.45	1913.9	4559.54	3713.25	3403.5	4803.65	3868.09	5952.71	4141.32	4442.43	3223.88	2257.09	2969.57	4009.89	4850.25	3292.75	3510.64	2528.44	3816.63	3566.26	3222.98	4849.27	2708.04	2196.11	2244.63	unknown protein
AT4G39000	1	252920_at	AtGH9B17	8054.23	195	54.0221	184.464	213.986	8054.23	147.328	28.4471	291.525	22.372	49.0339	35.4054	94.381	7508.13	348.663	48.5643	514.958	8.0587	19.4239	19.8931	6884.51	344.813	13.7601	242.858	14.2207	14.9794	14.3945	67.6676	39.2203	169.188	29.2953	12.3076	17.2415	15.2036	10.5333	8.69865	8.97227	21.217	17.2811	23.3207	13.6622	13.9539	60.9115	8.22125	ATGH9B17 (ARABIDOPSIS THALIANA GLYCOSYL HYDROLASE 9B17); hydrolase, hydrolyzing O-glycosyl compounds
AT1G36340	1	260124_at	UBC31	8013.8	196	3.59577	9.89043	1.09037	8.381	1.83486	6.44486	1.78434	4.54839	14.9795	36.1135	15.1583	149.891	20.883	0.810707	8.48052	3.20076	10.7421	13.4713	8013.8	471.623	8.07708	269.264	7.50695	0.390246	9.44536	6018.53	480.392	51.4706	108.171	4.81083	3.47003	833.151	135.324	0.729872	2.11365	2.8798	13.3821	14.642	20.2906	7.20827	8.69404	1.69473	UBC31 (UBIQUITIN-CONJUGATING ENZYME 31); ubiquitin-protein ligase
AT2G28680	1	257442_at	0	7997.36	197	1134.12	4148.03	1628.24	127.94	85.5837	17.0215	747.73	34.629	7997.36	1619.89	520.906	80.9195	17.7839	22.9383	519.917	3.96496	70.3716	26.1752	75.5289	24.6262	14.3266	93.831	2.0122	24.8994	14.6348	20.8932	8.32051	4.30467	20.6601	8.17556	8.85893	9.03855	13.1068	19.7747	3.24107	5.41193	76.0952	1.58696	10.2907	11.7689	12.1605	9.6621	cupin family protein
AT5G27330	1	246765_at	0	7996.19	198	1744.31	70.2423	1203.71	2584.34	71.493	570.925	345.528	1867.41	236.356	116.796	1332.89	5434.17	317.926	637.523	256.76	1582.61	1819.83	1568.72	7996.19	201.338	156.931	684.342	850.055	259.417	322.192	4968.52	889.107	120.074	198.579	401.625	184.394	551.148	39.3047	71.5469	110.71	67.4905	118.842	113.87	63.8615	17.6203	5.55515	116.694	similar to unknown protein [Arabidopsis thaliana] (TAIR:AT3G05130.1); similar to unnamed protein product [Vitis vinifera] (GB:CAO68600.1); contains InterPro domain Prefoldin (InterPro:IPR009053)
AT1G02980	1	262102_at	CUL2	7955.88	199	96.0162	648.833	421.014	5848.95	54.5334	22.2876	229.383	57.5243	211.979	822.093	209.308	7955.88	291.083	88.0532	243.71	10.0205	90.6323	88.0563	6693.58	227.491	28.4809	429.106	6.24245	8.87394	13.9423	3429.89	380.061	83.7317	54.0469	7.17671	12.8152	1912.67	113.93	34.8	36.0227	10.071	10.2793	13.8697	27.5487	16.7913	12.7525	16.0849	CUL2 (cullin 2); ubiquitin protein ligase binding
AT4G36610	1	246203_at	0	7942.26	200	6.36189	7.57139	7.42433	8.45091	9.31407	14.2623	10.856	3.00665	1.12488	8.75347	6.10874	28.9235	5.91322	13.7918	3.40488	4.4682	0.506012	9.54031	4.87706	3.04647	8.37092	11.1556	2.78451	10.6585	4.63179	8.28351	28.4516	56.2152	29.3618	6.81577	6.13953	13.8298	16.7454	86.7126	70.4865	9.49297	83.874	52.3227	22.3609	925.755	7942.26	616.6	hydrolase, alpha/beta fold family protein
AT2G27380	1	265644_at	ATEPR1	7933.23	201	1.79764	19.369	19.4404	22.4437	5.56042	5.72806	20.7679	28.8544	10.9106	34.66	10.4191	13.5261	5.53996	6.92134	12.2775	7.4314	21.6214	10.9701	24.7754	3.44124	0.867834	0.703733	6.24505	3121.88	371.211	13.4346	11.8351	101.812	91.0139	21.7973	3868.86	37.8997	19.8355	570.78	881.772	213.463	6445.1	7933.23	6944.17	491.085	2425.87	2345.18	ATEPR1 (Arabidopsis thaliana extensin proline-rich 1)
AT5G07190	1	250620_at	ATS3	7913.37	202	3.60624	5.0913	1.77679	3.78052	3.61996	5.72817	10.2646	1.49474	1.03933	3.34519	1.70061	7.27713	8.39092	10.0884	1.1243	0.594476	1.18409	1.50936	4.6634	3.45454	0.956766	6.68795	3.34055	1.31639	2.3743	1.44138	12.7443	1.62306	3.76798	174.415	46.9777	1.5013	2.84761	8.89344	338.186	7913.37	5490.02	5572.46	998.563	59.0383	1456.76	5324.64	ATS3 (ARABIDOPSIS THALIANA SEED GENE 3)
AT1G78710	1	264297_at	0	7880.82	203	480.176	7880.82	1079.43	856.309	2.15951	31.5857	251.929	54.6625	850.208	3336.2	679.332	643.091	5.47601	12.5461	106.74	0.412771	22.3877	32.9	216.984	9.31968	6.83109	18.136	1.7238	11.0443	1.86578	6.83845	3.25324	5.18621	1.58742	4.15341	0.898937	11.6444	5.84085	9.75289	4.96684	1.69751	6.02866	4.45761	1.90716	2.19689	14.1741	11.5447	similar to unknown protein [Arabidopsis thaliana] (TAIR:AT2G31110.2); similar to unnamed protein product [Vitis vinifera] (GB:CAO39474.1); contains InterPro domain Protein of unknown function DUF231, plant (InterPro:IPR004253)
AT1G67800	1	245197_at	0	7877.61	204	67.4219	169.731	185.712	3648.57	234.561	78.0107	222.176	138.802	241.047	462.243	330.619	7877.61	751.327	244.01	445.889	97.5628	174.66	114.813	2400.06	397.902	182.521	297.2	83.0913	152.724	77.563	456.794	271.233	243.419	188.863	55.5861	119.917	139.851	198.208	252.835	112.94	125.996	143.059	115.381	176.664	265.895	258.057	141.815	copine-related
AT1G73602;AT1G73600	2	259842_at	CPuORF32	7803.33	205	52.2729	17.7532	52.7935	63.34	639.202	1708.95	2214.48	58.4886	12.2404	43.1796	75.7253	17.7719	321.627	1877.2	740.01	26.7474	36.9478	24.8222	53.5267	740.475	2600.53	1480.06	18.0475	59.0753	53.3593	7.63582	607.115	3179.55	1682.05	27.1065	43.4623	33.2249	613.515	4551.04	876.558	23.3825	27.8339	52.0923	45.5849	683.278	7803.33	784.404	[AT1G73602, CPuORF32 (Conserved peptide upstream open reading frame 32)];[AT1G73600, phosphoethanolamine N-methyltransferase]
AT3G54960	1	251840_at	ATPDIL1-3	7799.95	206	633.249	7799.95	1354.92	1214.5	269.656	467.134	829.852	432.072	1564.15	3644.22	585.077	1702.62	368.298	397.229	520.924	190.007	631.981	411.097	1444.67	354.825	409.756	357.546	198.122	220.63	47.7262	775.31	379.572	383.226	199.163	181.969	132.197	626.989	402.703	367.192	256.39	195.516	251.403	305.988	208.594	299.224	254.952	334.631	ATPDIL1-3 (PDI-LIKE 1-3); thiol-disulfide exchange intermediate
AT3G62730	1	251188_at	0	7797.06	207	2.18006	22.3844	5.40491	89.9874	91.8269	36.8403	191.757	1.91309	8.37394	33.686	15.3868	34.5517	411.539	405.311	394.641	5.39184	13.027	17.8271	18.5169	461.247	741.781	882.478	1.19991	29.6481	4.4429	57.7151	517.85	343.542	164.24	10.3945	426.851	27.0312	856.641	860.113	667.329	16.0806	3589.4	3270.3	294.544	1580.52	7797.06	870.847	similar to unknown protein [Arabidopsis thaliana] (TAIR:AT1G47980.1); similar to hypothetical protein OsI_011212 [Oryza sativa (indica cultivar-group)] (GB:EAY89979.1)
AT4G20800	1	254489_at	0	7775.67	208	129.019	4763.14	56.0879	69.4829	0.923664	11.2885	103.175	169.377	1893.83	7775.67	25.0946	18.8041	7.92017	16.2392	375.364	27.1503	346.7	6.24946	21.4931	13.0354	3.64528	6.94021	7.63746	0.749861	7.1114	12.0913	9.86682	4.03701	7.59819	4.16223	1.23793	1.0075	6.12517	10.4598	1.39583	11.3978	3.60149	1.26774	5.46837	3.70298	1.36281	1.87699	FAD-binding domain-containing protein
AT5G59120	1	247758_at	ATSBT4.13	7770.8	209	2.30707	30.8544	1.09125	7315.82	49.6152	1.09207	134.144	13.2179	1.51699	2.5215	28.1769	5530.95	161.304	1.47414	178.933	3.85375	22.0933	12.8926	3688.97	58.6021	1.54389	154.019	10.1152	45.4837	35.2433	6041.67	137.664	91.3803	196.731	5.92144	22.1815	7770.8	711.103	21.2072	120.326	1.61027	2.49824	1.24498	1373.65	743.122	1.27572	51.0025	ATSBT4.13; subtilase
AT1G14320	1	261490_at	SAC52	7751.56	210	7711.64	7751.56	6531.18	5100.84	2346.4	3416.01	2907.35	7424.25	3254.11	5502.95	4550.83	2278.82	1649.65	2210.35	5377.7	4846.51	4181.26	4616.6	2728.85	2310.84	4117	3893.49	4779.52	3509.93	2934.54	3202.77	2455.53	3845.63	6564.07	4352.26	3519.77	5345.32	2833.75	3824.99	5559.04	3927.37	4102.81	3945.55	2480.14	2186.59	2190.66	5585.18	60S ribosomal protein L10 (RPL10A) / Wilm's tumor suppressor protein-related
ATMG00513;AT2G07711	2	257338_s_at	nad5,1	7739.68	211	3167	2606.45	2509.24	3653.32	4595.21	4210.04	3973	5235.07	3719.94	1882.59	1970.11	4304.96	6431.9	4313.37	5917.78	3069.56	2670.9	2978.2	3519.72	7458.41	5879.31	7500.26	3048.79	5121.35	2861.61	3437.61	6754.39	7089.68	7190.52	3021.46	3731.45	3291.94	7431.75	7319.22	6700.76	4132.38	5380.89	3674.99	3559.57	7652.48	7739.68	6863.73	[ATMG00513, Mitochondrial NADH dehydrogenase subunit 5. The gene is trans-spliced from three different pre-cursors, NAD5a, NAD5b and NAD5c.];[AT2G07711, pseudogene, similar to NADH dehydrogenase subunit 5, blastp match of 97% identity and 2.2e-244 P-value to GP|1066145|dbj|BAA07176.1||D37958 NADH dehydrogenase subunit 5 {Malus x domestica}]
AT1G09370	1	264500_at	0	7730.82	212	532.737	4770.5	371.997	147.434	20.5806	167.851	335.292	312.486	4249.33	7730.82	108.871	391.609	30.0157	257.634	313.915	147.486	1101.5	39.198	369.049	14.5576	140.045	121.407	2.46127	882.334	11.5892	47.4715	13.1067	17.3551	55.6181	1.07256	22.3221	26.0251	10.0338	3.96786	14.8202	5.3233	220.427	8.67253	0.371854	11.4536	1.9179	15.1666	enzyme inhibitor/ pectinesterase
AT3G57150	1	251667_at	NAP57	7728.8	213	7400.01	2441.52	4400.52	1263.82	1270.88	1310.77	1357.87	7728.8	1871.57	748.103	6449.41	437.834	1025.98	998.312	1036.35	4948.45	3183.36	4119.23	277.749	773.73	797.719	1031.71	3488.22	882.671	815.753	1615.19	771.705	391.101	923.556	1575	822.196	1650.75	595.865	308.799	847.186	701.252	1345.38	1121.26	431.006	390.979	228.195	552.297	NAP57 (ARABIDOPSIS THALIANA HOMOLOGUE OF NAP57)
AT2G41070	1	267075_at	EEL	7726.86	214	59.0353	38.3747	26.72	49.6361	23.3697	17.192	21.7605	179.179	13.4638	26.5873	15.9257	141.309	79.8381	45.9903	25.936	206.763	170.453	175.724	61.5168	61.6407	35.6244	79.0441	1189.3	994.105	1492.85	527.197	97.2422	180.231	382.19	2541.51	2956.2	2083.49	285.173	344.993	1567.33	7726.86	5101.32	4205.49	5172.4	821.378	559.799	2499.47	EEL (ENHANCED EM LEVEL); DNA binding / transcription factor
AT5G59320	1	247717_at	LTP3	7724.17	215	3007.64	97.728	59.5756	433.958	2506.23	1669.7	3835.98	3811.42	165.061	98.9664	91.7307	45.663	1438.99	3689.44	5488.5	631.121	78.4259	36.3097	11.4575	4036.12	7724.17	7412.36	11.4378	398.001	4.40465	19.486	5354.52	2398.98	1032.7	11.0194	138.231	19.9474	3318.56	509.464	206.197	2.50364	10.0208	13.1623	12.4053	3347.6	136.443	217.183	LTP3 (LIPID TRANSFER PROTEIN 3); lipid binding
AT4G29020	1	253754_at	0	7717.07	216	7717.07	538.383	156.695	335.967	77.337	1035.17	366.025	1367.41	222.963	167.861	29.6589	53.4069	46.183	71.9161	415.522	800.094	136.184	35.7131	78.1991	72.6955	56.1821	169.649	1620.57	203.5	47.9573	23.183	57.9246	68.8761	597.114	3322.3	75.7911	47.1632	106.529	107.779	2774.74	2845.14	529.889	343.542	51.8693	45.8213	156.341	2920.49	glycine-rich protein
AT5G59170	1	247762_at	0	7692.84	217	23.5818	31.287	16.4023	10.9198	13.5912	9.02254	5.99599	15.6267	30.4104	327.147	14.6538	82.3825	13.6266	15.5231	25.6007	40.0843	298.076	245.967	16.6078	14.7865	12.6945	101.46	15.1746	2750.43	1054.93	132.7	364.559	1198.54	1039.75	17.6027	3991.47	296.048	254.453	2787.43	2124.93	466.069	7558.43	7692.84	4165.89	594.932	3942.02	2986.83	proline-rich family protein
ATCG00640	1	244968_at	rpl33	7664.49	218	3599.45	5297.32	5065.51	2697.48	1306.98	3106.63	2897.77	2176.09	1672.19	3106.76	7664.49	2353.71	1531.03	2205.39	2132.04	2411.11	3110.99	2509.05	4435.56	1919.32	1991.91	3116.41	3935.89	3503.72	2674.93	2498.52	1813.1	2856.08	2699.77	3622.11	3159.4	1946.16	1883.45	2974.78	2603.12	3260.29	2865.77	2353.55	2541.29	1114.55	2083.74	4065.33	encodes a chloroplast ribosomal protein L33, a constituent of the large subunit of the ribosomal complex
ATCG00900;ATCG01240	2	244992_s_at	rps7,1_chloroplast	7626.3	219	2863.05	2441.99	3838.18	2448.7	1456.66	2633.85	2517.34	5220.24	2174.59	2829.32	7626.3	7097.74	2192.16	3327.31	1594.03	3042.11	2811.04	4627.53	4996.81	1388.21	1211.85	1837.78	4746.33	5616.23	2737.55	3842.55	2367.2	1701.16	2098.99	5439.06	3440.9	2854.92	1329.19	2575.8	3106.75	6596.33	5788.68	5109.75	4338.76	1376.98	2558.2	5897.8	[ATCG00900, encodes a chloroplast ribosomal protein S7, a constituent of the small subunit of the ribosomal complex];[ATCG01240, 30S chloroplast ribosomal protein S7]
AT4G21960	1	254386_at	PRXR1	7572.39	220	5.88791	9.87125	3.26388	10.1241	1211.06	2408.89	2256.78	5.7929	196.654	69.8253	30.337	22.8528	676.192	2362.17	5742.68	76.0633	251.083	198.685	24.6419	1920.46	3212.46	2534.57	786.298	5110.13	1332.91	259.15	1852.01	3060.52	3598.51	2478.79	5119.1	254.008	3558.21	4812.98	4059.03	6210.09	7572.39	7468.25	4131.76	3511.32	4028.74	6666.75	PRXR1 (peroxidase 42); peroxidase
AT1G76200	1	261723_at	0	7571.67	221	3925.66	4336.29	3727.37	3680.68	4015.85	4445.41	4242.21	5561.67	5806.66	5823.34	2368.22	2930.68	2380.04	2283.83	6006.5	3798.03	3401.22	4145.77	4367.37	3113.77	5973.8	4278.15	2854.39	5197.03	4238.62	2420.16	3069.67	5513.88	6414.21	4227.41	6201.07	3598.05	4942.15	5461.4	5969.6	7055.02	6304.34	7571.67	6092.71	4358.12	2999.35	6221.8	similar to unknown [Populus trichocarpa x Populus deltoides] (GB:ABK96425.1)
AT2G42680	1	263978_at	MBF1A	7560.03	222	2779.69	2651.93	1956.66	7107.67	2904.42	3115.32	2646.73	2523.68	3523.8	3757.51	2013.21	5636.69	2121.46	2328.18	2315.51	2091.66	2514.85	2397.06	7560.03	3291.03	2761.3	2205.15	2059.08	2439.57	2457.42	5330.54	4495.93	2406.23	1465.78	2707.04	2144.63	3470.65	4294.62	2115.14	1503.97	2174.37	2877.84	2317.17	3300.61	4280.73	1776.38	1580.19	ATMBF1A/MBF1A (MULTIPROTEIN BRIDGING FACTOR 1A); DNA binding / transcription coactivator
AT3G09630	1	258715_at	0	7557.64	223	7557.64	6475.23	5549.26	3121.95	1441.85	2111.06	1290.94	2903.37	2149.36	3620.07	4095.55	964.152	1046.7	1607.92	2025.6	3184.5	2154.15	3416.28	2338.38	1114.22	1777.75	2231.06	2482.88	1370.38	2190.36	2112.81	1158.46	1568.95	2223.37	2389.25	1683.42	2842.76	1178.18	1235.78	2341.45	1449	1542.78	1647.78	989.072	756.964	416.057	2193.25	60S ribosomal protein L4/L1 (RPL4A)
AT4G39650	1	252907_at	GGT2	7519.16	224	220.525	3887.58	106.367	65.3206	7.1863	23.8479	188.074	262.729	2334.55	7519.16	135.675	1076.25	56.7613	36.0839	884.23	90.3035	683.225	25.1907	2175.75	45.4382	3.37905	75.3959	19.5011	166.757	64.0798	680.076	44.7108	66.8332	74.3408	7.25171	84.7533	146.295	28.7824	16.2925	45.0851	8.62878	8.32245	1.46683	14.4099	6.91747	3.07489	6.11038	GGT2 (GAMMA-GLUTAMYL TRANSPEPTIDASE 2); gamma-glutamyltransferase/ glutathione gamma-glutamylcysteinyltransferase
AT1G18100	1	256073_at	E12A11	7472.77	225	1.1944	13.6088	5.43244	3.10514	1.75406	0.697225	3.0691	0.752555	6.77913	3.17159	2.23755	1.84215	1.5017	5.54683	4.13665	0.349245	5.46892	14.0002	15.6953	12.8266	1.2929	1.10153	2.68667	1928.14	171.019	37.4955	11.7759	42.4249	162.413	108.891	3636.92	112.94	115.126	266.461	1708.71	1801.7	7472.77	7429.6	6324.91	370.953	1671.72	3392.92	E12A11; phosphatidylethanolamine binding
AT1G11910	1	264344_at	0	7464.04	226	980.386	518.023	853.789	326.189	1391.25	1289.02	1346.44	1003.36	3648.31	1301.35	403.93	525.946	1332.92	1706.65	3247.66	1570.89	1969.34	1577.55	696.19	1685.58	2996.8	2546.91	909.359	4861.52	1399.7	990.808	1552.36	3376.26	3900.54	2674.83	3967.5	1872.77	3395.57	4052.09	3966.71	2972.45	7464.04	5896.33	3655.58	3341.77	5647.55	4736.52	aspartyl protease family protein
AT3G50690	1	252174_at	0	7460.69	227	4187.97	2366.27	2771.66	3756.08	3318.67	2688.29	2545.4	7460.69	2088.33	2909.53	4036.03	4409.71	3811.22	3727.9	1814.87	2361.6	2229.18	1881.04	2479.47	3525.59	2161.94	2628.76	1701.57	1107.99	1571.97	3708.19	3824.53	1767.79	676.625	1146.33	805.238	2431.8	3317.83	2047.48	1061.41	753.44	506.8	607.712	1832.37	2345.76	1689.56	747.655	leucine-rich repeat family protein
AT1G04645	1	264610_at	0	7434	228	559.092	7434	944.224	208.087	32.8393	21.875	528.825	106.316	4509.67	4082.39	344.185	65.9973	4.09021	26.3797	369.647	222.053	2687	299.685	13.5134	4.11913	10.6148	490.898	12.1941	2137.43	131.965	240.246	47.4817	205.354	235.718	1.65783	76.4505	38.5805	7.51738	2.08356	47.0167	5.09293	874.168	1.01079	15.8495	7.79941	8.3699	6.85972	self-incompatibility protein-related
AT5G10660	1	246013_at	0	7428.29	229	53.6066	175.623	197.17	2375.83	151.083	16.2619	79.2269	39.9246	133.585	1176.58	625.14	4986.21	279.274	100.002	85.4039	15.8372	152.202	81.0879	7428.29	298.717	13.2389	250.324	55.6967	28.6871	36.6769	1517.69	635.294	39.5425	40.8805	18.9045	33.8881	56.9468	153.171	49.2762	27.9433	14.5117	20.3791	24.3826	22.9166	158.964	60.2074	17.0586	calmodulin-binding protein-related
AT3G05560	1	259112_at	0	7362.23	230	7362.23	3909.72	4885.88	1752.35	1068.06	2081.88	1704.79	5555.65	1891.54	1965.65	2676.45	600.527	795.392	1072.61	2040.7	4096.23	2858.97	3839.85	741.721	794.431	1374.42	2090.86	4171.81	1770.38	2146.8	998.64	660.214	1289.61	3071.73	4209.52	2623.42	2437.25	912.823	1155.3	4062.58	1998.97	1701.96	2298.7	1208.71	715.509	558.208	2427.79	60S ribosomal protein L22-2 (RPL22B)
AT5G53880	1	248186_at	0	7299.17	231	50.364	52.8466	113.86	331.446	3927.48	7299.17	4793.71	236.274	79.281	208.701	118.471	68.7592	637.082	3131.46	830.743	390.65	119.547	303.594	67.628	545.125	2394.36	1323.12	2031.43	388.649	449.634	34.7727	362.907	253.181	254.469	1557.05	154.358	94.8872	140.88	139.595	487.911	2921.25	167.089	1322.73	308.818	91.2452	350.198	889.674	similar to unknown [Populus trichocarpa] (GB:ABK92577.1)
AT2G20160	1	265590_at	MEO	7255.43	232	160.82	1298.07	756.534	2711.31	18.1477	29.9416	158.053	18.7809	250.544	1409.28	476.347	4463.99	191.795	89.9206	173.791	11.5449	118.347	48.9555	7255.43	206.26	9.88219	522.748	3.67026	8.07383	7.10949	3808.21	310.843	54.0169	73.3036	5.68629	28.3055	1182.69	119.488	46.7187	36.7493	14.6517	17.861	7.67294	925.05	183.8	32.221	17.1465	MEO (MEIDOS); ubiquitin-protein ligase
AT5G47350	1	248791_at	0	7204.68	233	322.199	693.671	1082.47	1460.08	201.418	5496.69	4895.59	2.73239	126.368	1086.36	797.137	35.5119	86.92	7204.68	3079.23	26.0298	100.901	649.887	82.912	34.4955	6002.18	2475	4.59523	14.3094	20.2696	22.9073	72.6965	348.826	80.4978	1.42592	14.8879	7.74214	6.20995	28.4614	9.20789	8.67905	17.6701	12.948	5.52658	10.2297	25.7349	18.2007	palmitoyl protein thioesterase family protein
AT3G09140	1	257521_at	0	7200.14	234	9.54201	106.476	6.65799	5821.32	83.7603	7.15074	152.113	0.392887	0.959384	3.98154	40.8984	6097.69	283.11	45.5117	345.61	0.109299	23.6945	11.2989	7200.14	277.284	1.03898	372.2	0.834582	1.94002	0.890205	1810.22	205.101	112.787	46.7105	2.60507	2.27522	270.391	23.5967	1.50547	5.94915	1.63507	6.07773	0.999402	0.627196	3.52604	0.887535	1.14103	similar to unknown protein [Arabidopsis thaliana] (TAIR:AT5G43240.1); similar to unknown protein [Arabidopsis thaliana] (TAIR:AT5G43240.3); similar to unnamed protein product [Vitis vinifera] (GB:CAO64803.1); contains InterPro domain Protein of unknown function DUF674 (InterPro:IPR007750)
AT1G76990	1	264956_at	ACR3	7097.57	235	267.291	31.2375	219.944	46.2723	1693.11	757.293	1286.11	464.879	45.327	43.108	185.887	20.3967	4709.9	1295.97	874.759	154.546	359.538	397.396	43.2816	4779.73	464.382	871.189	176.387	239.993	133.324	256.327	7097.57	334.015	386.257	93.8598	80.2505	82.6523	2546.41	115.961	162.513	888.817	235.687	255.18	324.778	2963.38	88.7632	202.516	ACR3 (ACT Domain Repeat 3)
AT1G54860	1	264187_at	0	7088.98	236	8.27149	5.31308	12.3571	25.3514	1.57076	2.27115	7.65977	7.32889	24.4333	18.407	1.80254	26.054	1.5899	2.26736	2.0137	9.0151	4.58153	4.69014	2.78043	2.6795	0.833056	7.09057	74.809	113.61	13.5872	1.6358	1.30242	4.02379	60.1527	437.459	34.9559	2.31572	2.33095	15.5242	334.312	7088.98	2216.76	1830.61	1168.74	11.0849	119.725	3162.34	similar to unknown protein [Arabidopsis thaliana] (TAIR:AT5G19250.1); similar to GPI-anchored protein-like protein II [Cucumis melo] (GB:ABR67421.1)
ATMG01190;AT2G07698	2	265228_s_at	0	7076.14	237	4359.64	5047.01	5536.18	5457.91	5059.33	5561.06	5158.33	4542.81	5697.19	5169.56	4413.37	5110.34	5269.03	5460.6	5428.52	3705.41	3467.9	4285.49	4933.95	6102.66	5298.57	5725.94	3734.97	3617.1	2964.26	4206.38	6177.42	5444.62	4672.73	3036.53	3743.29	3174.15	5589.54	7076.14	4881.43	3369.2	5114.47	3970.5	3189.3	5226.38	3712.93	4669.69	[ATMG01190, ATPase subunit 1];[AT2G07698, ATP synthase alpha chain, mitochondrial, putative]
AT4G39955	1	252822_at	0	7074.76	238	32.0762	127.577	74.5913	7074.76	1157.08	497.152	474.478	20.2741	10.8259	38.1998	46.1245	6116.71	1329.71	271.974	247.327	13.4748	14.5109	24.3958	2348.3	550.752	236.28	166.054	7.35489	6.75767	10.4103	687.004	301.772	344.548	74.2245	8.76594	3.7117	1808.24	498.991	406.275	110.968	16.1487	14.2814	8.45986	414.838	492.012	370.708	59.3514	hydrolase, alpha/beta fold family protein
AT1G70830	1	262312_at	MLP28	7058.71	239	49.6153	33.9118	12.6841	9.51064	2.29628	27.0322	71.5962	43.7338	3119.45	146.363	10.5003	3.2463	14.3938	2.3706	40.3247	33.8929	46.129	8.51015	18.7867	20.6194	605.995	1646.45	87.8681	55.9465	11.9112	1.27654	526.66	6480.61	3298.65	217.98	54.5299	2.02694	748.635	7058.71	1545.01	66.6639	24.6646	20.3043	5.69047	951.821	2904.24	649.347	MLP28 (MLP-LIKE PROTEIN 28)
AT1G02780	1	262117_at	emb2386	7055.16	240	7055.16	5676.69	5113.96	2852.46	2813.9	2856.47	2940.15	6744.39	3601.98	4159.1	4522.02	1740.48	3457.14	2687.39	3245.04	5347.16	2598.44	4616.26	1560.8	2769.62	2357.39	2661.37	4100.21	2354.49	2414	1919.69	2778.27	2456.98	3944.34	4597.94	3650.63	3421.96	2623.38	3070.43	4223.66	3908.65	3628.99	3727.22	2287.28	1834.58	1590.77	4040.28	EMB2386 (EMBRYO DEFECTIVE 2386); structural constituent of ribosome
AT3G17390	1	258415_at	MTO3	7045.72	241	1529.19	558.733	925.903	427.875	976.575	2619.77	2218.36	1578.83	626.345	526.936	1322.6	308.445	1076.13	5038.64	7045.72	2016.69	1188.99	1213.1	254.021	787.673	2946.12	1976.47	1199.63	2606.21	2344.65	433.494	1284.01	1486.76	4954.73	2060.4	2378.82	1418.38	2093.16	3806.6	2634.26	992.24	2333.37	2131.67	2077.17	2208.06	2772.74	2330.63	MTO3 (S-adenosylmethionine synthase 3); methionine adenosyltransferase
AT2G36620	1	265210_at	RPL24A	7016.69	242	5804.67	7016.69	4557.3	2806.53	1127.76	1908.46	1820.29	4550.8	2056.76	4416.47	4855.7	670.64	1048.38	1545.96	1136.12	2818.74	2086.55	2599.93	612.556	597.889	923.642	1533.93	2453.19	982.646	1519.69	807.577	742.559	1266	1151.83	1494.84	1342.68	1195.96	371.186	816.706	1231.41	1373.13	1222.13	1356.92	622.632	332.601	330.769	1281.36	RPL24A (RIBOSOMAL PROTEIN L24); structural constituent of ribosome
AT2G25700;AT1G20140	2	265899_s_at	ASK4	7002.32	243	680.008	167.994	635.041	7002.32	227.385	98.9539	245.806	508.913	565.81	517.122	273.525	6847.63	456.586	97.5376	430.876	244.494	233.189	323.288	5311.59	267.151	93.5268	264.908	132.044	119.121	81.781	2450.4	236.373	109.351	162.547	115.307	97.9955	689.451	135.787	63.2517	87.1246	39.7244	46.5695	34.568	78.8116	80.0638	71.6541	57.5241	[AT2G25700, ASK3 (ARABIDOPSIS SKP1-LIKE 3); protein binding / ubiquitin-protein ligase];[AT1G20140, ASK4 (ARABIDOPSIS SKP1-LIKE 4); ubiquitin-protein ligase]
AT4G17520	1	245387_at	0	6980.4	244	6068.6	4941.02	5287.19	1330.59	1335.07	1737.12	1731.45	6980.4	2234.34	3082.56	6184.43	1292.16	1702.31	1961.58	1285.89	3624.58	3221.76	4092.47	1245.75	1249.19	850.498	1378.37	2963	1186.03	1447.25	2767.69	1374.36	885.345	1172.75	2185.93	1478.05	2171.32	874.856	1031.32	1109.79	1473.93	1494.59	1630.19	1126.35	694.769	532.52	1172.69	nuclear RNA-binding protein, putative
AT2G17750	1	257416_at	0	6967.56	245	16.7765	1321.74	13.9394	43.7504	5.43924	6.6974	15.3105	74.5477	1834.97	6967.56	21.5887	1564.4	31.7112	17.7028	106.236	10.8948	235.088	18.2749	3971.03	101.166	10.6799	82.6128	2.95426	6.86056	3.17729	3931.04	337.928	38.626	47.1868	2.61061	25.5946	637.517	22.7647	1.93246	5.76818	6.37228	9.00839	8.28175	5.53965	2.38815	17.7623	10.7627	similar to unknown protein [Arabidopsis thaliana] (TAIR:AT2G19360.1); similar to unnamed protein product [Vitis vinifera] (GB:CAO22094.1); similar to hypothetical protein [Vitis vinifera] (GB:CAN72570.1); contains InterPro domain Protein of unknown function DUF239, plant (InterPro:IPR004314)
AT4G28190	1	253811_at	ULT1	6947.56	246	4752.63	540.449	399.182	318.537	605.786	386.763	442.627	6947.56	3923.82	391.772	339.328	202.701	700.017	507.358	481.036	3724.87	1913.44	466.765	109.26	229.299	134.477	863.401	2562.85	4892.1	4871.65	97.7543	104.375	891.514	2131.47	2296.36	5496.5	309.638	163.792	1429.71	2183.01	1535.19	3151.59	2962.33	3697.03	208.154	744.686	1541.54	ULT1 (ULTRAPETALA1); DNA binding / binding
ATCG00350	1	245007_at	psaA	6928.38	247	540.093	2510.96	2484.1	1400.98	1065.09	1275.31	1521.5	568.991	947.074	2243.63	3616.3	2403.49	821.452	1279.2	2947.76	1109.82	1851.88	1896.16	2469.23	869.745	1086.53	1938.71	2585.96	5375.53	1721.78	1223.6	762.639	2135.44	5121.66	2993.15	3657.83	2082.33	993.616	1625.96	4659.75	4349.32	5358.88	5126.86	3367.55	1435.43	3095.78	6928.38	Encodes psaA protein comprising the reaction center for photosystem I along with psaB protein; hydrophobic protein encoded by the chloroplast genome.
AT1G21310	1	259553_x_at	ATEXT3	6884.34	248	18.5591	33.2263	7.14588	38.2151	343.574	22.6132	258.108	5.38568	10.5816	25.493	43.3204	44.879	919.392	7.37505	182.345	6.18381	13.2958	14.3695	8.84873	591.9	9.67378	64.5774	64.0311	545.161	343.018	54.0283	518.006	108.422	166.344	26.9031	465.86	4.60209	303.457	1200.8	245.476	16.7631	47.2125	73.1388	93.5007	369.85	6884.34	679.11	ATEXT3 (EXTENSIN 3); structural constituent of cell wall
AT5G24490	1	249742_at	0	6880.22	249	872.071	1294.03	3795.98	90.2805	257.376	469.764	886.268	1930.66	1558.5	1315.3	6880.22	61.5735	173.633	500.941	276.338	1698.88	1807.36	2795.76	29.568	344.369	212.308	571.935	2904.69	812.074	1558.74	50.1475	447.827	751.849	594.26	3279.02	925.347	72.2811	242	239.732	837.004	2754.53	875.202	1017.06	1048.61	237.393	190.004	1163.57	30S ribosomal protein, putative
ATCG00470	1	245013_at	atpE	6864.62	250	1510.82	2975	3893.39	1824.46	1049.61	1579.82	1464.72	2793.16	1294.88	3343.2	6864.62	6523.69	1795.54	2432.93	1389.15	2224.03	2340.04	3557.46	3243.78	1189.51	1184.26	2031.1	3250.98	5465.93	2762.61	1245.73	831.726	1792.18	2170.57	4425.85	4361.34	1397.63	1072.8	2786.42	4415.12	6002.42	4282.7	5221.47	3330.85	1166.44	2944.53	5667.47	ATPase epsilon subunit
AT2G34700	1	267317_at	0	6858.76	251	777.097	58.0565	7.142	21.2923	8.16927	2.71311	8.08955	2696.4	2435.97	28.5993	0.922107	29.0081	1.73587	18.5203	172.72	1943.18	616.363	337.78	63.6034	3.61614	4.19864	439.375	3769.49	3618.58	2349.38	21.0292	10.5086	500.427	2749.04	3473.39	4968.34	55.3696	31.3876	567.583	4185.58	6858.76	4639.97	5004.38	1112.2	26.3034	910.356	5359.23	pollen Ole e 1 allergen and extensin family protein
AT5G40610	1	249366_at	0	6822.68	252	935.704	804.834	1694.23	90.1476	674.819	829.595	843.344	960.615	2189.52	2588.03	2448.76	35.7379	208.881	345.052	380.423	1598.41	2404.53	2907.32	84.2572	295.425	502.48	1378.43	3813.29	2401.27	5037.31	80.6478	107.391	1437.47	1688.36	2564.99	3422.27	541.195	249.736	651.896	2795.45	6822.68	1525.71	2368.31	1673.37	233.065	767.863	3953.04	glycerol-3-phosphate dehydrogenase (NAD+) / GPDH
AT5G22650	1	249901_at	HD2B	6814.15	253	6814.15	2041.1	3142.43	666.93	1128.68	1786.52	1110.2	6115.33	1418.12	1599.31	3059.2	238.697	1132.56	1329.22	1192.16	3134.03	2501.64	3505.25	246.443	869.891	917.343	1227.42	2196.56	838.441	1352.91	1693.51	907.637	614.293	672.209	1484.78	1068.67	3189.38	774.636	756.943	867.693	586.017	866.366	1124.5	812.474	428.751	438.216	624.816	HD2B (HISTONE DEACETYLASE 2B)
AT5G62150	1	247487_at	0	6803.2	254	25.2055	21.8648	11.3651	23.3978	23.5638	13.9464	13.0376	5.25155	2.6671	24.6019	10.7692	7.13828	6.30452	4.83396	8.37849	6.06318	171.261	6.56602	12.0997	38.9582	22.5022	129.055	10.4808	24.6239	39.2505	40.0675	901.523	5277.95	2584.62	6.16761	19.6877	56.8216	2435.68	6803.2	1148.94	2.78472	23.1763	14.9678	116.795	1792.93	1480.95	273.437	peptidoglycan-binding LysM domain-containing protein
AT3G11940;AT2G37270	2	265963_s_at	ATRPS5B	6799.19	255	6528.03	6799.19	6376.4	4195.89	2266.87	3417.15	2942.44	4368.8	2950.24	4058.37	3936.08	1260.29	1361.9	1781.36	3962.03	3637.99	3316.44	3926.16	1206.83	2478.68	3359.07	3321.23	5917.42	3515.04	3331.63	2016.3	1607.7	2397.51	4670.43	3712.51	3068.47	4783.25	2069.34	2596.6	4551.58	3724.76	3358.51	3029.19	1819.85	1437.11	1271.93	3128.98	[AT3G11940, ATRPS5A (RIBOSOMAL PROTEIN 5A); structural constituent of ribosome];[AT2G37270, ATRPS5B (RIBOSOMAL PROTEIN 5B); structural constituent of ribosome]
AT2G21820	1	263881_at	0	6789.91	256	32.6554	16.4738	121.582	15.3181	17.1814	13.6405	24.8902	35.0452	6.54478	8.75266	34.5136	37.0295	44.4036	43.1872	40.9235	18.5524	12.8591	35.2069	65.662	41.2416	13.1103	63.7203	8.32804	56.3308	41.6833	165.625	3.63228	17.939	31.9125	317.007	112.545	11.2825	30.9993	40.3523	300.61	6789.91	1892.85	1017.87	128.713	56.4386	210.731	1355.47	similar to hypothetical protein MtrDRAFT_AC155884g16v2 [Medicago truncatula] (GB:ABN08202.1)
AT2G44560	1	267398_at	AtGH9B11	6776.18	257	38.9011	87.7459	246.91	5964.67	71.1351	17.061	95.1748	11.5595	12.4629	37.8424	66.8999	6776.18	189.1	4.14965	288.006	4.27573	13.7154	19.4147	3765.2	64.6653	10.6215	162.448	27.3665	7.80157	28.1745	26.1213	21.9631	90.1917	7.49352	6.4653	6.82013	29.2741	16.0222	9.19035	7.10459	3.77691	1.07456	11.4168	1.48917	1.09633	34.4766	8.41071	ATGH9B11 (ARABIDOPSIS THALIANA GLYCOSYL HYDROLASE 9B11); hydrolase, hydrolyzing O-glycosyl compounds
AT5G60030	1	247649_at	0	6767.81	258	5426.37	3906.27	3477.49	2031.13	1666.14	2195.41	1750.16	6499.91	1640.35	4306.23	6767.81	3566.93	2011.28	3122.69	473.522	2563.57	2294.88	2241.5	2264.57	2244.65	737.328	824.072	3553.13	742.002	2328.84	2671.42	996.926	477.073	316.02	1899.26	1085.92	624.765	416.452	824.338	559.029	1467.93	809.559	708.302	324.204	144.042	446.644	405.288	similar to unknown protein [Arabidopsis thaliana] (TAIR:AT1G75335.1); similar to hypothetical protein [Vitis vinifera] (GB:CAN66187.1)
AT1G34410	1	261163_x_at	ARF21	6766.79	259	13.2261	621.835	13.9402	16.5157	4.72011	14.2968	18.7728	297.42	2070.13	6766.79	48.7956	95.2479	7.41086	33.5389	424.383	15.9066	311.932	6.42962	43.1731	7.74477	1.38646	3.18592	6.49083	3.90086	3.50078	15.5556	8.2026	1.60972	8.07467	1.60611	1.19729	12.6182	1.48112	6.12551	1.465	1.81178	6.41339	0.856817	24.5549	15.6185	11.6097	4.11195	ARF21 (AUXIN RESPONSE FACTOR 21); transcription factor
AT5G03850	1	250895_at	0	6746.86	260	4359.16	6746.86	4528.52	4702.51	2831.22	2967.6	2475.35	4621.22	2844.25	6079.12	4604.54	2647.51	1497.84	1106.2	3899.26	3135.1	3122.8	3649.98	3703.92	3040.33	3289.54	3271.9	4022.94	3659.6	2912.98	3549.56	1928.03	2078.18	4765.82	3019.81	3588.33	4923.73	2541.11	2541.32	4548.78	2957.81	4265.53	3438.11	2979.68	2795.53	1776.1	3200.19	40S ribosomal protein S28 (RPS28B)
AT4G25000	1	254101_at	AMY1	6742.99	261	18.5031	83.5963	61.9376	6742.99	87.6056	17.1907	196.288	14.3679	27.6381	50.4889	15.3128	3552.45	92.0925	22.546	162.675	29.5727	258.469	9.3172	1869.69	29.4936	14.3699	49.3527	9.77223	454.727	76.1569	7.64835	20.5007	54.2455	24.2548	5.9993	118.017	12.0651	15.7248	61.8681	59.4502	15.8956	280.632	208.48	89.9423	41.5761	580.282	95.4833	AMY1/ATAMY1 (ALPHA-AMYLASE-LIKE); alpha-amylase
ATCG00660	1	244970_at	rpl20	6734.57	262	2670.36	3640.46	4019.38	2085.34	2015.09	2472.7	2558.35	3778.55	1944.63	2855.99	6734.57	3605.97	2612.83	2702.95	1689.91	2528.31	3296.79	4126.18	2276.36	2025.07	1749.96	2315.43	3060.52	3810.72	1791.12	1867.86	2682.19	1595.18	2089.3	3119.85	1272.66	1436.75	1833.25	2693.63	2456.76	3204.41	2566.65	2353.03	2865.15	2541.73	3516.89	2720.79	encodes a chloroplast ribosomal protein L20, a constituent of the large subunit of the ribosomal complex
AT1G16980	1	256104_at	ATTPS2	6731.88	263	38.1662	53.2622	218.657	6731.88	50.1179	4.41768	147.455	14.6345	12.4117	14.4778	18.3396	4811.56	180.987	47.3728	43.1809	10.8772	79.3856	2.04331	1426.73	11.3026	7.20845	36.3575	9.15642	279.045	399.212	272.011	16.1469	25.105	60.1525	9.89726	247.019	313.676	27.9026	23.3548	71.05	7.13625	58.6831	226.139	140.607	6.14822	16.5812	13.8731	ATTPS2 (Arabidopsis thaliana trehalose-phosphatase/synthase 2); transferase, transferring glycosyl groups
AT3G60140	1	251428_at	DIN2	6716.43	264	85.9016	54.3661	1443.59	5844.1	96.5142	47.7029	341.32	33.6184	8.14053	108.566	1272.58	6716.43	204.669	247.994	181.109	42.3381	451.195	215.293	2937.89	45.6045	22.139	216.868	1.02631	172.374	153.518	15.2577	22.425	99.6449	13.7572	8.18769	143.204	26.18	9.72761	12.4068	20.6967	4.59066	4.85929	9.44036	0.922319	29.954	23.8416	3.33027	DIN2 (DARK INDUCIBLE 2); hydrolase, hydrolyzing O-glycosyl compounds
AT2G07727;ATMG00220	2	266045_s_at	0	6710.43	265	3314.1	3199.05	2347.91	3231.31	3616.06	3367.76	4042.27	2372.89	3856.59	2460.64	1947.72	3406.99	3689.26	6295.97	4088.32	1796.22	1813.12	1270.09	3525.87	4963.6	3965.36	3536.8	2292.64	3208.78	2884.54	4318.2	5893.69	5190.58	4006.43	1344.47	2169.73	2253.66	3562.57	5511.09	3187.22	2607.14	3741.69	2627.86	3530.91	4643.72	6710.43	3755.79	[AT2G07727, cytochrome b (MTCYB) (COB) (CYTB)];[ATMG00220, Mitochondrial apocytochrome b (cob) gene encodes a subunit of the ubiquinol-cytochrome c oxidoreductase and is part of a 5 kb transcript. The transcript also contains a pseudogene for ribosomal protein S14 called RPS15 and a tRNA(Ser) gene. Both the Cob and RPS15 genes are edited in the transcript.]
AT3G16080	1	258284_at	0	6681.36	266	6265.04	6681.36	5574.52	2407.78	1963.43	3032.37	1948.08	5635.15	1891.25	3245.39	4286.24	684.17	1338.69	952.938	2847.55	3810.04	3242.53	3949.29	904.669	1552.12	1981.33	2666.06	3988.37	2116.75	2576.44	1557.39	1227.3	1810.95	2542.61	3039.84	2404.01	3545.45	1483.25	1786.44	3135.74	2041.48	1933.85	2213.53	1221.5	666.825	818.187	2298.38	60S ribosomal protein L37 (RPL37C)
AT3G09500	1	258709_at	0	6661.57	267	3591.67	3563.66	2923.97	1585.67	892.478	1286.62	1739.81	6661.57	2030.07	2779.53	3762.88	1201.09	1247.88	1069.05	1873.63	2608.98	1750.24	1600.52	947.511	880.209	1050.23	1192.4	3219.33	2159.96	1654.69	859.761	538.403	860.889	2223.92	2543.54	1811.55	1856.91	821.613	1466.02	2292.96	3571.94	2934.57	2492.9	1889.64	863.919	772.094	2359.9	60S ribosomal protein L35 (RPL35A)
AT1G15310	1	262601_at	ATHSRP54A	6657.77	268	535.559	2726.49	2343.96	5426.44	1293.31	912.596	1043.24	279.713	1769.19	3290.25	1877.18	6095.27	1462.38	588.572	517.233	423.813	1791.32	1349.55	6657.77	1487.99	583.735	1163.22	379.078	677.298	1237.71	3496.12	1151.32	915.539	417.523	410.209	1019.24	1374.61	593.206	777.757	421.904	1012.43	1613.73	1353.59	1418.33	736.266	701.909	834.051	ATHSRP54A (Arabidopsis thaliana signal recognition particle 54kDa A); 7S RNA binding / GTP binding / mRNA binding
ATMG01360	1	257333_at	cox1	6657.74	269	1955.26	2555.43	2459.82	2992.34	3773.95	3585.46	2952.15	1754.21	2558.81	1935.28	2611.46	3205.67	4162.89	4341.06	5027.65	1611.6	1580.13	1686.42	4049.37	6030.05	4342.03	3505.77	1687.51	2391.77	2546.67	3643.74	6007.2	3208.78	4407.74	1027.64	2826.92	3105.79	5734.41	5756.49	3200.07	1985.48	3382.04	2496.69	3717.93	6076.07	6657.74	3375.18	cytochrome c oxidase subunit 1
AT5G48100	1	248735_at	TT10	6656.93	270	8.4029	55.2616	25.9642	78.4351	124.421	456.788	305.897	7.17449	29.4013	102.688	34.4696	9.57981	439.962	698.882	302.614	1.05657	10.0468	67.2901	2.87631	813.011	542.314	576.844	11.016	306.502	111.23	209.181	3119.51	5062.5	2627.88	4.90178	375.089	52.06	2074.03	5790.01	2389.07	1.5905	177.534	97.7469	139.455	3907.6	6656.93	1375.77	TT10 (TRANSPARENT TESTA 10); laccase
no_match	?	264934_at	0	6651.31	271	6.51906	23.401	12.4918	3051.74	2281.43	3.97386	383.088	4.97629	2.28328	0.995434	0.572159	643.352	6414.14	11.6221	553.715	2.27466	7.69134	9.14954	238.599	6651.31	9.07428	245.508	3.10675	1.09346	0.721938	4744.98	3790.03	37.4748	98.7597	1.94093	3.78913	277.368	4044.6	8.55294	12.8384	0.980086	0.80086	1.03226	30.2359	62.2985	14.0244	15.6714	no_match
AT4G17215	1	245305_at	0	6607.99	272	16.1473	8.50274	7.17885	2158.78	57.486	3.58123	53.6009	5.95525	2.65151	0.870579	14.6849	2447.35	71.6133	17.7227	114.877	3.52902	20.6491	17.9297	6607.99	191.977	8.69433	504.111	4.99183	8.22234	9.03993	1872.23	112.93	46.7338	31.4166	1.54308	7.44665	29.5831	7.87801	5.12895	10.4463	5.23802	23.24	16.6267	33.0293	83.9472	342.062	8.00455	similar to unknown protein [Arabidopsis thaliana] (TAIR:AT5G47635.1); similar to hypothetical protein 40.t00006 [Brassica oleracea] (GB:ABD65131.1)
AT3G24830	1	257599_at	0	6600.66	273	6600.66	6539.85	5198.44	2691.1	2393.66	2742.47	2825.8	3858.11	2631.91	3959.37	3410.81	851.78	1199.91	1240.17	4184.79	4547.26	3512.12	3545.33	1254.21	1954.42	2592.19	3233.95	4041.59	3076.13	2506.25	2182.27	1457.69	2381.37	5230.57	3927.03	3384.89	4076.98	1831.37	2101.19	4935.09	3164.96	4575.04	3668.82	2895.99	1594.82	1138.74	4139.37	60S ribosomal protein L13A (RPL13aB)
AT3G48950	1	252342_at	0	6597.59	274	57.7643	451.022	128.057	5397.39	140.093	18.9574	145.486	93.1691	251.654	925.415	603.428	6597.59	338.003	98.2522	433.584	9.84127	56.0488	143.619	5252.35	217.679	18.1554	253.56	5.31959	10.2798	11.0798	313.803	59.2838	109.812	15.9617	7.42123	11.7009	203.821	28.891	22.1214	22.0658	22.1987	7.99837	10.456	71.234	20.018	22.9899	17.014	glycoside hydrolase family 28 protein / polygalacturonase (pectinase) family protein
AT4G29410	1	253728_at	0	6594.84	275	6594.84	3508.59	3737.66	1256.53	1673.71	1841.57	2028.49	4984.86	1522.73	1978.07	3331.57	489.453	860.16	761.638	2244.66	4675.33	2243.82	3483.44	346.021	1221.65	1100.84	1612.49	3792.15	804.627	957.958	1509.44	1415.25	1083.12	1981.9	4075.42	1484.81	2921.28	1034.24	987.281	2985.29	1591.22	2346.74	1399.24	703.765	734.94	320.228	1645.78	60S ribosomal protein L28 (RPL28C)
AT2G20450	1	263372_at	0	6583.82	276	6052.84	6583.82	4896.66	2378.2	943.976	1486.04	2135.45	4452.09	1436.95	3235.05	4880.48	920.485	726.523	1038.72	1566.04	2397.88	2190.5	2907.66	1093.58	917.508	1109.72	1593.66	2403.54	903.803	1030.3	2052.95	1133.78	1128.91	1285.68	1012.27	679.826	2147.23	569.057	789.698	1277.82	696.787	753.516	688.141	386.171	390.344	423.382	773.887	60S ribosomal protein L14 (RPL14A)
AT2G19480	1	265940_at	NAP1;2	6582.61	277	6582.61	3494.57	3523.45	2758.28	2089.29	2422.58	1880.71	5234.76	2135.6	2825.03	5418.02	2575.31	2950.62	3170.13	897.076	2671.96	4110.86	2773.1	3410.1	1419.68	1489.01	2289.26	2918.35	1799.31	5022.03	5952.8	2537.55	1706.21	1035.8	1258.08	2502.63	3312.5	1372.9	1226.31	833.862	865.805	1165.72	1486.8	1336.82	1139.14	991.321	644.343	NAP1;2/NFA2 (NUCLEOSOME ASSEMBLY PROTEIN1;2); DNA binding
AT5G67360	1	246990_at	ARA12	6563.81	278	55.5273	9.84702	27.4546	34.0127	141.426	563.884	496.962	153.883	12.3809	66.6509	21.9904	18.9532	134.922	1158.58	3862.96	165.359	65.9658	74.8693	31.3092	521.218	3073.49	2442.5	143.122	409.914	65.5476	146.188	1455.72	4827.31	4007.3	347.002	260.81	91.2287	3652.64	6563.81	2234.88	105.732	274.397	304.678	211.921	1554.55	3113.08	896.832	ARA12; subtilase
AT5G64350	1	247281_at	FKBP12	6556.48	279	4061.43	2683.68	3019.06	1982.06	3802.99	3377.55	3453.55	3699.78	5108.44	2710.91	2058.07	1443.51	2636.08	1636.13	5041.6	3162.94	2586.46	2925.77	2364.35	4299.78	3795.46	3243.47	3270.68	2425.74	2407.5	4544.33	6556.48	2531.46	4315.04	3566.2	2605.35	4604.59	6278.72	3014.8	3791.66	3303.75	3307.31	3188.86	2867.5	4857.49	2819.18	3803	FKBP12 (FK506-binding protein 12 kD); FK506 binding / peptidyl-prolyl cis-trans isomerase
AT5G53460	1	248267_at	GLT1	6533.81	280	2600.39	4105.24	2692.39	1163.21	5795.87	3498.47	6533.81	2089.04	6218.07	4198.05	3644.39	739.102	2871.22	2893.15	1595.48	1333.29	1587.08	1815.37	476.539	5927.88	3545.02	2611.99	1195.04	900.741	1234.5	2434.97	6092.63	2511	899.37	682.356	617.873	1473.8	2822.81	2053.03	749.615	1275.21	1016.44	641.192	2002.82	3141.46	2237.39	1356.95	GLT1 (NADH-dependent glutamate synthase 1 gene)
AT3G12190	1	256287_at	0	6523.62	281	8.78749	33.8247	4.43142	5.91853	8.91957	11.1444	10.8589	168.731	940.263	6523.62	11.8854	12.2445	5.31215	21.0744	36.2074	6.48193	32.8484	1.4642	26.2767	7.16042	1.85367	9.71678	7.38804	9.2447	7.4085	9.80326	1.63867	4.92256	12.4332	1.66653	7.95177	12.7272	1.54986	8.8351	8.30382	1.26089	10.0366	1.63497	15.2243	6.2658	2.76318	6.70909	similar to protein transport protein-related [Arabidopsis thaliana] (TAIR:AT5G27220.1); similar to hypothetical protein PY01156 [Plasmodium yoelii yoelii str. 17XNL] (GB:XP_728880.1)
AT5G02870	1	250973_at	0	6516.12	282	6516.12	4203.93	5031.17	2421.8	1213.66	2198.38	2242.67	5264.58	2345.82	2784.36	3650.69	877.875	1343.29	1505.8	2964.59	3917.2	3802.74	3974.04	1002.74	1128.49	2424.55	2612.42	2968.91	2415.76	1767.08	1749.7	856.191	1658.9	3767.77	3163.59	2053.69	3215.74	985.459	1262.21	3404.07	1460.48	2024.2	2421.25	1324.91	690.138	742.505	3046.4	60S ribosomal protein L4/L1 (RPL4D)
AT1G65980	1	261919_at	TPX1	6515.39	283	1576.11	1204.68	1405.29	722.661	2916.78	4518.49	3947.26	2993.82	3303.21	1164.37	486.924	351.959	1262.9	3557.74	3762.78	2299.62	868.248	708.775	74.552	3098.58	6515.39	6176.9	2955.29	2198.28	967.878	120.686	3475.86	5347.9	2800.85	1696.93	1658.6	64.7867	3003.69	3654.96	2111.86	4406.17	6274.02	5492.24	3572.94	3392.85	2523.34	3534.41	TPX1 (THIOREDOXIN-DEPENDENT PEROXIDASE 1); antioxidant
AT4G37950	1	253015_at	0	6499.77	284	6.49882	18.1368	6.41443	5562.74	41.1909	0.701903	21.4625	6.67232	17.9117	143.957	7.98968	6499.77	169.376	1.38484	80.7791	1.11296	4.70883	1.46249	4735.45	59.1621	2.02084	80.8992	3.09989	3.03219	3.67184	1293.88	44.8367	40.4006	16.0697	0.590249	12.9009	1051.89	66.331	13.3621	18.3419	13.5806	12.6315	0.791673	2318.09	347.789	13.5126	41.8817	lyase
AT1G48920	1	246623_at	ATNUC-L1	6477.92	285	6477.92	2324.82	3544.84	632.72	929.931	1219.21	972	4921.95	1330.31	904.688	4259.21	396.151	1467.15	1714.61	1833.95	2726.37	2308.08	2355.94	421.523	1044.49	1232.59	1341.74	2829.96	1382.4	1000.53	1746.93	960.298	818.79	1647.34	1375.09	1041.41	2839.08	1022.02	1017.7	1358.92	782.459	1128.61	1026.47	288.164	597.795	500.215	899.492	ATNUC-L1/PARL1 (PARALLEL 1); nucleic acid binding
AT3G44100	1	252669_at	0	6477.77	286	417.794	320.55	336.865	182.809	1386.77	3680.14	2550.4	530.606	6319.87	230.193	476.561	80.8111	1749.37	3607.29	1944.68	382.342	637.227	849.36	73.5572	1709.13	3539.78	2268.33	924.003	3169.44	608.643	110.817	3645.65	1844.32	867.437	598.765	597.273	83.9312	1194.96	2342.46	1148.2	6477.77	4537.33	3413.97	2711.59	1337.47	2341.9	2955.42	MD-2-related lipid recognition domain-containing protein / ML domain-containing protein
AT2G02130	1	266118_at	LCR68	6429.13	287	1386.84	298.002	17.2831	23.3273	1741.11	8.5605	578.728	410.009	6429.13	131.225	0.462784	8.09972	1305.2	38.1391	393.685	11.4349	54.6273	50.7288	17.2215	4190.26	11.2585	198.482	93.3391	153.361	47.5908	17.4743	4609.63	39.6952	194.691	187.634	70.5763	35.9941	2734.71	28.788	185.55	2612.52	82.6343	150.59	34.3223	1731.16	32.5259	1146.62	LCR68/PDF2.3 (Low-molecular-weight cysteine-rich 68); protease inhibitor
AT2G31980	1	265672_at	0	6396.57	288	11.2934	6.30291	7.3344	2.9298	4.27783	17.2125	26.4899	8.03227	29.5454	112.044	26.8562	10.297	36.9822	3.31761	11.814	1.50932	14.5032	2.19815	41.1664	26.9155	17.4927	14.9827	88.5948	47.9686	23.3848	269.98	60.1382	5.05495	2.14903	597.929	78.9171	266.722	40.6431	30.8243	269.67	6396.57	3264.28	1498.22	1718.71	50.255	165.118	1959.32	cysteine proteinase inhibitor-related
AT1G35183	1	245754_at	0	6391.52	289	582.576	6391.52	4113.3	2159.99	28.0875	112.745	696.729	34.6538	372.74	1764.89	3723.02	2605.97	144.567	113.414	321.028	12.4125	87.3923	144.865	951.14	24.5719	2.2174	63.3768	6.31651	11.437	11.7032	59.7563	2.20002	8.63426	1.74932	2.39	2.11372	15.0823	5.93656	2.09194	9.86384	18.6199	8.41195	10.8605	1.40377	2.02924	25.6764	8.89869	unknown protein
AT5G65890	1	247118_at	ACR1	6374.31	290	129.882	987.949	320.057	2905.96	59.1929	67.8962	80.5382	57.4377	406.784	2698.7	776.158	6374.31	239.623	85.5671	292.72	80.7763	278.831	170.645	3590.8	131.711	26.7642	262.118	139.362	214.976	64.4999	2191.68	220.543	77.8439	127.575	299.461	92.8837	833.065	41.0622	48.0757	209.433	1165.77	1022.44	1086.74	312.763	10.6176	108.979	525.142	ACR1 (ACT DOMAIN REPEAT 1)
AT1G17800	1	255896_at	0	6357.8	291	203.797	6357.8	151.658	59.7745	7.51559	13.9515	236.575	11.7694	256.052	889.493	13.938	6.62224	2.47038	5.32593	4.37617	3.56948	7.19687	1.89459	18.628	17.8605	12.0186	9.50684	7.15545	9.53422	3.82617	17.8639	8.54158	1.43624	17.1205	6.67866	15.8307	12.5104	4.27788	22.8173	14.2998	17.7074	6.46282	12.812	4.69443	2.00714	6.79857	13.1113	plastocyanin-like domain-containing protein
AT1G05850	1	261279_at	POM1	6314.83	292	91.6596	28.1854	17.8494	206.345	666.702	1712.47	1292.1	48.1578	218.188	129.944	48.6121	37.1336	543.811	1919.55	3233.46	168.764	303.826	218.208	111.865	905.692	2823.76	1829.93	224.594	1623.96	1028.71	108.415	1496.17	5592.6	3611.02	354.049	1996.81	97.1281	2236.46	6314.83	2476.73	1512.11	2807.57	3119	1669.81	1944.54	4305.13	2259.68	POM1 (POM-POM1); chitinase
AT1G56620	1	245656_at	0	6314.57	293	144.853	4756.58	375.156	18.3305	2.98093	4.05313	130.91	137.505	1612.65	6314.57	186.553	10.2312	10.7178	14.9599	127.221	10.3838	142.472	52.5022	2.28511	8.7952	2.07275	2.94367	3.59379	3.18736	3.49913	5.71919	1.10094	1.2115	16.0175	6.39516	4.26002	1.87899	5.99349	5.33264	10.667	12.2194	4.17738	7.63288	1.14979	9.20177	10.6989	21.1955	pectinesterase inhibitor domain-containing protein
AT3G09390	1	259008_at	MT2A	6305.06	294	40.6686	87.9225	176.114	153.597	1091.17	517.332	1154.4	161.361	3480.13	148.188	198.056	60.5777	269.529	832.909	1894.34	516.389	929.033	864.227	73.7285	439.486	6305.06	3971.41	1097.57	4225.94	828.05	104.542	744.656	931.065	1851.44	1831.78	2538.59	437.113	1737.92	873.132	2001.92	2900.24	2256.16	2537.2	3115.87	2678.81	818.618	2473.78	MT2A (METALLOTHIONEIN 2A)
AT3G52590	1	252056_at	UBQ1	6293.21	295	4130.73	6293.21	3858.45	2624.89	2754.7	2968.09	3178.55	4760.49	2892.68	3983.85	4206.7	1380.92	1843.81	1988.85	2158.95	2525.8	2695.96	2779.39	2989.47	3407.77	2831.85	2581.46	3247.96	2341.27	1983.3	1548.72	2097.66	2429.41	2558.67	2505.7	2228.12	2018.22	1439.33	1901.05	2684.51	3080.2	4159.66	2636.24	1972.31	1231.61	1133.08	2254.33	UBQ1 (EARLY-RESPONSIVE TO DEHYDRATION 16, UBIQUITIN EXTENSION PROTEIN 1); protein binding
AT2G20170	1	265589_at	0	6285.55	296	3.61117	12.7806	1.21818	124.419	0.636797	9.5932	3.77668	1.72367	0.788749	7.4973	11.5559	2927.12	66.0008	8.5928	35.1433	4.08489	6.29089	7.7671	6285.55	90.023	4.22582	138.909	4.9948	0.900164	30.7912	5740.09	157.115	33.0851	97.2969	1.87336	2.20419	2280.5	190.956	2.46682	10.8615	8.41194	5.6929	2.24775	161.179	57.0922	13.8865	2.47209	similar to unknown protein [Arabidopsis thaliana] (TAIR:AT4G23390.1); similar to unnamed protein product [Vitis vinifera] (GB:CAO22094.1); similar to hypothetical protein [Vitis vinifera] (GB:CAN72570.1); contains InterPro domain Protein of unknown function DUF239, plant (InterPro:IPR004314)
AT4G31700	1	253487_at	RPS6	6247.59	297	6247.59	5956.45	5147.05	3232.12	1270.41	2168.12	1988.16	6016.31	2103.62	4434.96	4153.22	1527	1627.34	1728.87	2692.08	3538.95	2657.53	3490.84	1215.93	1064.14	1712.35	1901.31	4028.07	1840.31	2187.94	2129.02	990.75	1412.46	2752.66	3319.51	1898.75	2961.46	1228.56	1525.02	2836.79	2202.51	1563.01	1926.99	806.34	749.769	538.995	2819.59	RPS6 (RIBOSOMAL PROTEIN S6); structural constituent of ribosome
AT3G17520	1	258347_at	0	6245.73	298	6.61104	18.009	7.99096	105.693	2.94817	2.00817	17.8439	31.0217	2.56386	24.2414	5.60689	152.141	34.6746	21.5624	5.43504	1.88028	6.23944	24.9839	109.713	14.7511	5.55056	1.07934	11.4542	17.6928	4.65329	67.9392	4.997	11.509	17.097	106.774	19.1104	10.923	3.27108	3.01649	23.8476	6245.73	3156.92	1899.18	987.578	20.2456	105.764	853.236	late embryogenesis abundant domain-containing protein / LEA domain-containing protein
AT3G13520	1	256964_at	AGP12	6240.69	299	618.57	165.16	274.163	850.555	4709.11	5197.18	3607.77	251.533	2041.95	300.149	381.842	55.3273	4604.68	4475.49	5415.87	32.2851	27.9341	93.1587	102.404	6240.69	3345.53	3199.11	542.048	115.596	517.01	281.883	3863.74	2155.4	3121	596.03	163.158	25.6948	4612.75	1231.82	693.227	831.889	16.1875	33.7919	13.7472	1979.46	1373.92	832.069	AGP12 (ARABINOGALACTAN PROTEIN 12)
AT1G15930	1	261789_at	0	6238.94	300	4438.76	3430.51	4598.68	2798.18	846.159	2063.2	1420.57	6238.94	1734.43	3518.24	3392.91	898.831	1085.07	857.936	4077.42	3323.39	2830.36	3007.22	748.749	1350.32	1479.2	2449.34	3539.44	3211.54	1784.59	1414.32	757.968	1260.8	5084.41	3702.97	2820.49	2808.86	1450.2	1696.09	4496.74	2049.27	3190.63	2085.7	1301.05	1133.85	801.069	3168.45	40S ribosomal protein S12 (RPS12A)
AT1G54580;AT1G54630	2	264189_s_at	ACP3	6229.35	301	2110.33	1615.19	2321.11	503.949	1365.55	2644.7	1905.01	3938.81	2378.54	1300.82	2493.23	506.831	1504.01	2456.78	2324.24	2355.01	3574.9	4828.11	193.437	1628.93	2970.46	3053.74	5334.15	4782.64	6229.35	561.448	1830.08	3526.66	4787.19	4768.37	6073.03	3195.11	2325.43	4054.96	5796.27	5803.42	2866.72	3368.57	2791.81	1939.37	3648.73	6205.86	[AT1G54580, ACP2 (ACYL CARRIER PROTEIN 2)];[AT1G54630, ACP3 (ACYL CARRIER PROTEIN 3)]
AT1G77940	1	262163_at	0	6215.38	302	5347.57	6215.38	4671.43	2911.53	1756.89	2195.35	2420.13	4431.1	2291.53	4032.65	4436.58	869.999	853.407	992.716	1725.28	2407.31	2245.78	2953.74	1250.04	1330.87	1870.16	2140.5	3558.61	1454.35	1641.91	1649.28	1113.28	1246.97	1415.03	1389.95	1203.94	1299.07	555.787	886.785	1448.08	1775.4	1508.16	1206.63	688.456	369.116	506.625	1530.57	60S ribosomal protein L30 (RPL30B)
AT2G01520	1	266353_at	MLP328	6211.1	303	0.429526	21.377	88.187	40.3911	856.579	2617.78	3350.39	0.840456	66.5502	558.131	167.849	27.8135	1233.53	5219.6	6182.73	0.270306	2.51382	6.64644	9.83615	2712.94	6211.1	4230.85	1.75462	5.85712	3.27918	0.593487	2968.38	477.581	228.357	1.68984	1.23535	1.09725	1401.26	164.282	2.85011	0.890308	10.5884	8.8669	0.571834	366.266	75.2043	14.4177	MLP328 (MLP-LIKE PROTEIN 328)
AT5G42800	1	249215_at	DFR	6208.07	304	109.981	358.024	437.788	829.815	2725.16	5879.53	4090.44	15.8286	137.524	322.827	245.65	60.459	3769.28	6208.07	2080.7	14.7676	122.221	533.751	67.2675	3418.55	5101.6	3155.01	2.75979	128.608	21.6433	169.195	2626.87	1244.78	294.156	4.88136	61.4881	5.99323	1315.42	511.819	124.424	14.8221	22.288	7.51442	23.6588	383.933	47.678	25.8428	DFR (DIHYDROFLAVONOL 4-REDUCTASE); dihydrokaempferol 4-reductase
AT5G05260	1	250783_at	CYP79A2	6194.09	305	22.2391	58.137	394.178	5939.5	62.1189	12.3259	155.18	3.43253	0.679288	1.55744	177.728	6194.09	170.536	19.6345	163.973	0.663823	7.36566	6.29477	5642.73	97.4402	11.3339	253.536	0.893467	4.63983	9.50538	1437.31	111.367	56.6543	20.0581	3.15783	6.12951	42.4338	1.31225	7.69948	1.48906	10.2495	9.54748	8.66143	571.613	161.674	1.77572	9.89262	CYP79A2 (CYTOCHROME P450 79A2); oxygen binding
ATCG00360	1	245008_at	ycf3	6186.43	306	1466.46	1337.9	1888.57	1156.25	1040.66	1330.59	1270.38	1894.58	1084.37	831.753	2921.44	1937.64	1283.32	1315.09	2817.25	1752.04	1579.33	1776.45	1893.15	1519.11	1229.35	1482.89	3371.26	4686.89	1690.2	2426.99	1165.46	1476.91	4213.75	4386.13	3716.91	3098.99	2231	4763	5415.39	5427.44	4066.42	3623.85	3201.62	1548.08	3962.26	6186.43	Encodes a protein required for photosystem I assembly and stability. In Chlamydomonas reinhardtii, this protein seems to act as a PSI specific chaperone facilitating the assembly of the complex by interacting with PsaA and PsaD. A loss of function mutation in tobacco leads to a loss of photosystem I.
AT5G07830	1	250604_at	PIP1B	6184.89	307	158.35	1608.22	670.883	6184.89	328.706	65.0775	263.756	188.032	1398.73	5513.63	964.61	5723.1	290.903	97.1388	322.652	108.595	450.27	557.857	3511.53	481.768	76.8434	231.194	61.1085	29.707	76.1758	3559.32	868.249	127.153	110.99	72.1538	7.01452	3108.02	773.732	165.386	120.093	963.219	673.422	797.854	2412.79	1091.51	273.377	438.116	ATGUS2 (ARABIDOPSIS THALIANA GLUCURONIDASE 2); beta-glucuronidase
AT1G72000	1	260175_at	0	6158.65	308	39.2882	38.8437	315.781	2811.41	43.3373	12.0627	89.5209	2.85908	25.5117	15.5711	220.692	6158.65	304.015	61.0163	272.524	2.90858	13.0357	20.5855	1630.49	101.261	3.91892	84.0462	7.4317	13.907	16.3516	25.6118	14.7168	33.9081	13.9915	2.10581	6.5913	39.5017	15.3904	12.955	15.332	2.34993	11.0253	18.6483	11.128	3.98725	14.5382	3.35065	beta-fructofuranosidase, putative / invertase, putative / saccharase, putative / beta-fructosidase, putative
AT1G26630	1	261270_at	FBR12	6136.3	309	5876.84	4855.25	4480.61	5040.52	2524.98	3199.39	3915.93	6136.3	3927.14	4506.1	4161.02	3904.69	3150.66	4057.89	5961.56	4018.22	3169.9	4496.97	3411.97	3224.93	3539.66	4427.78	3823.25	3004.56	3615.88	5002.69	3893.97	3514.03	5573.17	3543.8	4031.76	5653.1	4665.43	3599.56	4230.19	2620.24	3293.7	3100.86	2275.3	4142.88	3766.29	3544.05	FBR12 (FUMONISIN B1-RESISTANT12); translation initiation factor
AT2G34890	1	267408_at	0	6115.24	310	6.70711	8.65034	12.8241	540.774	13.0463	4.08296	3.12294	8.0685	5.98482	2.72604	16.0055	1312.28	69.9786	8.48179	51.2558	6.85195	10.852	0.898013	3705.31	76.2468	3.52371	131.62	7.69945	3.51748	25.5681	6115.24	345.073	25.5628	281.039	3.34067	5.98065	1127.16	95.3973	2.04122	14.0653	11.523	14.929	6.36643	5.23876	4.94897	1.65653	8.16319	CTP synthase, putative / UTP--ammonia ligase, putative
AT3G24250	1	256645_at	0	6110.78	311	3007.24	244.705	7.34364	74.3816	11.2478	9.17254	100.588	3519.12	6110.78	246.137	25.9737	79.5069	4.44559	23.7648	852.335	2448.24	873.515	8.98671	96.8637	14.6293	9.62578	492.836	903.917	1031.96	16.2366	7.04006	8.75291	16.8206	1641.53	1106.04	14.625	19.0427	16.519	31.4779	1079.92	44.2858	194.474	16.13	10.0624	7.51395	13.6971	159.582	glycine-rich protein
AT1G30380	1	256309_at	PSAK	6109.61	312	226.192	1601	3576.43	296.191	45.6577	230.292	862.544	224.882	847.554	2058.24	3364.25	411.813	78.8081	203.186	1041.33	845.539	1220.94	2346.86	233.696	17.606	56.5584	784.175	2984.28	6109.61	1878.67	118.267	102.568	1028.33	2256.13	4409.14	3885.79	342.593	60.2563	977.61	3363.78	3617.47	2166.28	3023.82	1757.29	129.909	1343.24	3100.83	PSAK (PHOTOSYSTEM I SUBUNIT K)
AT3G14760	1	256599_at	0	6108.61	313	3.1643	16.3335	3.20696	14.3474	2.57358	39.7598	57.3475	1.696	2.81624	17.7954	7.80794	2.20269	7.9164	46.6607	27.543	0.940362	3.16988	0.555411	2.65291	14.9294	174.306	93.7377	6.24365	3.94089	1.72617	5.35707	511.605	3854.02	898.664	7.17772	8.20819	2.04811	1258.86	6108.61	818.088	1.33443	10.2302	1.30921	3.52905	827.886	6024.11	566.143	similar to unnamed protein product [Vitis vinifera] (GB:CAO39487.1)
AT3G45970	1	252563_at	ATEXLA1	6100.73	314	19.1263	79.8507	26.1308	935.071	1402.18	3049.79	2757.03	26.8512	62.4422	191.625	85.0028	150.348	3332.09	3036.49	1681.04	63.4385	112.559	46.2599	224.142	4338.21	3100.73	1996.17	25.8294	206.374	43.3204	1283.89	4763.82	5636.83	2834.13	17.0199	473.564	70.4477	2449.01	6100.73	1321.66	34.6658	939.029	919.144	206.301	2063.22	2823.67	529.781	ATEXLA1 (ARABIDOPSIS THALIANA EXPANSIN-LIKE A1)
ATCG00780	1	244982_at	rpl14	6090.3	315	2838.59	3646.46	3912.39	1748.64	947.246	1499.98	1926.51	2695.71	2102.93	2995.17	6090.3	2501.6	1027.01	1731.26	863.868	2087.5	2183.61	3185.75	2223.58	680.008	963.376	1551.62	2785.6	2699.18	1391.42	854.635	930.055	1068.45	1142.47	2644.36	1215.18	662.054	284.255	796.44	1684.32	2321.56	1840.33	1485.41	1607.18	387.788	890.896	2315.34	encodes a chloroplast ribosomal protein L14, a constituent of the large subunit of the ribosomal complex
AT5G40420	1	249353_at	OLEO2	6084.69	316	6.54866	14.7763	1.8642	9.13958	1.16043	2.79318	9.63913	1.64248	5.24508	26.3517	6.13184	11.0226	9.96503	10.5413	7.7067	20.2452	17.9955	5.21267	13.4895	2.0406	5.21877	10.5705	233.248	564.229	79.1183	27.8946	17.7937	126.543	308.243	1296.33	729.695	32.039	23.8736	258.776	1587.02	6084.69	3757.17	3516.98	1072.16	113.633	660.33	4594.54	OLEO2 (OLEOSIN 2)
AT3G58660	1	251538_at	0	6076.92	317	5582.37	2734.18	3214.72	853.966	977.17	1137.97	1126.83	6076.92	1676.3	2123.83	4498.35	617.709	1241.62	1059.37	717.476	2889.18	2403.69	2166.58	899.133	817.353	853.581	1174.26	2706.23	593.064	785.278	3064.73	675.881	684.409	547.261	1192.92	633.754	2399.25	759.69	417.964	697.964	457.935	593.131	516.378	221.203	184.843	195.479	390.416	60S ribosomal protein-related
AT5G20710	1	245970_at	BGAL7	6068.04	318	382.566	2804.53	3039.97	6068.04	66.1586	88.2879	470.859	11.1228	434.012	886.218	250.903	5987.98	264.613	84.1095	275.249	3.05681	98.2586	52.1015	3560.97	58.665	10.5086	283.844	4.5722	4.86414	20.4457	425.811	56.6676	63.5424	16.6217	5.58532	4.1561	19.6372	10.6161	8.65249	10.9197	4.66343	1.54506	1.53471	18.6962	13.987	27.1874	4.33028	BGAL7 (beta-galactosidase 7); beta-galactosidase
AT4G17160	1	245406_at	ATRABB1A	6058.45	319	20.6606	98.7179	15.2753	5373.38	41.5224	12.4722	37.7937	26.8219	3.53805	3.31575	37.6357	5828.6	302.762	31.3094	109.752	4.94521	39.3789	21.4351	6058.45	205.465	9.75535	425.865	5.8254	10.5183	4.24913	1438.74	160.421	58.9113	34.8538	8.46686	20.8501	42.8449	21.0064	4.58602	16.5266	7.98385	58.0526	3.31249	2.5112	4.61375	6.33215	5.81853	AtRABB1a/AtRab2B (Arabidopsis Rab GTPase homolog B1a); GTP binding
AT5G39560	1	249458_at	0	6058.37	320	8.66364	55.2003	12.0478	4528.81	34.1987	1.24491	47.6626	3.67251	2.07352	14.0425	47.9627	4508.77	126.837	3.61246	152.817	1.37579	14.4661	5.61868	6058.37	158.404	4.22603	301.545	0.994153	2.69446	8.91111	1538.63	413.981	23.8425	37.3454	5.43958	7.82322	35.9138	15.4191	5.80579	9.02626	0.598962	8.85486	1.32525	3.99947	4.99167	2.23053	6.03069	similar to kelch repeat-containing F-box family protein [Arabidopsis thaliana] (TAIR:AT4G19870.2); similar to kelch repeat-containing F-box family protein [Arabidopsis thaliana] (TAIR:AT4G19870.1); similar to 117M18_27 [Brassica rapa] (GB:AAZ66946.1); contains InterPro domain Kelch repeat type 1 (InterPro:IPR006652); contains InterPro domain Kelch-type beta propeller (InterPro:IPR015915); contain…
AT3G57930	1	251610_at	0	6035.09	321	5298.77	271.718	1134.5	317.479	1360.22	2061.83	1281.7	6035.09	2500.94	199.205	2117.43	187.852	721.987	1261.37	246.495	3428.1	2150.21	2382.17	63.5205	647.725	752.519	1147.98	3713.73	1558.84	1891.34	133.322	324.872	835.491	996.129	3143.96	834.285	207.495	377.282	683.886	1516.86	2811.55	1876.07	1594	1504.9	287.669	859.239	1863.41	similar to unknown protein [Arabidopsis thaliana] (TAIR:AT2G42190.1); similar to hypothetical protein [Vitis vinifera] (GB:CAN83221.1); contains InterPro domain HMG-I and HMG-Y, DNA-binding (InterPro:IPR000637)
AT5G63800	1	247356_at	MUM2	6026.15	322	343.698	6026.15	102.347	237.455	15.3074	28.0354	243.665	25.7446	889.567	3061.18	16.059	79.3818	42.6982	23.151	109.436	12.5957	29.8414	27.0267	122.436	30.3446	87.4619	62.5018	11.9727	19.0955	15.4118	66.8491	87.4069	604.647	253.901	5.28242	9.56981	47.7745	251.334	1100.8	187.076	22.9981	20.6156	14.6816	156.411	250.747	320.702	69.6534	BGAL6/MUM2 (MUCILAGE-MODIFIED 2); beta-galactosidase
AT2G19970	1	265588_at	0	6019.73	323	6.4638	47.4101	46.038	3336.82	22.4856	6.81508	33.6496	9.73647	2.07561	9.42481	24.6077	6019.73	137.13	9.03279	69.3202	2.93684	1.68388	6.74329	3231.82	106.915	0.943879	57.0828	0.991254	0.656457	6.2878	714.496	21.3479	20.3875	21.6942	0.532052	2.32015	189.65	25.252	1.20758	1.9276	2.25274	4.07061	2.60723	1.81559	5.67223	2.87847	6.5915	pathogenesis-related protein, putative
AT5G23190	1	249881_at	CYP86B1	6015.49	324	428.504	20.6495	5.20674	20.845	3.13759	54.5664	52.3819	11.4446	36.0792	1.16705	4.75293	10.1681	0.835345	18.9817	38.6932	121.359	35.0493	0.513052	2.34083	14.0582	7.29673	55.808	197.841	64.6095	23.1392	6.42865	11.1143	178.601	300.145	425.547	41.2082	9.14965	21.4146	669.898	400.694	12.0944	78.619	47.3005	32.5776	1435.8	6015.49	417.622	CYP86B1 (cytochrome P450, family 86, subfamily B, polypeptide 1); oxygen binding
AT1G30710	1	263215_at	0	6012.63	325	12.6773	34.3255	3.48808	2534.55	22.2529	13.9029	41.4832	7.42019	5.72287	13.9053	27.7481	1687.56	48.5051	9.52022	33.2811	6.07652	12.4885	7.91315	2751.78	67.8527	13.4328	65.7862	12.8599	4.6013	29.5808	6012.63	232.19	43.0578	97.0864	7.02585	5.47534	3161.62	330.741	20.9819	32.9188	13.5716	8.1002	12.6789	1934.55	956.097	48.7144	19.2453	FAD-binding domain-containing protein
AT5G49190	1	248647_at	SUS2	5989.46	326	11.5984	20.0205	6.77341	7.95142	5.40569	37.9465	19.6673	7.09306	7.77738	18.9158	10.9461	7.14976	9.60136	57.8375	29.1725	17.4207	11.0405	23.2709	27.7976	5.54808	60.3775	20.7355	57.6162	661.698	18.8829	6.17823	14.2578	71.3231	41.0976	684.818	977.916	9.87818	14.6218	190.84	894.86	5989.46	4456.68	4033.22	2211.45	91.1917	541.764	3944.71	SUS2 (SUCROSE SYNTHASE 2); UDP-glycosyltransferase/ sucrose synthase/ transferase, transferring glycosyl groups
AT2G28490	1	264079_at	0	5977.04	327	0.883894	12.1212	11.4651	0.890941	2.59814	6.48187	8.65805	17.8096	6.57828	7.23987	1.51502	2.90726	1.50753	1.66016	4.27618	1.7878	1.38197	0.918392	7.96107	16.8806	4.72672	0.926208	22.6388	14.7907	4.9713	7.86908	20.3029	14.0133	5.15092	516.317	69.0783	0.833358	7.04909	22.3237	387.982	5977.04	2527.6	2803.15	571.858	34.3368	402.738	4001.68	cupin family protein
AT3G12050	1	256663_at	0	5969.83	328	3589	4270.48	3141.61	5364.61	2135.27	2372.46	2110.22	3826.26	1943.2	3869.88	3156.13	4085.65	1751.27	2124.16	2190.25	2459.8	2773.2	2719.33	5969.83	3145.16	2555.36	3177.42	2753.62	1598.26	2308.54	3144.7	2380.23	2953.35	1931.39	1623.59	1447.7	3941.96	2831.5	2656.9	2160.38	988.189	1394.46	1659.07	1405.72	2378.89	2012.41	1401.73	Aha1 domain-containing protein
AT1G15200	1	262570_at	0	5969.29	329	3808.6	5299.05	3498.54	3144	3222.78	2725.33	2861.79	4537.79	4281.73	5507.53	4812.7	5969.29	3912.35	3307.39	873.072	2943.86	3156.51	2775.52	3303.15	3176.17	1939.31	2276.52	2430.4	1879.67	2277.99	3394.47	3763.54	2299.8	1008.58	1639.28	1456.39	1343.41	1953.97	2410.12	1205.46	3190.3	1628.04	1873.82	2351.23	1985.98	2387.25	1423.78	protein-protein interaction regulator family protein
AT3G03520	1	259169_at	0	5963.49	330	19.9159	24.6325	6.08164	3590.29	42.6682	10.8078	84.3787	1.78752	9.57077	35.6673	24.8356	5963.49	239.243	32.3548	193.147	0.557706	10.9041	20.0173	4650.52	225.419	30.7447	198.371	11.5161	5.2878	7.29064	2414.08	73.6663	47.0786	32.829	7.84349	19.8059	583.732	65.5625	16.1628	7.05295	37.5633	12.9107	6.5779	19.4923	15.9556	11.9209	12.537	phosphoesterase family protein
ATMG00640	1	244901_at	orf25	5959.09	331	2834.18	1923.38	2157.13	2326.88	3145.6	3483.12	3235.18	1188.33	2800.98	1879.22	2069.75	1720.2	3859.61	3508.35	4761.7	1623.6	926.346	1478.73	2961.44	5059.69	4995.53	4141.61	2135.99	2895.24	1826.92	1984.69	5333.93	3549	4808.21	1634.33	3343.89	2029.95	3820.38	5959.09	4463.25	2594.15	2841.47	3216.24	2179.07	3555.53	4759.43	4035.85	encodes a plant b subunit of mitochondrial ATP synthase based on structural similarity and the presence in the F(0) complex.
AT4G24040	1	254197_at	TRE1	5954.94	332	105.254	1081.57	400.784	5563.95	527.579	701.272	878.271	31.2716	2761.31	1920.25	180.723	5954.94	442.803	806.732	873.888	185.747	472.395	201.597	5235.07	1002.28	695.944	781.806	41.386	142.763	14.3712	1077.26	2320.57	1128.26	227.969	171.939	25.1786	164.193	1676.03	479.354	106.508	313.958	397.835	222.523	546.079	2450.18	87.7434	87.0761	ATTRE1/TRE1 (TREHALASE 1); alpha,alpha-trehalase/ trehalase
AT2G46140	1	266581_at	0	5940.12	333	128.745	626.505	406.118	4845.46	100.764	44.13	192.958	183.704	227.465	620.499	323.564	5917.33	376.73	93.6368	690.652	128.277	137.18	102.618	5940.12	261.596	106.229	346.601	68.9224	143.085	8.3242	1645.95	182.654	258.428	81.6451	87.8975	53.3682	420.458	64.5174	74.1916	123.954	47.7042	646.07	339.002	333.094	26.2254	96.7486	109.518	late embryogenesis abundant protein, putative / LEA protein, putative
ATCG00210	1	245000_at	ycf6	5923.87	334	514.846	2303.9	2948.62	2210.16	917.695	1493.31	2050.46	622.498	502.038	1643.94	3787.74	3867.37	749.05	959.48	1328.15	1014.88	1744.06	3560.2	4619.73	1404.77	1036.64	2386.47	3470.59	4938.12	2634.02	3656.92	1021.06	2551.47	3759.45	2411.14	3468.93	2211.21	694.551	1424.91	4719.66	5191.02	4819.43	4525.18	2289.49	654.8	2699.35	5923.87	hypothetical protein
ATCG00380	1	245009_at	rps4,chloroplast	5915.77	335	1718.93	3684.1	4418.02	2295.47	1606.58	1808.37	2162.12	2323.12	1325.56	2626.53	5915.77	3688.75	1433.46	1310.07	1557.82	2422.36	2872.15	3802.87	3377.39	1288.43	1174.38	1955.24	4647.38	4874.23	2549.72	2777.02	1112.19	1458.76	2189.63	4454.25	3030.09	2063.6	895.089	1524.48	3716.75	4831.35	4625.16	4053.81	3818.4	1074.56	1700.89	4492.19	Chloroplast encoded ribosomal protein S4
ATCG01310;ATCG00830	2	244987_s_at	rpl2,1_chloro	5914.61	336	1874.24	2012.76	2770.67	1417.63	744.664	1109.38	1164.36	4365.89	1450.42	2185.22	5914.61	4238.52	1530.89	2098.66	1847.11	2237.01	1881.86	2768.98	2526.34	866.463	857.33	1331.25	2781.23	4436.15	1681.17	1190.73	929.438	1148.36	2349.57	3200.45	2301.09	1247.65	985.521	2110.71	2464.62	3086.79	3133.38	2725.92	2670.1	1169.5	2331.72	3076.26	[ATCG01310, encodes a chloroplast ribosomal protein L2, a constituent of the large subunit of the ribosomal complex];[ATCG00830, encodes a chloroplast ribosomal protein L2, a constituent of the large subunit of the ribosomal complex]
AT4G38970	1	252929_at	0	5907.26	337	207.893	644.131	3476.7	233.169	52.4869	137.05	760.232	372.657	278.743	950.525	5907.26	368.817	43.8423	261.346	1230.27	978.207	667.308	1589.66	253.905	28.4459	88.4333	642.886	2817.56	4659.52	1564.59	92.5792	444.297	911.079	2286.81	3824.5	3370.55	288.636	66.3718	743.635	2934.18	2278.18	1307.38	2356.51	1276.6	164.817	695.575	3551.82	fructose-bisphosphate aldolase, putative
AT3G61110	1	251357_at	ARS27A	5900.15	338	3375.05	2109.99	3317.83	1231.65	1477.7	2048.96	1737.17	5900.15	1658.67	1615.19	3768.55	1471.43	1115.11	1067.9	1671.28	2212.31	1910.94	2318.46	484.971	969.144	1337.61	1349.02	4115.11	2390.35	1544.22	1217.54	683.007	771.392	1460.65	1971.63	1426.41	2165.14	1034.49	735.424	1718.44	2259.13	1787.61	2132.61	941.673	622.115	356.733	1456.43	ARS27A (ARABIDOPSIS RIBOSOMAL PROTEIN S27); structural constituent of ribosome
AT2G37120	1	265416_at	0	5868.64	339	929.532	4828.68	1643.44	1432.8	706.389	1053.09	936.804	834.276	1916.25	5868.64	1385.68	1052.53	220.652	450.793	890.87	1077.02	1259.19	1412.83	803.938	350.899	994.584	990.943	2044.72	2285.06	2060.02	235.983	381.475	1060.49	1487.26	1968.94	2602.66	782.247	587.143	1059.58	2132.29	3370.51	3393.21	2573.1	2204.13	585.947	456.237	2305.39	DNA-binding S1FA family protein
AT1G76180	1	261749_at	ERD14	5863.47	340	950.126	69.706	58.5337	1547.09	5009.18	2472.85	3746.74	638.59	110.734	98.5489	58.4601	370.822	4610.16	1271.84	1141.62	1094.42	4380.91	2169.59	451.021	5021.12	700.409	2463.11	601.074	4623.63	4795.88	1083.59	4531.22	2756.35	2833.42	523.337	4750.73	354.891	4597.94	2324.6	1494.13	151.748	5619.91	5863.47	2551.79	5786.81	1941.86	742.403	ERD14 (EARLY RESPONSE TO DEHYDRATION 14)
AT5G62540	1	247433_at	UBC3	5841.99	341	131.324	63.2377	38.8778	4130.83	297.214	113.752	200.404	173.361	320.048	24.1617	32.4073	5841.99	425.793	96.5581	292.025	179.473	154.819	159.733	2651.69	598.593	79.0334	199.828	184.52	174.181	144.344	233.182	331.133	132.946	138.753	151.052	214.825	279.728	255.118	155.118	128.878	107.519	143.023	187.132	273.006	360.397	144.948	121.591	UBC3 (UBIQUITIN-CONJUGATING ENZYME 3); ubiquitin-protein ligase
AT1G75750	1	262947_at	GASA1	5835.18	342	12.4589	18.1282	78.4621	103.237	2560.94	3756.27	1406.4	14.8584	14.0006	213.467	136.374	11.4468	3362.1	3311.63	4534.66	2.62954	7.37723	53.5599	17.5489	4611.26	4098.37	2218.76	11.6469	37.8689	12.5037	15.5317	4090.62	2630.24	692.95	7.78479	33.5128	8.54185	5835.18	472.354	154.71	7.46781	18.9086	1.79504	2.83827	3292.69	53.5279	67.5656	GASA1 (GAST1 PROTEIN HOMOLOG 1)
AT1G52690	1	262128_at	0	5834.91	343	75.1064	24.554	9.84112	49.7221	15.5016	14.1282	10.9214	50.5521	8.91874	18.9147	10.9448	11.3344	10.5783	20.1838	13.3936	50.6887	13.5892	11.4109	16.1536	13.0136	8.47606	16.6435	60.3192	83.7406	20.6022	17.9006	5.90839	11.8605	47.2104	184.788	72.0061	11.2168	14.8669	32.9271	87.6663	2406	5834.91	5436.2	1543.4	49.6876	279.19	360.13	late embryogenesis abundant protein, putative / LEA protein, putative
AT1G20680	1	256079_at	0	5824.92	344	33.7476	81.4451	45.5288	5544.27	2806.37	14.7434	816.041	19.1923	19.0319	31.0141	12.129	657.363	5824.92	13.2791	335.115	2.56562	6.44897	13.4417	249.196	2430.54	19.9442	149.015	10.9524	10.6165	9.24299	899.399	956.75	28.4623	38.6445	9.68267	13.7357	80.3073	426.263	16.0679	16.6485	11.478	7.85394	11.5905	16.5778	34.5623	31.1278	16.2103	similar to unknown protein [Arabidopsis thaliana] (TAIR:AT1G20740.1); similar to hypothetical protein [Vitis vinifera] (GB:CAN74747.1); contains InterPro domain Protein of unknown function DUF833 (InterPro:IPR008551)
AT1G08560	1	264802_at	SYP111	5819.74	345	1965.55	17.1137	78.7237	9.40192	53.701	496.816	208.071	1829.78	255.684	1.38909	112.68	19.247	14.4786	22.0373	117.03	2009.59	3411.92	3552.78	64.2625	15.4971	86.1014	1060.96	1667.8	1682.58	5819.74	180.372	340.939	1603.4	2483.75	2841.94	5465.54	1739.99	514.914	716.721	2936.05	426.655	356.404	1325.28	1589.43	59.7206	109.451	1230.32	SYP111 (syntaxin 111); SNAP receptor
AT3G17250	1	258440_at	0	5813.27	346	49.0484	45.4483	152.445	1861.42	269.561	121.26	160.371	23.6708	130.417	89.8604	105.882	2410.33	853.128	140.252	291.671	88.4081	326.305	174.177	5813.27	740.497	158.972	519.491	60.3032	227.439	123.291	1962.33	650.153	230.288	224.595	71.6566	186.626	592.12	620.314	149.248	113.772	98.7042	209.275	152.149	169.728	209.155	188.296	139.33	protein phosphatase 2C-related / PP2C-related
AT1G79040	1	264092_at	PSBR	5808.63	347	170.514	831.684	2322.52	229.106	171.565	109.907	660.617	116.001	415.197	2805.92	2276.88	757.366	58.7547	209.207	886.633	889.248	1800.85	3521.82	1191.31	156.341	132.582	1286.53	1885.25	5296.7	1686.51	421.147	184.007	1844.63	3502.85	3839.22	3361.22	386.36	269.451	1056.99	4535.94	5309.84	2718.19	3527.7	1551.98	381.497	761.034	5808.63	PSBR (photosystem II subunit R)
AT1G13710	1	256099_at	CYP78A5	5807.93	348	2609.71	607.053	37.5336	91.9291	8.09437	13.4029	198.24	509.577	5807.93	163.878	27.6707	14.3663	6.81683	26.6233	80.2507	440.182	323.622	10.4964	28.5983	14.3063	18.273	87.6785	91.1309	19.5764	12.5441	7.53803	19.5414	23.708	74.4699	89.8542	2.31026	13.7675	15.9964	11.1931	66.2134	66.8727	10.127	13.3507	12.1561	5.35895	29.9281	77.6486	CYP78A5 (cytochrome P450, family 78, subfamily A, polypeptide 5); oxygen binding
AT4G39860	1	252821_at	0	5800.41	349	834.063	89.6305	440.643	5280.52	198.084	665.51	475.982	1063.07	465.843	150.916	377.954	5800.41	366.332	552.193	310.888	834.758	395.249	675.049	4714.99	266.522	336.162	562.513	706.856	256.546	603.586	1899.49	514.135	548.344	324.928	501.078	258.318	807.391	281.117	218.377	320.599	173.605	121.156	159.501	524.326	166.394	206.976	224.566	similar to unknown protein [Arabidopsis thaliana] (TAIR:AT2G22270.1); similar to unnamed protein product [Vitis vinifera] (GB:CAO39818.1)
AT5G49180	1	248593_at	0	5780.98	350	17.1024	68.8908	26.9681	35.9477	235.406	3131.66	2746.49	3.47741	27.9764	121.407	75.8929	21.2061	101.043	3669.35	4769.25	8.6587	20.351	39.1182	34.0956	356.331	5780.98	3833.95	10.3781	42.4733	26.108	15.9118	835.968	3062.92	937.904	4.62037	89.4431	15.7633	384.378	2008.21	411.61	161.47	167.238	110.889	93.8879	130.477	644.912	94.295	pectinesterase family protein
AT5G07210;AT2G27070	2	250612_s_at	ARR13	5776.97	351	11.2985	56.0727	5.55435	5589.88	56.6582	7.42227	87.7542	1.29395	0.921462	0.717759	7.50268	4308.21	170.088	2.68328	77.4943	0.389821	0.441475	1.04922	3789.29	81.7682	3.18226	91.6445	0.719408	0.978664	3.79081	5776.97	268.194	38.7547	64.9789	0.779583	11.4546	5105.48	653.297	3.88844	43.4477	2.77946	0.760537	0.989354	4109.61	1458.48	17.8503	35.1518	[AT5G07210, ARR21 (ARABIDOPSIS RESPONSE REGULATOR 21); transcription factor/ two-component response regulator];[AT2G27070, ARR13 (ARABIDOPSIS RESPONSE REGULATOR 13); transcription factor/ two-component response regulator]
AT1G78040	1	262195_at	0	5762.11	352	658.621	133.07	643.239	281.739	2456.11	4143.55	3067.56	1290.13	588.472	264.792	607.349	88.0999	2649.18	4025.08	2781.93	921.559	506.31	774.639	88.1897	1690.31	3733.3	2533.15	1286.19	3267.7	2129.67	443.086	1313.28	2464.06	2108.59	1303.48	2571.62	498.999	956.744	2561.22	2081.79	2164.87	5762.11	4400.5	2545.69	1149.82	1508.05	2509.1	pollen Ole e 1 allergen and extensin family protein
AT1G32560	1	256464_at	0	5760.91	353	5.53159	19.8821	12.584	24.4426	10.5219	15.2709	9.55781	105.516	13.752	29.4531	4.47228	13.149	24.9506	48.3554	4.72677	11.0231	3.82287	7.52916	26.7975	15.7131	8.94867	12.9499	51.5926	74.1286	9.96949	9.95425	7.5062	17.86	15.4868	497.956	24.5973	7.02535	3.17984	5.36054	307.577	5760.91	2328.66	1278.46	679.621	13.5463	177.116	1290.77	late embryogenesis abundant group 1 domain-containing protein / LEA group 1 domain-containing protein
AT4G39200	1	252912_at	0	5759.52	354	4416.38	5575.43	5759.52	2898.22	1702.13	2183.48	2232.42	5169.01	2688.92	5565.44	4356.33	2216.41	1342.43	1004.12	2727.16	4053.58	3774.66	3825.04	2316.5	2030.55	2020.12	3619.89	5568.43	2797.4	3252.71	2884.37	1180.29	1455.84	3993.57	4644.25	3408.71	3991.64	1755.74	1204.32	4602.4	2516.31	2523.91	2188.73	1606.35	1339.77	732.366	2447.24	40S ribosomal protein S25 (RPS25E)
AT1G29910;AT1G29920;AT1G29930	3	255997_s_at	CAB3	5744.82	355	113.452	1780.97	2206.74	525.73	35.7234	142.653	568.644	125.195	427.175	2593	3288.83	925.693	61.9321	122.191	1203.55	842.301	1407.09	2289.85	518.668	24.8066	165.868	1163.91	2862.77	4668.53	1739.03	313	245.292	1962.64	4850.97	4540.97	4149.45	1288.91	253.529	1352.14	5288.05	5394.48	2771.55	3392.74	1843.95	214.432	892.896	5744.82	[AT1G29910, CAB3 (CHLOROPHYLL A/B BINDING PROTEIN 3); chlorophyll binding];[AT1G29920, CAB2 (Chlorophyll a/b-binding protein 2); chlorophyll binding];[AT1G29930, CAB1 (CHLOROPHYLL A/B BINDING PROTEIN 1); chlorophyll binding]
AT3G02800	1	257536_at	0	5743.09	356	66.2037	202.851	352.952	5026.02	267.512	81.0606	250.119	58.6645	265.092	244.514	117.984	5743.09	472.946	127.385	165.983	54.7537	158.085	133.157	4855.17	285.231	128.105	308.412	45.8329	133.484	54.1862	1558.87	605.614	202.716	97.8766	28.1488	29.8146	168.663	249.126	139.712	74.4835	69.2202	110.045	103.635	167.364	583.676	233.894	93.4948	phosphoprotein phosphatase
AT1G56170	1	262098_at	NF-YC2	5739.27	357	170.224	126.629	102.686	154.281	297.01	163.262	279.419	467.574	968.28	379.555	374.418	43.2693	310.963	293.033	420.993	1004.25	2023.34	1937.39	136.974	294.273	269.458	690.942	947.615	5360.21	5052.44	377.587	351.353	817.675	2586.03	1038.64	5739.27	1862.9	550.839	769.509	2699.04	989.002	5402.97	4310.11	5551.73	763.272	716.408	1946.21	HAP5B (Heme activator protein (yeast) homolog 5B); DNA binding / transcription factor
AT2G29980	1	266865_at	FAD3	5733.18	358	48.2905	239.78	555.143	43.9388	3.30956	100.894	113.284	69.1601	387.866	59.3815	122.408	49.563	9.44892	104.006	78.268	166.736	147.198	82.7509	27.2599	14.8061	21.3249	100.902	398.402	529.751	648.619	183.297	5.60836	121.035	334.407	490.124	531.905	216.997	18.1137	48.3215	589.825	5733.18	115.59	244.913	149.26	15.3858	150.899	2096.82	FAD3 (FATTY ACID DESATURASE 3); omega-3 fatty acid desaturase
AT2G31360	1	263249_at	ADS2	5718.21	359	1016.71	1062.88	1752.59	2898.03	88.8231	3163.65	1457.61	462.277	1035.58	526.633	903.998	3383.15	89.6228	3603.59	2007.17	260.588	145.093	293.442	5718.21	121.789	2786.06	1924.14	365.42	412.313	89.8765	3562.82	330.329	1154.24	821.98	626.762	457.212	1248.27	198.935	800.605	681.969	815.184	1093.84	866.856	700.491	186.69	518.532	1092.38	ADS2 (16:0DELTA9 ARABIDOPSIS DESATURASE 2); oxidoreductase
AT1G78060	1	262181_at	0	5717.81	360	49.1407	1663.57	39.0864	797.323	11.6848	61.5899	94.2869	177.43	1348.2	5717.81	65.4266	330.959	20.3872	46.5467	154.545	225.218	1010.47	291.968	972.751	18.0863	32.5777	219.368	229.665	130.934	388.866	335.268	42.6459	86.3655	77.8787	196.926	440.065	70.6502	25.6707	10.5543	144.851	27.9432	46.3326	82.0867	62.4283	2.38814	19.9772	84.3419	glycosyl hydrolase family 3 protein
ATCG00720	1	244976_at	petB	5712.92	361	776.958	4265.31	2706.33	1631.91	922.268	1269.93	1741.25	1186.03	1026.49	3354.26	4249.53	2881.77	1017.98	1450.04	2309.15	1327.48	1871.45	2371.44	3618.65	1138.33	1185.29	2146.89	2391.73	4258.34	2423.69	2203.42	1041.01	2699.9	3492.2	2535.2	3059.77	1912.54	1286.43	2154.42	3561.04	4948.66	5241.16	4175.42	3326	1652.87	4122.01	5712.92	Encodes the cytochrome b(6) subunit of the cytochrome b6f complex.
AT1G53780;AT1G53750	2	262227_s_at	0	5695.07	362	3876.58	4568	2772.18	5695.07	3994.52	2913.33	3509.7	2335.55	2440.79	2817.83	1790.81	3214.46	4990.13	2318.62	3341.51	3079.05	3232.46	2811.02	5588.84	4514.19	3245.6	3346.45	2196.47	1441.91	2760.71	4243.83	3811.6	3459.24	2783.68	2027.77	2426.91	3572.31	3211.22	3221.84	2309.86	2036.12	1887.7	1518.35	2347.02	3217.83	3213.1	2398.06	[AT1G53780, 26S proteasome AAA-ATPase subunit, putative];[AT1G53750, RPT1A (regulatory particle triple-A 1A); ATPase]
AT5G39160;AT5G39190;AT5G39130	3	249474_s_at	GER2	5646.16	363	9.82849	67.1817	2.28686	19.1205	197.002	14.1656	145.625	3.10453	28.0399	32.7993	4.96107	9.05252	977.314	62.9861	270.548	4.18221	4.41337	9.34093	15.8727	1478.57	106.12	326.962	2.5439	19.6005	15.9665	187.856	1753.33	913.623	457.843	0.422375	44.6684	41.3236	1373.62	2243.43	845.987	0.583555	51.2433	20.9897	48.9858	2227.53	5646.16	1069.06	[AT5G39160, germin-like protein (GLP2a) (GLP5a)];[AT5G39190, GLP2A (GERMIN-LIKE PROTEIN 2A); manganese ion binding / metal ion binding / nutrient reservoir];[AT5G39130, germin-like protein, putative]
AT1G12010	1	264346_at	0	5644.83	364	0.655783	1.95751	5.75975	8.55646	18.3402	186.285	60.8156	3.13738	0.416008	32.3537	4.23529	11.5472	0.960603	554.088	281.446	4.03369	2.95083	42.4881	19.8164	10.7785	1343.43	691.212	3.73776	14.1756	82.6238	6.4515	36.4408	3039.46	418.83	0.617445	127.506	21.9634	39.9641	3238.98	306.606	3.24724	159.727	69.6613	120.068	1148.64	5644.83	326.369	1-aminocyclopropane-1-carboxylate oxidase, putative / ACC oxidase, putative
AT1G75950	1	262676_at	SKP1	5638.55	365	575.779	539.624	684.263	3322.79	756.809	533.791	652.052	668.361	619.612	960.995	920.856	4828.04	1243.42	750.332	2312	793.246	711.298	957.774	5638.55	1546.01	616.309	813.775	579.047	1260.67	739.557	3321.25	982.365	754.005	2028.64	1478.82	1520.21	3363.63	2322.27	1107.18	1945.05	837.136	1077.67	1405.8	1643.9	1959.53	1466.41	1268.62	SKP1 (ARABIDOPSIS SKP1 HOMOLOGUE); ubiquitin-protein ligase
AT3G25220	1	257820_at	FKBP15-1	5637.35	366	1219.61	4266.95	2018.68	2664.88	1589.38	1878.97	1863.29	1210.73	1815.5	5637.35	2001.73	1964.2	895.657	1048.87	1791.42	1039.65	1658.85	2040.12	2647.04	1060.32	2354.25	1844.62	1054.42	883.283	1577.89	2739.53	1123.17	1873.66	1215.93	765.385	1573.29	2507.3	1266	1468.57	1017.52	906.836	871.856	970.584	789.438	1161.39	705.287	917.184	FKBP15-1 (FK506-binding protein 15 kD-1); FK506 binding / peptidyl-prolyl cis-trans isomerase
AT4G11510	1	254900_at	RALFL28	5632.12	367	19.5041	8.40244	54.2336	5107.79	70.3691	8.16248	143.032	4.43505	7.3177	14.8103	12.5434	5632.12	338.784	20.7475	86.5442	5.31086	4.4862	11.8851	2088.72	92.98	1.99857	14.8392	14.5593	9.91181	5.72615	86.659	5.87351	16.9102	9.9973	11.351	3.59146	42.6466	19.5704	4.06135	19.161	8.08972	1.73338	14.4716	11.2244	3.02602	15.1423	2.09822	RALFL28 (RALF-LIKE 28)
AT1G19950	1	261223_at	HVA22H	5608.06	368	157.729	112.314	467.388	1763.76	224.178	219.671	262.205	186.328	162.263	55.9613	331.075	5608.06	419.257	317.07	209.173	136.188	363.661	414.942	3322.38	166.161	208.455	406.709	149.854	201.258	292.406	305.879	109.943	164.23	70.1243	124.862	304.291	247.858	65.3883	257.017	169.385	83.2009	222.041	265.234	285.856	69.2501	75.0504	113.592	HVA22H (HVA22-LIKE PROTEIN H (ATHVA22H))
AT3G08580	1	258680_at	AAC1	5587.86	369	5587.86	5566.22	4326.04	2895.8	3212.76	3757.21	2541.08	3513.56	5525.63	4637.34	2913.7	1163.22	2014.04	2338.51	4204.37	3773.51	3586.79	4506.05	1560.73	2358.42	4811.37	4082	3806.15	2230.61	2860.1	1552.27	2159.45	3291.91	4028.67	2524.13	2355.56	2527.64	2187.85	2686.86	3424.61	1199.11	1406.37	1725.4	1234.44	1795.91	1255.04	2002.38	AAC1 (ADP/ATP CARRIER 1); ATP:ADP antiporter/ binding
AT5G59845	1	247657_at	0	5576.39	370	8.46076	25.4897	22.6774	441.666	47.4717	227.564	132.8	8.36805	15.3132	337.123	26.72	442.04	11.9533	422.964	203.824	2.16433	57.756	119.932	1630.63	106.297	1489.15	1301.51	0.622658	142.024	42.8486	985.639	2328.79	5205.63	2042.02	4.69564	146.232	271.535	2583.81	5576.39	1115.91	1.24003	113.806	74.3346	288.448	1399.89	1795.82	451.852	gibberellin-regulated family protein
no_match	?	267241_at	0	5571.34	371	249.211	4842.01	126.74	71.7987	17.0371	21.0657	253.086	322.855	1599	5571.34	166.229	51.6716	6.2945	29.2979	382.863	96.2467	518.408	59.5457	58.1639	16.0534	12.8732	58.4907	2.80493	2.1173	2.10542	7.31491	16.2364	7.56223	11.1744	5.02096	2.57386	7.27811	9.03215	5.43518	12.0445	5.48307	0.720182	6.01318	15.2142	1.12809	21.8588	6.41489	no_match
AT5G58710	1	247791_at	ROC7	5544.21	372	1380.97	5544.21	2789.11	836.771	629.783	1507.72	1351.93	946.85	1866.47	5534.56	2830.6	651.813	638.608	1607.48	1411.92	750.217	864.13	1632.81	779.774	704.473	2069.43	1241.19	623.699	624.393	985.61	785.412	871.062	962.237	651.966	615.147	1087.08	1268.79	672.556	767.575	728.148	1049.03	941.699	1338.97	873.224	568.07	759.797	954.467	ROC7 (rotamase CyP 7); peptidyl-prolyl cis-trans isomerase
AT3G51240	1	252123_at	F3H	5540.07	373	79.3425	94.1502	269.599	406.874	1809.22	4089.88	2003.29	108.379	118.738	299.215	184.106	68.3304	2332.62	5540.07	3058.57	95.3319	84.8091	269.383	50.9121	1181.27	3833.49	1461.36	144.834	429.31	104.777	69.5604	965.507	256.286	234.442	705.976	636.646	324.779	285.835	114.693	799.653	510.76	2254.08	1887.85	139.964	52.2963	299.802	1292.05	F3H (TRANSPARENT TESTA 6); naringenin 3-dioxygenase
AT1G29050	1	260840_at	0	5536.73	374	9.17848	10.8781	25.2264	34.3066	2118.8	875.719	1094.08	9.97615	4.84865	61.3264	25.8689	2.38075	2076.46	1003.31	1507.8	8.44296	8.75498	7.52574	54.5378	1064.2	1789.98	1011.79	16.4221	46.5227	6.84093	17.1206	1274.11	5536.73	2991.42	43.5319	0.761937	1.08912	2731.44	893.967	312.15	1261.57	9.54577	31.0682	9.28534	582.391	134.599	475.639	similar to unknown protein [Arabidopsis thaliana] (TAIR:AT2G34070.1); similar to unnamed protein product [Vitis vinifera] (GB:CAO48076.1); contains InterPro domain Protein of unknown function DUF231, plant (InterPro:IPR004253)
AT3G44010;AT3G43980	2	252693_s_at	0	5522.73	375	3983.85	5522.73	3441.35	3586.53	1536.21	2170.81	1947.92	3182.52	2296.88	3776.61	4784.42	1761.16	1753.37	1590.05	1504.83	2020.53	2022.72	2592.52	1496.6	1634.87	2174.05	1813.45	2952.58	1427.51	2096.73	2425.73	2077.98	1292.44	1254.43	1089.43	958.464	1812.5	1063.78	1180.91	1532.99	1306.76	1720.33	1576.64	1212.33	1239.76	841.342	1704.96	[AT3G44010, 40S ribosomal protein S29 (RPS29B)];[AT3G43980, 40S ribosomal protein S29 (RPS29A)]
AT1G72580	1	259917_at	0	5516.45	376	13.467	81.7246	24.1895	3615.95	63.4105	17.8148	63.3579	5.40796	2.47502	9.03515	21.538	5003.59	297.22	21.343	70.8298	6.74755	13.5769	9.31317	5516.45	326.513	7.4874	174.638	7.61561	5.10056	1.40898	1752.13	162.353	32.9368	32.9093	7.16899	16.3762	294.428	48.0592	18.852	27.2179	16.0784	21.5551	25.4471	127.671	84.5897	5.28415	4.26875	unknown protein
AT1G07660;AT1G07820	2	261408_s_at	0	5502.26	377	4584.97	3851.06	3085.81	2991.48	4617.71	3803.1	2950.56	5502.26	1644.03	4573.97	2647.37	1421.74	4912.66	3324.77	4489.92	3674.64	3061.5	2029.85	1601.78	3976.24	3351.21	3297.94	3966.62	2685.18	3616.9	2537.25	2242.19	1749.45	4384.58	3207.43	3346.38	3616.23	2890.75	2098.18	3588.95	1895.42	1832.79	1550.6	2609.51	1579.42	1028.33	2484.57	[AT1G07660, histone H4];[AT1G07820, histone H4]
AT4G32870	1	253401_at	0	5491.23	378	224.932	215.498	201.521	3916.33	173.122	1189.61	465.951	141.201	4352.19	337.21	119.694	3177.77	157.66	970.402	465.115	183.2	398.749	1115.41	5491.23	178.576	1390.7	1417.4	91.5448	1797.62	415.716	4386.05	457.291	1313.63	725.368	256.509	1389.05	2432.59	289.882	722.518	653.548	115.406	988.026	420.563	1618.31	719.095	300.724	283.077	similar to unknown protein [Arabidopsis thaliana] (TAIR:AT2G25770.2); similar to unknown protein [Arabidopsis thaliana] (TAIR:AT2G25770.1); similar to unknown [Populus trichocarpa x Populus deltoides] (GB:ABK96434.1); contains domain SSF55961 (SSF55961)
AT4G15040	1	245589_at	0	5490.6	379	8.67652	82.7563	9.22178	2257.55	38.4243	9.59563	75.3625	10.6177	26.6729	102.739	55.0926	3881.74	126.57	6.65587	197.676	12.2299	3.57701	2.919	5490.6	99.5497	3.43427	214.57	6.76741	3.91561	5.00139	15.883	30.8919	72.408	2.88086	6.82461	9.73057	21.9891	4.00618	36.0782	13.284	14.2712	1.73784	8.29558	17.0924	26.9243	7.52057	5.6097	subtilase family protein
AT1G48130	1	260716_at	ATPER1	5487.28	380	9.07402	16.3379	12.1378	18.0884	17.0687	8.25064	11.4605	17.099	4.41082	3.26281	6.4617	7.0985	3.95728	26.9091	4.37629	4.36696	5.90439	5.83803	18.7991	13.0903	5.10642	11.7083	1.10445	66.5893	8.39922	29.3706	6.71327	8.95628	6.12735	91.3655	143.012	37.6602	13.7351	26.9357	186.658	5487.28	3766.36	2702.31	1488.27	322.367	664.896	1993.85	ATPER1 (Arabidopsis thaliana 1-cysteine peroxiredoxin 1); antioxidant
AT1G76290	1	261752_at	0	5482.17	381	88.0883	612.573	728.445	4783.61	51.5064	25.2013	205.973	42.4257	245.607	1859.15	136.754	5482.17	307.303	97.1562	161.815	2.76081	35.3717	7.60511	2051.65	33.4612	2.0874	76.5681	1.46872	2.32172	2.25411	1200.68	59.5293	33.5797	50.5513	0.70533	1.48526	2564.72	289.06	4.11523	69.4692	9.82643	1.59249	2.15554	1693.65	505.847	9.23359	7.87563	AMP-dependent synthetase and ligase family protein
AT4G34670	1	253248_at	0	5479.09	382	5479.09	5349.08	5397.46	2199.5	975.996	2073.61	1527.66	4473.83	2052.07	4075.71	4244.96	557.849	1348.84	1141.02	2071.99	3101.14	3388.5	3858.05	754.724	964.281	1377.75	1958.01	2825.73	1650.88	2198.65	1705.63	842.085	1764.93	2767	2847.52	1885.41	3355.91	1076.92	1852.2	2505.51	2014.39	2014.84	1981.97	1246.65	1008.36	572.962	1973.28	40S ribosomal protein S3A (RPS3aB)
AT1G23970;AT1G23950	2	263033_s_at	0	5461.93	383	45.1098	73.0451	66.5133	3335.55	120.279	74.1826	85.61	30.1588	49.3659	58.941	116.125	4343.2	269.524	132.661	340.584	21.3528	44.4363	70.5664	5461.93	418.431	146.521	374.845	20.6423	51.8594	25.6575	2046.8	349.183	146.721	149.102	20.2408	41.4635	849.17	305.51	132.751	48.8371	27.4807	135.271	108.147	107.044	214.543	143.469	42.1857	[AT1G23970, similar to unknown protein [Arabidopsis thaliana] (TAIR:AT1G23950.3); contains InterPro domain Protein of unknown function DUF626, Arabidopsis thaliana (InterPro:IPR006462)];[AT1G23950, similar to unknown protein [Arabidopsis thaliana] (TAIR:AT1G23970.2); contains InterPro domain Protein of unknown function DUF626, Arabidopsis thaliana (InterPro:IPR006462)]
ATMG00730;AT2G07687	2	263509_s_at	0	5457.35	384	2382.76	2069.66	2041.44	2164.21	2270.65	2721.07	1962.88	1368.46	1821.12	1286.6	995.884	1525.65	1750.73	1434.46	3492.41	1524.64	2656.86	1046.35	4056.15	5457.35	2797.54	3010.63	1386.87	3342.17	1218.22	2008.25	3174.9	3023.91	3421.35	1212.04	1885.82	2099.41	4144.73	3946.78	2627.22	1314.35	3287.3	1374.09	3818.83	4122.45	3378.99	2062.64	[ATMG00730, Encodes cytochrome c oxidase subunit 3.];[AT2G07687, cytochrome c oxidase subunit 3]
AT1G09510	1	264554_at	0	5456.27	385	47.3245	126.516	1616.45	4731.01	49.7269	30.2367	115.293	14.4359	21.7788	55.4512	1184.58	4322.11	280.773	38.3948	512.533	9.69604	46.256	79.3553	5456.27	166.555	9.13181	323.709	1.39766	18.5859	9.3291	2245.32	159.835	89.3963	60.9343	4.33225	10.3111	792.198	76.619	1.59658	19.6122	24.8334	69.3898	70.5468	267.728	63.2419	43.9947	20.615	cinnamyl-alcohol dehydrogenase family / CAD family
AT4G29140	1	253732_at	0	5450.28	386	36.2376	95.7613	149.041	174.033	30.7548	152.763	117.286	183.66	81.4405	93.784	143.993	203.361	65.3647	89.5736	135.18	213.945	52.3937	191.679	631.518	56.7098	128.967	146.121	105.328	66.7325	326.332	1288.34	118.78	212.038	449.996	102.79	246.884	5450.28	842.651	413.353	384.661	89.7626	65.1732	167.596	875.526	789.61	132.964	190.31	MATE efflux protein-related
AT2G25450	1	265615_at	0	5447.89	387	2.06924	21.9497	4.95837	38.7278	5.1364	12.5125	26.4104	13.5806	2.74843	28.0182	24.8585	24.4128	36.4376	100.74	25.778	6.60474	8.49551	22.5335	81.2767	8.51477	275.506	366.144	14.2654	58.2348	72.2552	1.67822	523.388	5447.89	1601.32	4.98294	119.127	3.32747	834.269	4185.34	969.813	18.4344	20.5902	17.7634	15.7121	1423.93	3587.52	583.807	2-oxoglutarate-dependent dioxygenase, putative
AT1G69620	1	260369_at	RPL34	5446.37	388	4430.35	4544.85	4109.22	1980.79	1411.51	1845.1	1520.05	5446.37	2210.05	3210.91	3776.04	1333.57	1283.11	1036.18	3053.87	3751.27	2417.01	3650	1153.14	1051.16	1444.98	1947.39	3878.7	2667.3	2659.91	1131.86	732.507	1350.67	2959.5	3523.27	2689.61	1978.78	1166.4	1489.64	3260.43	2785.95	2527.5	2964.49	1833.18	1069.86	922.561	2369.6	RPL34 (RIBOSOMAL PROTEIN L34); structural constituent of ribosome
AT3G55750;AT1G41880	2	261362_s_at	0	5426.54	389	5176.6	5426.54	4368.9	2529.97	1826.02	2402.12	2195.15	4277.18	2093.59	2594.65	3494.67	1096.42	1101.99	1360.23	2242.75	3284.86	2467.21	3178.68	1375.43	1218.45	2325.4	1908.28	3878.18	1839.26	1908.61	1788.15	1167.11	1560.81	2342.49	2268.81	1606.07	2039.7	1118.65	1288.4	2369.55	2114.35	1780.28	1760.86	924.282	941.288	516.608	1849.08	[AT3G55750, 60S ribosomal protein L35a (RPL35aD)];[AT1G41880, 60S ribosomal protein L35a (RPL35aB)]
AT3G15730	1	258226_at	PLDALPHA1	5416.42	390	111	528.642	551.866	4844.42	713.332	674.363	891.568	182.194	572.215	580.219	392.744	5416.42	1092.76	814.555	2318.55	236.482	350.763	463.093	2896.7	895.216	1184.7	725.844	208.687	779.948	469.38	889.2	745.82	920.566	1384.79	501.807	868.721	2416.12	1339.77	1317.43	857.619	722.019	1020.08	1095.92	1418.6	1432.89	845.61	802.154	PLDALPHA1 (PHOSPHOLIPASE D ALPHA 1); phospholipase D
AT5G07440	1	250580_at	GDH2	5413.25	391	1213.22	3460.72	2605.04	5098.17	741.091	596.916	1023.06	1726.27	4663.91	2765.75	2975.92	5413.25	1299.03	935.624	943.326	1410.41	583.007	499.091	2029.45	1193.14	394.346	588.035	658.663	720.661	327.047	1656.61	1248.68	1028.86	586.767	596.007	582.912	1185.19	2312.3	739.079	327.407	519.309	1422.7	1305.79	3091.57	2047.95	1193.82	493.487	GDH2 (GLUTAMATE DEHYDROGENASE 2); oxidoreductase
AT5G38960	1	249479_at	0	5413.1	392	1.91083	17.9861	10.5768	652.473	8.97775	11.5244	16.5216	3.36076	0.725472	6.04844	7.69203	614.105	8.57095	6.58807	27.8185	4.78289	3.43414	5.13928	2798.48	86.6826	6.3495	58.0081	9.37834	7.35853	11.9136	5413.1	144.599	18.6655	148.551	3.56616	5.10023	1356.54	84.2449	9.9142	13.8884	7.38164	5.56165	5.84322	83.8398	36.4652	17.3362	0.615757	germin-like protein, putative
AT5G54760	1	248126_at	ROC5	5409.67	393	1006.5	1698.31	945.297	3770.94	1851.88	1566.66	1409.04	844.905	1337.87	2000.23	1166.21	3482.95	1784.79	949.084	1648.32	887.674	1071.48	1287.91	5409.67	2031.22	2181.47	1677.07	915.86	1246.92	1093.51	3663.14	2092.78	1689.57	1225.33	812.983	1436.13	2956.88	1981.13	1539.41	1012.26	532.342	1601.74	1067.31	1199.99	1622.71	815.776	764.448	eukaryotic translation initiation factor SUI1, putative
AT3G08900	1	258980_at	RGP3	5389.55	394	3.02205	18.0696	19.2233	45.2676	46.165	15.3384	12.8973	14.5405	23.1861	40.5689	15.7477	34.2687	26.9345	23.7145	26.4647	108.037	710.98	26.3845	26.2129	28.1916	20.7429	108.587	117.07	2492.15	4572.58	21.82	45.609	177.139	1950.09	100.787	5389.55	39.4639	75.6058	359.518	1562.88	18.096	32.0317	193.214	694.674	46.1858	80.8379	124.566	RGP3 (REVERSIBLY GLYCOSYLATED POLYPEPTIDE 3); alpha-1,4-glucan-protein synthase (UDP-forming)
AT4G16660	1	245293_at	0	5388.74	395	896.809	5388.74	1335.03	2959.21	761.044	1026.93	1094.8	542.111	1078.77	2784.07	862.118	2402.29	1105.38	1662.19	245.504	366.728	695.167	317.41	992.62	572.073	428.383	328.785	507.849	349.748	973.172	825.891	486.382	511.272	156.883	317.265	447.345	415.595	206.254	505.755	179.734	601.698	547.211	552.226	700.64	252.011	458.806	310.712	heat shock protein 70, putative / HSP70, putative
AT1G32060	1	255720_at	PRK	5376.13	396	250.126	705.933	4491.61	2372.4	47.9553	254.316	709.032	147.189	141.99	718.69	5376.13	2489.24	120.654	240.621	861.627	607.216	1759.36	3596.59	1217.33	52.3217	133.752	652.122	2560.07	3148.41	2379.16	106.075	106.21	888.207	1523.02	3286.33	2680.6	203.773	58.2017	831.223	2276.45	4109.79	1106.6	1871.81	969.651	101.468	460.109	3259.1	PRK (PHOSPHORIBULOKINASE); ATP binding / phosphoribulokinase/ protein binding
AT3G18080	1	258151_at	BGLU44	5375.93	397	248.193	593.038	4754.07	5375.93	283.555	504.895	948.548	15.4884	48.9566	224.993	1452.58	3423.99	244.888	826.654	321.153	107.142	706.504	322.772	582.505	182.736	878.701	422.026	328.466	2425.22	4336.05	33.5994	209.728	378.05	796.729	508.546	3392.86	4.12033	59.7506	470.534	1098.42	1033.36	96.5803	584.115	1725.24	79.0972	344.564	1066.79	glycosyl hydrolase family 1 protein
AT1G03890	1	265094_at	0	5367.42	398	1.68875	5.03979	18.8484	53.3955	9.67441	1.15633	8.98588	7.91007	7.08567	6.38621	8.72139	8.13045	1.9297	8.39407	1.18775	6.24027	2.31462	2.86296	12.4599	4.54653	2.86683	1.11731	1.13054	8.91006	1.50961	4.88311	1.22977	3.86535	6.62279	1.75021	9.08045	6.07319	2.18683	2.03084	5.64255	5367.42	354.849	1043.96	225.603	25.3923	57.1771	1239.21	cupin family protein
AT5G46290	1	248903_at	KAS I	5363.99	399	643.079	570.619	922.712	141.528	232.005	559.099	354.795	759.659	967.021	533.546	1075.6	151.229	296.793	494.602	1182.46	1150.75	1438.72	1747.03	176.479	182.989	531.082	998.862	2836.41	3183.33	3893.94	330.895	258.912	1570.16	5363.99	3687.27	4592.95	2402.44	371.024	828.896	4887.33	2869.58	1602.93	2227.32	1388.12	338.458	1238.15	4942.28	KAS I (3-KETOACYL-ACYL CARRIER PROTEIN SYNTHASE I); fatty-acid synthase
AT2G42840	1	263979_at	PDF1	5362.87	400	5362.87	384.482	75.1733	204.766	26.9305	836.653	642.231	4926.42	3903.07	162.442	79.7411	129.192	4.8493	140.373	734.784	3355.6	1860.09	36.2826	110.7	4.21899	39.5502	986.825	3979.36	334.443	199.745	1.2936	16.5069	48.8165	2291.51	2523.78	30.3472	11.229	5.41535	35.2141	2375.34	4454.1	81.253	231.733	23.104	16.6572	167.191	3495.61	PDF1 (PROTODERMAL FACTOR 1)
AT2G27700	1	266245_at	0	5357.03	401	4.43619	52.5106	29.8513	2478.25	35.0758	6.527	51.5647	4.34341	2.31006	6.24729	86.8058	3957.93	160.083	21.6991	258.976	2.00347	28.9658	14.7045	5357.03	195.431	3.09823	225.594	3.78261	13.5306	5.70628	2330.71	188.719	64.1453	62.1029	0.648296	3.73361	1242.44	138.506	4.60418	10.9637	4.99821	7.65509	4.30028	20.3263	14.6991	1.34909	7.20852	eukaryotic translation initiation factor 2 family protein / eIF-2 family protein
AT3G55440	1	251801_at	TPI	5354.64	402	1028.49	2121.76	2574.71	2622.22	2373.84	2229.94	1726.7	1484.83	5129.14	3087.02	2174.05	1599.37	1614.29	1554.95	3067.07	2386.98	3044.47	4411.25	3067.01	1889.43	2703.68	2903.9	3375.86	3699.98	3739.19	3496.78	1542.09	2635.84	4990.5	4767.62	5354.64	4691.62	2702.22	1715.72	5154.83	3524.68	4133.23	4726.07	4086.1	2269.08	1228.78	5027.58	ATCTIMC (CYTOSOLIC TRIOSE PHOSPHATE ISOMERASE); triose-phosphate isomerase
AT4G21620	1	254372_at	0	5353.29	403	400.46	87.3995	48.9578	280.205	1231.94	3280.75	2765.28	728.634	271.756	142.789	44.0617	58.2011	190.358	2351.01	5353.29	453.449	81.5487	109.092	28.0314	1356.37	5099.67	4533.25	244.194	352.661	61.0336	30.1185	1332.56	3276.85	2164.96	465.143	437.225	14.1142	2328.03	2448.02	840.582	137.194	164.327	189.51	40.479	831.149	292.593	365.565	glycine-rich protein
AT2G26990	1	266310_at	FUS12	5352.59	404	721.303	536.235	589.988	3521.36	551.098	510.133	548.285	1006.78	501.598	742.123	741.502	5352.59	632.876	381.183	359.641	644.026	556.647	601.827	4489.77	412.965	379.117	477.511	554.766	213.955	362.268	1023.89	299.478	254.36	166.942	435.479	272.963	639.119	289.684	282.816	218.93	358.747	238.033	203.787	306.455	366.742	225.742	171.308	FUS12 (FUSCA 12)
AT2G23090	1	267259_at	0	5324.27	405	1318.04	1461.63	1980.26	2834.72	2476.01	3129.72	3356.04	1982.81	3818.79	1380.36	1672.72	3202.59	4074.66	2541.93	2539.88	1347.89	2308.65	2351.65	1870.82	3726.15	2997.68	3059.54	2171.25	3710.29	3399.27	2032.58	5324.27	3198.24	3106.17	2282.5	4753.31	2738.81	4541.42	3149.66	3555.37	4228.7	4605.66	3721.85	4238.98	4539.14	3814.83	3336.69	Identical to Uncharacterized protein At2g23090 [Arabidopsis Thaliana] (GB:O64818); similar to unknown [Populus trichocarpa] (GB:ABK93237.1); contains InterPro domain Protein of unknown function DUF1909 (InterPro:IPR015023)
AT3G18490	1	257722_at	0	5323.58	406	52.7559	2.33052	6.50609	138.161	604.276	850.964	903.539	29.9017	194.714	21.8793	11.4566	2.22423	422.203	848.35	1781.71	73.2713	91.2017	118.206	52.8837	906.982	2844.9	2112.06	61.9077	659.649	197.139	182.112	1521.03	5323.58	2187.98	208.099	673.29	57.8427	2672.57	4936.54	1433.53	298.267	1541.34	1373.57	795.889	2187.32	2725.33	908.229	aspartyl protease family protein
AT2G31570	1	263426_at	ATGPX2	5285.77	407	586.758	837.231	2255.3	5285.77	243.999	2191.46	1691.65	353.803	2295.77	483.193	1070.42	2338.01	204.629	1476.89	1019.57	219.433	88.3922	165.116	1233.79	109.697	2161.32	1171.6	537.5	274.979	123.758	20.7616	569.811	2617.68	901.784	529.763	269.309	85.7081	530.041	2248.18	614.857	286.007	158.35	133.473	1014.8	996.755	1551.4	349.732	ATGPX2 (GLUTATHIONE PEROXIDASE 2); glutathione peroxidase
AT1G75390;AT1G75388	2	261114_at	AtbZIP44	5275.5	408	16.1918	1.34017	13.7283	11.9679	1999.16	1041.77	1069.47	19.6279	55.4391	11.833	162.825	9.3935	4435.85	1526.68	1902.17	34.6411	404.116	318.207	23.8318	5275.5	1545.05	1707.7	23.5361	258.959	1256.26	57.405	4125.87	813.778	697.496	52.3228	1134.59	236.138	5115.66	813.882	530.474	42.8686	96.2523	419.904	216.411	4506.99	212.207	361.642	[AT1G75390, ATBZIP44 (ARABIDOPSIS THALIANA BASIC LEUCINE-ZIPPER 44); DNA binding / protein heterodimerization/ transcription factor];[AT1G75388, CPuORF5 (Conserved peptide upstream open reading frame 5)]
AT4G33865	1	253291_at	0	5274.42	409	4691.13	3296.23	3383.42	1637.39	1864.02	2310.81	2100.18	5274.42	2271.26	2686.76	3027.24	664.563	764.21	774.705	1898.18	3312.45	2844.94	3423.85	570.246	1333.31	2157.24	2737.99	4503.81	1935.2	1869.07	1087.24	1346.67	1663.77	2571.34	2878.71	2156.94	2123.56	1591.79	1244.11	3034.21	1736.14	1729.64	1645.53	890.379	1542.17	612.739	2018.54	40S ribosomal protein S29 (RPS29C)
AT3G22620	1	256937_at	0	5270.98	410	15.9156	1.29535	0.963172	1.91146	5.58977	2.62321	10.0023	5.38046	7.26012	4.92478	4.11233	4.58886	7.40288	5.94846	12.3326	2.61436	5.30793	8.98348	0.816998	3.39786	10.7327	0.564688	6.65739	2.07156	4.45234	7.27915	2.44403	6.3365	0.769204	4.97793	6.68296	7.70832	9.43076	14.2817	52.8761	2.55385	24.1584	33.8443	14.3073	1313.42	5270.98	394.093	protease inhibitor/seed storage/lipid transfer protein (LTP) family protein
AT3G02468;AT3G02470	2	258500_at	CPuORF9	5255.76	411	179.44	395.906	379.837	1193.31	1436.15	1589.6	1367.78	210.565	1055.78	369.96	487.502	591.561	2466.89	2669.21	4017.07	425.608	538.404	835.016	821.131	3085.85	2882.14	2214.2	584.162	1273.93	1004.28	1051.87	3873.11	2488.12	2503.55	991.907	1563.68	1181.37	5255.76	4043.44	1821.88	1433.74	1222.92	1223.62	1429.85	4256.43	3827.7	1693.51	[AT3G02468, CPuORF9 (Conserved peptide upstream open reading frame 9)];[AT3G02470, SAMDC (S-ADENOSYLMETHIONINE DECARBOXYLASE); adenosylmethionine decarboxylase]
AT3G12390	1	256241_at	0	5250.76	412	5250.76	2739.66	4203.86	654.096	1118.57	2122.89	1818.53	4622.3	1664.41	1558.78	2612.52	168.44	1145.91	1498.68	1883.28	3259.08	2622.98	3391.15	608.424	1556.86	1805.07	1858.02	3071.56	1489.15	2532.9	1621.42	1194.65	793.008	2275.66	3150.23	1627.84	3335.69	1290.92	963.348	2829.19	2444.58	1588.2	2001.68	866.14	811.047	643.835	1869.31	nascent polypeptide associated complex alpha chain protein, putative / alpha-NAC, putative
AT2G19730	1	266699_at	0	5247.15	413	5205.87	3840.21	4561.73	2045.66	907.932	1578.27	1812.3	5247.15	2059.79	3337.31	2653.14	799.703	535.716	626.532	2198.14	3451.05	2677.36	4132.95	674.167	510.084	1225.96	1900.19	4187.75	1978.23	2062.87	1261.92	634.525	865.723	2574.75	4827.59	2759.32	3537.27	863.822	962.506	4011.52	2815.59	2304.54	2495.89	874.957	490.07	495.367	2564.22	60S ribosomal protein L28 (RPL28A)
AT5G50790	1	248496_at	0	5243.13	414	0.946086	19.5895	0.716797	12.7323	1067.62	2.06688	90.0225	1.80646	2.74472	2.28634	1.67277	9.72891	1304	5.31704	174.208	0.884857	6.80718	6.12047	10.3927	2235.13	3.34862	161.562	6.2486	1.2134	1.0021	50.5052	2901.53	32.2101	194.648	1.00322	3.92907	11.7771	3230.43	4.67479	133.517	5.41138	4.35278	0.880358	3.18388	5243.13	2.86989	108.237	nodulin MtN3 family protein
AT3G42830	1	252767_at	0	5226.16	415	6.50264	46.0757	12.0413	3478.7	74.1294	15.0717	78.2235	3.31324	0.881141	12.4677	29.6405	3285.75	117.126	45.0735	222.55	1.56764	41.5786	31.6665	5226.16	211.151	9.46769	347.749	7.06571	2.76686	4.86998	2058.55	211.878	75.9282	91.2839	2.29903	8.41229	535.681	59.7027	1.17077	23.734	5.49631	13.6848	5.88565	12.2905	7.0717	4.3954	9.68737	ring-box protein Roc1/Rbx1/Hrt1, putative
AT1G70782;AT1G70780	2	262262_at	0	5224.88	416	378.252	405.947	576.262	5224.88	281.787	318.526	306.489	307.37	313.4	312.695	494.419	3640.64	307.388	139.767	214.135	567.409	384.952	1310.43	3554.25	453.07	264.069	555.561	476.666	204.012	458.186	1855.42	413.834	833.955	431.807	641.59	399.042	1091.68	473.601	822.428	454.743	1528.39	656.109	700.92	1510.35	952.909	997.701	761.739	[AT1G70782, CPuORF28 (Conserved peptide upstream open reading frame 28)];[AT1G70780, similar to unknown protein [Arabidopsis thaliana] (TAIR:AT1G23150.1); similar to unnamed protein product [Vitis vinifera] (GB:CAO42314.1)]
AT3G53730	1	251924_at	0	5224.22	417	3361.06	1766.53	2307.4	2770.29	2946.57	2867.85	2248.31	5224.22	1395.18	2149.58	2105.12	1728.07	1601.35	1207.83	2677.12	2981.52	1960.24	1771.09	780.537	1254.57	1829.18	2006.23	3102.06	1099.55	2422.87	1202.57	865.156	821.706	1816.41	1931.94	884.572	1379.39	1265.56	528.283	2115.03	1296.09	313.929	478.445	556.681	804.896	594.081	1482.64	histone H4
AT3G29075	1	258245_at	0	5214.75	418	844.109	337.172	333.315	1140.72	4915.7	3609.91	2943.03	2115.27	3244.23	606.831	474.052	1535.69	5156.85	4171.87	648.116	750.625	638.925	121.439	318.04	4135.08	1203.01	1399.16	1980.65	239.127	336.628	143.81	5214.75	1824.56	421.266	920.259	47.3817	53.1295	1710.63	1958.49	450.042	552.815	443.808	153.106	210.942	1915.28	1885.38	339.445	glycine-rich protein
AT5G24510	1	249738_at	0	5213.71	419	26.0022	69.0692	261.836	5213.71	62.7748	16.459	89.8588	2.73924	7.82508	1.32538	43.9468	2915.15	91.0852	18.6341	125.114	0.999486	12.2463	18.855	2369.01	72.0803	1.05094	76.6952	2.08299	0.72983	10.0299	1093.49	65.4984	6.95841	20.6535	0.233292	1.65055	295.157	38.7944	5.95898	2.09282	4.82803	0.767677	5.7135	203.272	54.605	11.8184	4.71263	60s acidic ribosomal protein P1, putative
AT1G06230	1	260787_at	GTE4	5205.45	420	843.492	490.483	574.358	2857.29	660.258	414.683	527.144	755.738	439.347	667.576	838.132	5205.45	1468.2	594.019	227.053	726.262	651.525	477.23	2610.79	730.912	228.619	361.384	404.997	365.618	429.343	1223.76	766.615	251.495	197.44	394.25	267.792	814.607	523.124	414.575	277.805	389.562	399.138	375.854	605.616	501.934	405.329	374.667	GTE4 (GLOBAL TRANSCRIPTION FACTOR GROUP E 4); DNA binding
AT3G45010	1	252606_at	scpl48	5198.7	421	19.1761	6.05851	14.2914	11.5092	87.159	15.0945	94.4506	27.4284	16.4915	93.1572	14.0033	41.0794	141.732	53.5306	81.5081	307.456	1717.62	113.95	15.4336	82.3022	244.26	468.032	126.149	3878.1	4833.35	101.688	84.9391	1077.4	1248.52	113.458	5198.7	586.041	318.675	1375.19	1902.44	51.2631	3501.62	3421.56	4692.51	1412.38	1599.51	978.521	SCPL48 (serine carboxypeptidase-like 48); serine carboxypeptidase
AT1G44810	1	261337_at	0	5184.35	422	2421.7	234.9	391.861	263.418	3674.96	2959.57	2206.39	2306.5	1350.24	220.946	943.702	56.101	3296.68	2630.99	1709.15	1455.22	1579.65	1206.72	95.2811	5184.35	2609.72	2632.46	1952.65	1494.83	2286.91	785.492	4639.58	2746.54	1329.11	954.434	1547.42	1090.3	3686.18	2546.51	1315.82	793.404	983.029	932.917	1166.6	2736.96	1941.78	836.778	transcription regulator
AT4G21080	1	254450_at	0	5178.1	423	5.67348	21.7345	15.0716	70.9427	2.73695	6.18794	10.5406	10.1779	9.09383	13.3409	23.7524	962.891	35.1212	12.3285	25.4716	2.07098	27.5985	13.6523	5178.1	96.7323	7.8137	199.169	2.03031	4.88066	13.6497	2104.7	115.225	42.4733	53.8741	2.38962	13.609	834.563	108.086	16.1788	41.0637	13.304	13.8283	15.821	48.0897	31.4473	25.2712	7.89654	Dof-type zinc finger domain-containing protein
AT1G09550	1	264557_at	0	5176.59	424	258.738	5176.59	77.1421	15.3491	1.32264	23.8913	143.211	47.0614	766.843	2000.63	5.14035	9.20162	8.612	9.64591	54.0218	2.87089	12.772	1.19913	20.2426	4.15109	1.29536	4.73888	14.9678	9.79819	7.183	7.30513	421.064	4658.97	1803.85	37.437	6.43998	13.522	1243.64	4916.96	772.667	107.494	14.5721	3.37846	15.6449	497.793	630.855	293.946	pectinacetylesterase, putative
AT5G24316	1	249757_at	0	5158.18	425	362.873	4678.92	1404.24	2240.5	35.7028	57.1204	377.466	175.605	1203.58	4242.88	3683.05	1608.99	92.1782	129.958	299.261	33.5797	301.985	618.739	2502.27	31.7143	17.3656	102.741	8.61721	196.23	45.0404	4317.8	316.778	19.415	153.343	3.91251	59.9307	4430.35	502.893	23.1674	80.1224	29.1001	451.137	50.152	5158.18	3922.01	23.4666	71.8662	proline-rich family protein
AT5G46430;AT4G18100	2	254655_s_at	0	5155.48	426	5155.48	4048.51	3877.59	2020.16	1193.68	1582.44	1707.11	4740.91	1861.05	2722.19	3181.2	749.631	964.244	1143.45	2183.88	3306.63	2571.62	3614.87	1003.18	1084.78	1831.56	1936.71	3033.16	1889.22	1222.88	1338.9	868.093	1136.96	2606.08	3709.08	2427.6	2659.75	927.893	1404.91	3446.27	2874.81	2137.03	2356.87	1033.03	720.513	704.982	2766.23	[AT5G46430, 60S ribosomal protein L32 (RPL32B)];[AT4G18100, 60S ribosomal protein L32 (RPL32A)]
AT4G10210	1	255019_at	0	5153.59	427	172.564	5153.59	37.9875	49.8556	13.4614	12.9181	184.582	29.9759	725.664	2442.61	6.91121	3.1686	3.49444	0.963177	72.0681	2.44265	0.841712	1.00626	26.1517	10.1304	8.5343	2.96828	4.28113	7.08687	3.70674	8.34315	3.89058	1.31126	7.83639	7.42043	6.54418	0.818166	9.65615	24.0618	1.14339	8.96171	14.5025	9.42376	8.15997	6.75847	2.90965	4.34309	similar to unknown protein [Arabidopsis thaliana] (TAIR:AT4G10220.1); similar to hypothetical protein [Vitis vinifera] (GB:CAN80518.1); contains InterPro domain Protein of unknown function DUF239, plant (InterPro:IPR004314)
AT1G55490	1	265076_at	CPN60B	5142.3	428	1483.14	731.84	3764.75	567.951	305.634	592.653	793.017	1822.84	509.755	422.513	5142.3	92.4885	188.066	459.629	512.668	2386.95	1495.63	2141.21	114.01	112.937	724.646	788.487	3457.08	1110.13	857.354	168.23	230.59	349.581	522.492	1834.28	377.791	218.719	96.1378	178.495	647.404	274.824	252.576	314.864	169.19	142.17	191.04	464.181	CPN60B (CHAPERONIN 60 BETA); ATP binding / protein binding / unfolded protein binding
ATCG00750	1	244979_at	rps11	5141.2	429	2932.32	3773.35	3328.4	2400.23	1241.16	1645.9	1913.7	2266.35	2372.76	2267.94	5141.2	2416.61	977.325	2399.49	912.673	2461.64	2416.82	3290.68	2230.39	876.603	1007.7	1163.82	2792.18	2834.76	1469.25	1413.6	1122.48	1446.34	1200.35	2947.38	1725.88	611.014	523.344	905.476	1433.51	2819.32	3156.89	2299.56	2234.62	721.679	1444.59	2533.81	30S chloroplast ribosomal protein S11
AT2G44250	1	267395_at	0	5135.65	430	5.66338	2.34867	5.77822	62.5808	9.70787	11.4157	0.742372	2.76909	11.7077	1.29425	9.06167	1743.72	44.4885	12.4858	37.6935	6.84678	24.1309	0.974372	5135.65	18.3181	0.544383	231.675	6.26495	4.18816	29.9701	4264.37	216.255	53.1068	68.0373	5.75196	4.32182	748.589	21.384	2.2414	9.59948	4.42487	6.49937	2.68916	7.10929	15.8904	2.87894	3.91549	similar to unknown protein [Arabidopsis thaliana] (TAIR:AT2G44210.1); similar to unnamed protein product [Vitis vinifera] (GB:CAO22094.1); similar to hypothetical protein [Vitis vinifera] (GB:CAN72570.1); contains InterPro domain Protein of unknown function DUF239, plant (InterPro:IPR004314)
AT1G23200	1	264891_at	0	5134.24	431	20.3853	4.64632	25.1953	3.27155	10.4255	14.4858	11.2006	12.6141	11.5408	5.40174	7.80148	9.8802	3.25346	9.01917	11.958	3.69767	4.02624	18.4629	18.4349	41.5716	45.6873	181.647	8.20013	33.0599	11.3539	11.4043	70.1822	3096.46	1673.73	13.9698	40.9122	14.8778	606.753	5134.24	1430.99	16.3987	40.8025	31.1776	11.6461	432.11	1513.38	322.042	pectinesterase family protein
AT5G61790	1	247494_at	CNX1	5130.46	432	1893.14	5130.46	1923.92	2498.02	706.78	2005.2	1516.98	1028.39	1476.99	2960.74	853.768	1340.1	694.883	2274.75	1798.81	1034.12	757.111	1178.56	950.189	609.313	1647.2	988.828	722.427	644.632	1472.52	728.581	606.908	1535.76	940.839	1040.14	1463.64	1214.21	861.563	1875.65	1249.5	1453.33	1224.33	1730.55	1076.38	712.323	1450.96	1730.39	calnexin 1 (CNX1)
AT2G25650	1	265907_at	0	5116.3	433	3197.99	3468.52	2363.36	2816.64	3072.44	2674.09	2036.65	4093.37	4127.67	4809.78	3225.13	4791.75	3115.48	2555.6	821.742	2324.96	2953.44	2645.05	4358.17	3135.01	1526.55	2106.13	2667.64	2363.25	3064.44	5116.3	3145.89	1883	942.132	2514.76	2346.7	3176.71	2307.79	2001.52	1561.07	2222.41	2298.19	2413.48	3138.5	1472.79	1304.9	1531.78	DNA-binding storekeeper protein-related
AT5G51040	1	248492_at	0	5115.85	434	291.076	461.172	803.631	4603.73	624.294	785.265	523.059	254.098	1967.47	801.977	455.387	5115.85	480.442	624.864	359.101	265.471	240.288	317.874	2307.06	627.355	722.966	873.695	208.069	471.659	349.828	579.715	434.513	460.44	219.318	200.225	290.568	276.439	390.956	144.29	153.149	821.378	633.831	627.654	548.467	380.977	301.424	325.13	similar to unnamed protein product [Vitis vinifera] (GB:CAO23083.1); contains InterPro domain Protein of unknown function DUF339 (InterPro:IPR005631)
AT1G56070	1	262064_at	LOS1	5099.26	435	4611.91	5099.26	4067.9	2707.23	2286.28	2376.17	1948.01	3288.14	2643.4	4793.19	2608.85	1321.26	1239.07	1502.23	4904.25	3490.13	2702.15	3144.8	2327.01	2063.83	3398.77	3624.4	2888.85	2699.73	2216.77	2765.47	1935.26	3022.92	4621.61	2938.55	2818.99	3747.63	2743.2	2791.35	3648.46	2777.69	3076.59	2663.53	1385.41	2149.25	1610.97	3944.98	LOS1 (Low expression of osmotically responsive genes 1); translation elongation factor/ translation factor, nucleic acid binding
ATCG01040	1	244961_at	ycf5	5096.68	436	1314.92	2805.53	2836.37	1068.13	825.561	1309.24	1497.78	1704.86	886.813	2061.29	5096.68	2207.75	877.769	1458.33	986.372	1399.37	1878.62	2433.08	2547.24	1141.52	1016.58	1615.34	2404.56	4023.3	1674.12	1587.16	1047.34	1620.73	1596.14	2429.87	1663.11	1119.72	605.742	1172.88	1891.79	2315.39	3144.14	2252.85	2352.56	1027.91	1885.74	2750.58	hypothetical protein
AT4G11180	1	254906_at	0	5077.92	437	6.67276	2.50465	15.4168	22.0126	3.95249	1.04543	1.52405	4.49315	0.893228	8.23894	3.23063	3.68163	1.48873	0.694337	1.36817	2.03859	1.0076	4.28178	9.82665	1.05993	2.66202	8.42514	5.32956	37.1971	19.0169	3.36138	184.02	4295.14	1407.75	4.94369	16.1419	3.22993	285.87	5077.92	925.486	0.895103	6.67124	1.18057	5.07573	296.177	411.301	215.507	disease resistance-responsive family protein / dirigent family protein
AT2G40765	1	266059_at	0	5063.25	438	4029.86	4518.41	4841.54	4380.05	2682.33	3403.05	2601.04	3323.42	3581.3	5063.25	2410.55	2982.53	2405.57	2277.62	2891.5	2809.96	3662.51	4028.31	4230.43	2142.08	3097.57	2621.45	2706.42	3162.93	4074.01	2696.17	2284.48	2130.68	3008.54	2567.98	4308.54	3542.93	2578.18	2642.83	3321.91	2745.52	2848.18	3655.68	3203.19	1868.45	922.371	2687.36	unknown protein
AT4G17390	1	245355_at	0	5057.12	439	5057.12	3592.73	4050.39	1600.51	654.719	1232.38	1040.78	3842.79	1326.02	2394.9	2670.84	498.051	489.019	873.605	2781.58	2896.28	2098.21	2788.08	617.731	499.329	1089.94	1401.94	2533.03	1028.2	967.032	1103	397.61	617.712	2341.99	2307.35	862.282	2261.19	623.056	594.498	2065.46	977.984	1009.55	1128.02	463.358	386.599	234.303	1436.37	60S ribosomal protein L15 (RPL15B)
AT4G16720	1	245342_at	0	5052.31	440	4825.66	5052.31	4002.39	1601.17	1325.58	1682.02	1846.1	3645.85	1554.95	2363.84	3229.13	660.382	1572.34	1362.55	3981.54	3115.56	2548.39	3176.46	686.763	1360.98	2220.71	2049.72	3379.67	2082.98	1921.01	2308.34	1535.49	1899.46	3879.1	2260.12	1889.2	4269.61	1665.52	1675.44	2707.04	2072.24	3269.13	2492.28	1736.78	1534.33	1118.12	3171.81	60S ribosomal protein L15 (RPL15A)
AT2G30090	1	267303_at	0	5050.73	441	253.949	5050.73	110.152	88.6827	12.4795	22.1412	114.306	108.881	796.214	3408.06	8.10104	13.8637	0.869309	16.7709	77.0695	2.90917	11.983	3.80615	25.1391	4.21079	2.2869	1.30288	3.44761	2.63719	1.52452	8.68625	7.48152	2.72745	2.97372	1.63	10.0242	5.51797	2.79596	1.11686	2.25848	2.66306	0.568439	1.10494	5.12911	1.64533	8.89416	2.68856	GCN5-related N-acetyltransferase (GNAT) family protein
AT5G48870	1	248678_at	SAD1	5039.58	442	5039.58	2051.63	2836.87	2340.13	2404.68	2289.21	1854.87	3619.65	1221.15	1174.15	2611.49	1210.53	1053.24	554.956	1401.83	2569.69	2745.51	2920.74	1293.46	1655.92	1663.59	1977.32	2403.67	1403.22	2297.43	1837.56	1242.31	1463.29	1763.15	1552.05	1734.5	1919.05	1138.89	961.183	1597.58	1372.62	1275.25	1361.85	1276.04	1250.88	661.273	1031.66	SAD1 (SUPERSENSITIVE TO ABA AND DROUGHT 1)
AT2G35680	1	265799_at	0	5028.11	443	164.88	422.22	545.673	2363.4	968.135	591.385	706.764	183.327	824.613	1387.88	448.808	4618.66	1060.52	557.487	1234.72	354.381	746.289	544.017	5028.11	1773.14	1129.57	1408.05	174.696	701.921	445.813	2569.59	1821.63	1594.32	845.456	328.464	903.321	2187.87	2160.01	1198.95	650.089	332.321	913.987	928.099	1992.09	1670.49	1005.56	497.165	dual specificity protein phosphatase family protein
AT5G12950;AT5G12960	2	250268_s_at	0	5014.81	444	119.164	336.793	745.2	3014.26	61.944	110.392	222.657	56.9882	215.373	677.149	116.97	5014.81	183.273	244.183	194.643	36.1726	34.0874	36.7256	1010.89	120.787	460.71	405.817	444.203	125.101	107.502	125.131	417.649	1247.36	224.385	414.35	82.3293	27.7453	195.034	709.734	359.864	697.01	14.1005	27.9741	25.8927	239.964	326.94	599.885	[AT5G12950, catalytic];[AT5G12960, catalytic]
AT5G09480	1	245889_at	0	5011.05	445	11.1931	2.22114	1.72862	1.86823	2.3312	0.851715	7.27242	1.0642	0.635509	2.15314	0.630361	2.98973	11.0133	1.18995	1.53743	1.58438	4.88415	1.11268	4.50717	4.76036	3.43094	1.70221	1.11127	0.894258	3.60582	1.67942	6.87106	0.923517	1.2182	2.95419	0.937897	7.71673	2.91768	6.82215	1.87338	0.992569	100.115	75.6786	18.5405	651.951	5011.05	139.187	hydroxyproline-rich glycoprotein family protein
AT4G03050	1	255471_at	AOP3	4981.24	446	5.45842	3.63045	16.3929	22.2144	5.81922	7.10823	17.7334	12.0684	17.0658	16.7818	7.52336	19.8293	14.3487	13.8511	13.5993	5.29617	11.5108	94.6332	7.25111	21.7271	7.20258	65.8505	339.957	426.095	299.997	3.08998	19.1667	121.311	158.299	1586	1023.02	34.9518	33.9951	140.718	1047.7	4981.24	1160.44	2422.81	353.869	72.0569	328.567	3474.9	AOP3 (2-oxoglutarate?dependent dioxygenase 3); oxidoreductase, acting on paired donors, with incorporation or reduction of molecular oxygen, 2-oxoglutarate as one donor, and incorporation of one atom each of oxygen into both donors
AT4G23080	1	254295_at	0	4977.61	447	76.55	4977.61	18.458	161.039	0.704508	1.32605	136.48	7.63673	588.181	2856.24	0.700088	115.353	3.97715	2.7561	50.3982	4.4095	13.6873	2.2922	15.3397	14.0993	0.898011	7.7423	0.560807	8.528	3.82178	1.1335	1.84452	6.96377	1.51319	8.9229	0.451104	24.3723	6.69754	2.64448	1.33649	17.9288	1.31952	0.486834	4.39107	1.67411	12.8407	15.1019	similar to unknown protein [Arabidopsis thaliana] (TAIR:AT4G10220.1); similar to unnamed protein product [Vitis vinifera] (GB:CAO39609.1); contains InterPro domain Protein of unknown function DUF239, plant (InterPro:IPR004314)
AT1G13370;AT1G75600;AT1G75610	3	262979_s_at	0	4975.81	448	81.9851	583.775	698.295	4872.04	199.633	18.8124	414.805	34.7054	166.449	325.265	551.292	4975.81	273.643	36.2625	110.768	0.292017	73.9096	77.6275	3692.98	198.755	7.85212	177.615	0.976452	23.2068	27.2363	1567.19	106.37	63.2403	92.5341	3.91336	11.1158	268.181	48.3383	0.649938	6.4109	12.6131	12.1122	4.61258	23.1114	15.7559	22.3745	1.1572	[AT1G13370, histone H3, putative];[AT1G75600, histone H3.2, putative];[AT1G75610, pseudogene, histone H3, identical to histone H3.2 from Medicago sativa GB:AAB36495 GI:488571, Histone H3.2, minor Lolium temulentum SP|P11105, histone H3 Tortula ruralis GI:4574208; contains Pfam profile PF00125 Core histone H2A/H2B/H3/H4; blastp match of 96% identity and 6.6e-54 P-value to GP|6006364|dbj|BAA84794.1…
ATCG01230;ATCG00905	2	244940_at	rps12,2	4974.79	449	1410.21	1720.49	2691.94	917.477	1003.17	1254.07	1038.92	3070.25	943.302	1324.53	4974.79	2320.26	1167.27	1353.25	1361.76	2124.89	1852.92	2460.94	2207.42	744.519	919.413	1208.29	2736.5	2813.8	1572.97	1384.4	843.403	966.705	2234.38	3475.01	1993.26	1679.32	1122.82	2228.45	2328.04	2936	2414.56	2441.94	1528.91	1198.5	1694.64	2821.04	[ATCG01230, chloroplast gene encoding ribosomal protein s12. The gene is located in three distinct loci on the chloroplast genome and is transpliced to make one transcript.];[ATCG00905, chloroplast gene encoding ribosomal protein s12. The gene is located in three distinct loci on the chloroplast genome and is transpliced to make one transcript.]
AT2G32060	1	265671_at	0	4969.61	450	4969.61	2958.03	4575.67	2161.16	1119.45	1300.47	1090.77	3805.18	1302.16	1817.89	2371.14	717.424	823.827	619.623	1987.75	3487.63	2753.85	3755.48	784.47	781.941	1542.66	1776.2	2726.63	1720.11	1582.23	1118.66	853.084	1072.53	2651.57	3247.97	1475.99	2362.02	964.997	1198.06	2809.87	1539.6	1601.74	1793.52	653.716	679.156	572.077	1968.5	40S ribosomal protein S12 (RPS12C)
AT3G01570	1	259167_at	0	4968.23	451	5.47783	2.12816	15.4705	2.57843	6.9191	3.88916	4.01383	13.0291	0.520184	6.19218	10.6578	8.02544	0.976331	6.67998	5.10873	3.17205	2.55322	11.1949	2.44952	7.11982	6.08507	6.27055	59.7468	187.988	106.204	8.56782	7.65675	59.6708	107.994	658.049	1037.7	1.2117	1.31162	112.091	1162.58	4968.23	2150.58	2578.78	629.654	21.1911	492.728	3641.81	glycine-rich protein / oleosin
AT3G05600	1	258895_at	0	4953.56	452	770.423	108.437	152.495	227.603	22.6786	2399.82	1138.58	960.389	4953.56	306.864	82.6677	37.8291	30.5867	2468.66	908.243	1251.61	595.256	141.167	33.3635	23.5719	2646.25	1081.54	1795.22	268.817	100.225	0.92677	51.9166	170.435	945.272	1953.52	24.3909	8.43226	52.5537	43.3117	1238.23	379.325	99.9491	43.3473	74.8397	21.1051	54.0178	672.026	epoxide hydrolase, putative
AT1G48930	1	260758_at	AtGH9C1	4945.55	453	9.76014	18.0095	10.7754	6.75406	2.93236	2.41689	13.7347	35.1084	13.3083	62.3728	40.978	2.60674	3.90891	4.19942	34.7301	148.372	1429.45	411.53	3.11846	5.59201	10.045	201.998	128.582	1602.94	4945.55	52.2798	26.0719	174.762	508.406	32.8931	2709.91	27.4687	22.4892	112.885	563.619	1.14382	66.9977	424.474	814.94	38.799	30.6481	108.683	ATGH9C1 (ARABIDOPSIS THALIANA GLYCOSYL HYDROLASE 9C1); hydrolase, hydrolyzing O-glycosyl compounds
AT5G10360	1	250440_at	EMB3010	4933.23	454	4722.95	4933.23	3810.13	2550.75	1249.25	1464.7	1418.4	4226.55	2037.07	3293.66	3381.69	1374.56	1170.17	1093	3280.58	2864.4	1746.56	2577.72	2296.12	1100.71	1513.44	1499.17	2780.02	1656.31	1380.64	1815.83	918.008	1344.79	3048.28	2924.99	2153.63	3464.22	1416.75	2192.48	2983.36	2761.98	2798.41	2221.6	1512.29	1220.88	707.868	2798.95	EMB3010 (EMBRYO DEFECTIVE 3010); structural constituent of ribosome
AT5G27200	1	246814_at	ACP5	4923.64	455	45.0821	110.741	245.275	33.3887	14.2313	74.2962	68.5873	31.8884	250.814	174.07	236.508	45.4271	21.8308	49.7861	116.376	383.659	1414.34	2439.54	63.1726	28.2635	69.9786	617.352	3379.08	1718.88	2886.69	166.742	267.891	808.943	1772.98	4923.64	3920.88	747.93	82.7726	454.598	3779.56	3006.34	207.059	707.294	423.757	50.5747	233.261	3160.93	ACP5 (ACYL CARRIER PROTEIN 5); acyl carrier
ATCG00130	1	245025_at	atpF	4919.32	456	1291.6	3028.52	3182.62	2722.01	562.09	1274.08	1134.96	814.773	901.955	2854.74	4919.32	4226.94	826.843	1108.75	783.48	1330.01	2543.18	3371.79	4337.21	624.883	705.328	1376.83	2260.95	3655.73	1872.13	1685.23	640.906	1279.85	1294.75	2519.44	3008.3	1001.62	488.781	942.012	1807.68	2896.72	2841.65	2748.99	1691.87	527.836	1267.44	2984.16	ATPase F subunit.
AT2G21660	1	263548_at	CCR2	4910.47	457	3724.2	821.42	1969.05	359.469	1557.07	2083.7	1942.42	4910.47	4611.51	916.827	3323.96	129.88	1797.98	3205.57	2839.41	2733.15	2620.09	2257.64	117.611	1257.49	2365.45	3186	3807.6	4282.54	4184.16	237.74	2106.55	3628.08	4007.87	2849.17	4004.68	1489.6	2042.98	4521.19	3449.7	1431.11	1591.6	1301.82	1589.19	1597.33	3236.39	3131	ATGRP7 (COLD, CIRCADIAN RHYTHM, AND RNA BINDING 2); RNA binding / double-stranded DNA binding / single-stranded DNA binding
AT5G60960	1	247607_at	0	4908.29	458	4908.29	1476.74	2776.68	294.435	1148.05	1353.1	1049.71	3157.47	1737.41	1312.09	2951.68	373.661	513.897	916.468	669.356	2106.35	1680.76	1947.94	249.68	410.515	677.276	1150.72	2036.71	740.277	701.33	1636.45	852.805	1022.97	616.874	1280.5	628.285	1611.76	542.446	567.273	982.242	562.962	635.103	679.554	396.023	239.172	237.977	788.999	pentatricopeptide (PPR) repeat-containing protein
AT5G04540	1	250833_at	0	4900.51	459	443.393	138.791	54.0798	2351.53	207.036	260.709	228.394	342.503	1677.44	748.977	162.867	4900.51	1090.24	418.91	259.533	224.315	205.448	136.503	3606.07	534.676	170.817	203.415	110.041	258.838	192.335	1464.96	475.202	90.869	97.8458	110.113	192.762	285.991	262.012	221.786	106.352	314.668	220.094	244.401	381.019	490.963	291.786	179.629	inositol or phosphatidylinositol phosphatase/ phosphoric monoester hydrolase/ protein tyrosine phosphatase
AT1G62290	1	264741_at	0	4900.17	460	20.7967	20.3571	36.8205	4.02217	8.55408	13.6142	32.4671	9.90634	1721.44	76.0753	37.7637	17.9418	12.0865	16.1817	52.3544	142.277	108.556	106.758	6.47907	20.0401	11.7784	41.8762	764.268	1445.53	141.81	20.2971	11.7774	96.1541	504.684	1665.14	892.47	17.8849	12.9717	146.941	1818.38	4900.17	4510.46	4127.1	2039	201.337	775.925	4112.52	aspartyl protease family protein
AT4G25900	1	254040_at	0	4894.12	461	300.678	4894.12	318.857	4137.04	24.5519	20.0931	197.527	18.2686	535.341	1529.98	166.23	4559.89	129.988	18.4379	169.207	10.91	106.162	50.2567	1621.88	32.3088	0.618518	68.8772	18.5702	86.2018	60.9514	54.9714	11.5522	159.244	86.5475	17.5871	1.81272	20.8086	70.6867	283.339	37.2034	0.838655	45.9627	36.9481	4.09342	52.6192	126.098	33.865	aldose 1-epimerase family protein
AT5G35530	1	249700_at	0	4886.56	462	4886.56	4012.6	4325.89	1082.59	1915.94	2126.14	2150.86	4146	2097.84	2708.95	4142.11	663.749	1366.34	1452.5	2398.48	3332.76	3146.45	3395.77	979.307	1745.76	2104.5	2567.1	3127.27	2845.94	2035.25	1458.25	1378.02	1684.39	3156.7	2313.4	2549.75	2397.09	1491.59	1357.45	2860.05	2485.25	3840.17	2874.05	2380.11	1336.52	1108.25	2903.61	40S ribosomal protein S3 (RPS3C)
AT5G39740	1	249466_at	RPL5B	4878.23	463	4878.23	4039.31	3590.25	1750.66	1284.25	1695.12	1478.01	4140.7	1399.79	1912.63	2298	519.332	963.931	1022.93	1862.28	2987.42	1827.35	2355.63	543.361	1137.78	1350.34	1480.05	2843.25	1461.97	1864.41	1444.38	971.781	939.382	2011.47	2458.43	1516.58	2699.35	1042.19	1366.83	2064.97	1894.52	1873.01	1896.13	1107.24	848.541	619.011	2018.29	60S ribosomal protein L5 (RPL5B)
AT4G31985	1	253482_at	0	4875.49	464	3193.62	3009.94	3208.08	1512.9	1279.86	2092.23	1547.08	4875.49	1513.91	2830.67	3093.42	790.369	1355.14	1261.05	1228.48	1832.89	1820.29	1765.8	367.235	1161.73	1271.92	1527.16	3607.68	2169.77	1899.68	1299.77	1119.26	1231.84	1515.5	1797.42	1534.98	1434.99	893.357	1354.45	1826.87	1586.57	1616.98	1387.28	768.237	706.7	655.677	1187.42	60S ribosomal protein L39 (RPL39C)
ATMG00410;AT2G07741;ATMG01170;AT2G07699	4	266012_s_at	0	4871.64	465	1834.97	2405.69	1559.53	2061.99	2964.96	2720.69	2674.89	2368.24	2069.1	1827.64	1851.01	3169.68	3390.18	3089.5	2915.65	1510.4	1574.32	957.453	3187.22	4871.64	2667.64	2676.88	1793.36	2885.76	1221.31	1953.63	3350.73	2733.83	2671.47	1233.09	1754.94	1509.94	3787.95	4519.86	2395.47	2778.54	3598.66	2019.78	2725.65	4203.19	4690.64	3412.27	[ATMG00410, ATPase subunit 6];[AT2G07741, ATPase subunit 6, putative];[ATMG01170, ATPase subunit 6];[AT2G07699, pseudogene, similar to ATPase subunit 6, blastp match of 80% identity and 7.4e-154 P-value to GP|515963|gb|AAA72061.1||M24672 ATPase subunit 6 {Raphanus sativus}]
AT2G24360	1	265661_at	0	4870.75	466	563.066	128.181	139.34	219.113	1191.8	859.637	960.654	1055.25	1054.43	533.482	318.79	99.4083	1242.85	957.555	1100.47	760.772	1258.77	636.788	78.6909	1031.04	911.444	672.968	667.779	3306.19	3954.58	748.166	675.592	714.869	1328.07	538.355	3954.19	2532.15	1095.55	1236.66	1225.97	766.206	1946.91	1589.1	4870.75	1640.8	1288.89	1007.42	serine/threonine/tyrosine kinase, putative
AT5G34940	1	255860_at	AtGUS3	4869.46	467	452.817	4869.46	2730.01	196.602	43.4192	182.83	397	240.799	1574.01	4710.76	1832.07	41.5887	20.6522	247.762	278.88	138.688	163.938	420.556	201.746	12.3197	393.541	172.099	268.63	50.0594	160.492	150.282	40.413	76.0189	61.3082	141.191	107.663	81.7273	24.4491	24.5789	91.8367	137.543	37.1067	52.324	29.669	3.62323	7.86168	151.545	ATGUS3 (ARABIDOPSIS THALIANA GLUCURONIDASE 3); beta-glucuronidase
AT4G29390	1	253715_at	0	4865.69	468	3490.91	2041.43	2852.73	1019.4	1005.04	1361.15	1218.57	4865.69	1423.16	1604.74	2156.69	520.847	692.085	610.212	1146.34	2324.61	1922.12	2054.28	432.503	1030.46	751.525	1360.04	3640.12	1602.84	1651.86	978.217	849.969	850.086	1541.88	2323.15	1318.79	1624.81	913.927	734.834	1858.62	1653.8	1673.1	1392.89	1289.06	715.005	667.086	1429.06	40S ribosomal protein S30 (RPS30B)
ATCG00580	1	244964_at	psbE	4861.69	469	516.949	2834.53	2458.27	1461.84	756.714	1055.1	1538.69	492.386	835.714	2349.14	3067.07	2513.4	512.989	799.818	1557.5	974.695	1906.51	2634.57	3704.64	720.378	1065.28	1784.04	2552.48	4848.26	1972.69	2625.82	842.352	2065.25	2751.26	2329.2	2999.1	2154.26	718.867	1316.07	3350.84	4265.69	4262.15	3863.35	2827.79	1257.74	2963.35	4861.69	PSII cytochrome b559. There have been many speculations about the function of Cyt b559, but the most favored at present is that it plays a protective role by acting as an electron acceptor or electron donor under conditions when electron flow through PSII is not optimized.
AT4G25830	1	254041_at	0	4857.66	470	16.8938	5.61349	37.7001	25.6003	105.527	1664.2	1101.38	4.78311	1.73685	59.4778	37.6997	21.3129	64.6344	2094.56	2517.88	2.87515	10.4839	42.9102	31.666	275.324	4857.66	2762.4	5.53811	3.6287	5.43515	7.8278	348.978	943.12	465.009	5.45492	1.73609	17.9851	301.862	23.7345	28.1763	23.6836	11.1642	9.37847	46.8189	51.8592	13.9892	2.73094	integral membrane family protein
ATCG00670	1	244971_at	clpP	4854.46	471	3073.06	2836.51	3681	2530.97	1856.28	2212.37	2147.7	3872.5	2301.45	2010.92	4161.24	4763.56	2897.15	2394.57	1918.63	2670.63	2094.12	2841.71	4056.7	2152.25	2110.07	2719.09	3835.93	3819.84	2948.58	3911.89	2893.14	2430.61	2514.54	3147.48	2558.12	3790.79	2290.53	3188.59	2804.5	4404.85	4854.46	3276.02	3595.28	2581.13	3980.08	3335.54	Encodes the only ClpP (caseinolytic protease) encoded within the plastid genome. Contains a highly conserved catalytic triad of Ser-type proteases (Ser-His-Asp). Part of the 350 kDa chloroplast Clp complex. The name reflects nomenclature described in Adam et. al (2001).
AT3G26310	1	256873_at	CYP71B34	4853.07	472	14.8832	15.9131	16.6597	142.862	12.8217	19.7921	7.31757	11.7929	2.99969	19.5829	44.1568	2582.07	107.307	33.5343	119.248	5.99868	29.4002	46.5186	4853.07	156.958	17.6502	133.292	26.8464	61.7867	66.7515	58.3586	20.0391	116.189	51.8498	24.8686	68.0747	24.4215	18.266	64.1146	58.5717	112.793	96.2062	117.398	61.2046	27.8269	89.3329	72.5488	CYP71B35 (cytochrome P450, family 71, subfamily B, polypeptide 35); oxygen binding
AT1G13590	1	256158_at	ATPSK1	4844.96	473	420.097	1109.07	14.1101	32.5983	22.3958	5.53484	192.686	281.083	4844.96	293.128	19.4248	31.3705	14.0581	14.31	52.5209	314.042	978.578	589.004	39.0719	6.70241	26.89	209.514	150.584	3550.11	1183.52	66.0048	69.2176	1091.42	813.024	83.785	2856.66	230.775	72.7221	714.915	643.874	83.2643	1055.12	1432.54	1916.01	113.261	426.22	221.009	ATPSK1 (PHYTOSULFOKINE 1 PRECURSOR); growth factor
AT3G07780	1	259230_at	OBE1	4840.26	474	2252.19	1261.76	1903.25	2151.82	2363.24	2828.53	2300.55	3331.19	2446.92	1801.97	2502.56	3350.93	2304.52	1942.93	568.589	2407.64	4840.26	3283.43	2724.08	1888.46	946.993	1398.99	1990.64	974.62	3853.64	1615.82	2408.14	1064.61	939.81	1595.29	2183.74	1106.05	1210.2	994.256	985.221	1958.35	1981.39	1888.34	2466.36	1328.29	1239.1	458.873	protein binding / zinc ion binding
AT5G50770	1	248494_at	AtHSD6	4839.94	475	10.9918	24.8574	36.241	24.3777	5.50326	6.47234	23.6915	19.0535	66.6427	10.4579	39.9217	33.7515	10.8073	10.3433	11.8133	36.914	159.983	502.022	79.4365	10.1559	19.6465	119.06	898.014	797.22	744.217	28.2845	14.4657	266.043	388.867	1406.85	744.681	66.2647	31.8416	124.371	944.157	4839.94	1761.32	1624.45	1166.33	44.092	249.376	2039.54	ATHSD6 (HYDROXYSTEROID DEHYDROGENASE 6); oxidoreductase
AT3G04120	1	258588_s_at	GAPC1	4839.38	476	1250.84	1503.46	1369.82	1084.61	1175.78	1458.27	1687.02	1523.27	3129.75	1093.53	1568.88	695.882	1653.43	2571.41	3867.53	1495.75	1536.75	2025.28	657.085	1447.81	1913.72	1724.92	2479.72	3325.49	2575.87	627.88	1406.46	1848.59	4529.88	3335.55	4054.51	2650.31	1806.92	1840.71	4650.62	2474.15	3152.64	2863.9	2168.76	1623.02	1293.36	4839.38	GAPC (GLYCERALDEHYDE-3-PHOSPHATE DEHYDROGENASE C SUBUNIT); glyceraldehyde-3-phosphate dehydrogenase
AT5G59870	1	247651_at	HTA6	4831.03	477	4051.5	3346.53	2437.8	1169.27	2180.13	1668.23	1493.44	4831.03	1019.61	1299.61	2874.24	209.679	766.341	2087.1	1661.77	2597.36	1571.13	1788.38	241.286	420.472	1249.99	1883.48	3753.24	1200.9	4461.89	731.041	303.865	511.46	1960.06	1856.09	1779.89	616.108	195.208	147.476	2280.23	416.302	343.125	392.165	778.831	103.607	147.669	712.386	HTA6; DNA binding
AT4G25610	1	245230_at	0	4829.89	478	457.763	525.713	911.227	3735.16	386.226	300.568	319.338	539.419	265.916	406.346	885.885	4829.89	767.283	404.384	82.8154	124.411	205.789	237.031	2041.07	152.006	62.2839	111.094	200.978	92.3353	202.783	1264.99	308.165	82.2633	65.5037	87.215	154.216	240.999	256.598	173.395	46.7617	88.2605	74.3835	100.694	111.817	177.751	122.481	111.947	zinc finger (C2H2 type) family protein
ATMG00690	1	244906_at	orf240a	4828.91	479	1099.98	2442.78	2798.26	2634.19	993.993	863.767	1397.6	814.132	1430.18	2342.57	1221.27	2509.92	1474.21	932.369	2352.39	618.043	962.842	1096.6	4828.91	2697.1	1760.96	1735.78	829.585	737.337	1298.28	3922.95	2909.15	1694.89	2067.77	391.854	780.595	3185.67	3412.67	3795.84	1242.16	667.624	1452.03	853.238	1740.36	3517.09	3389.99	1171.54	hypothetical protein
AT4G15000	1	245372_at	0	4828.56	480	3756.47	3617.51	3037.5	1262.4	977.472	1644.4	1277.93	4828.56	1313.38	2297.96	2668.9	611.321	596.316	783.646	2322.6	2360.21	1574.26	2107.16	632.711	874.969	1440.04	1441.75	2658.55	2213.92	1668.81	1068.72	623.564	1005.22	3117.9	2789.79	2040.53	2750.93	1192.6	1408.49	3310.5	2571.59	2036.03	2201.79	1099.17	757.572	610.6	2809.09	60S ribosomal protein L27 (RPL27C)
AT4G32940	1	253358_at	GAMMA-VPE	4825.28	481	102.821	127.07	88.3666	127.714	467.235	491.828	504.658	208.958	587.088	410.964	345.683	929.742	1120.2	922.532	1194.46	218.605	393.914	365.205	1640.46	1913.84	1697.35	2056.97	184.298	769.101	714.863	994.238	3489.96	3725.85	1940.53	230.848	921.829	375.281	2795.96	1808.57	1101	449.881	1059.52	871.763	860.833	4825.28	3119.88	849.988	GAMMA-VPE (Vacuolar processing enzyme gamma); cysteine-type endopeptidase
AT1G15940	1	261844_at	0	4824.27	482	3707.89	1473.45	1365.25	2401.09	2586.98	1419.61	1118.62	4824.27	1885.63	3377.12	2992.1	4064.99	3244.12	1239.87	262.129	2681.16	2212.23	2185.44	3064.72	1838.92	380.049	777.671	1564.87	736.834	2039.93	2199.66	1340.34	317.626	319.107	1234.99	802.971	1054.53	549.466	306.001	367.66	1184.55	1091.97	1308.98	1613.17	663.866	421.135	232.635	binding
AT3G25520	1	257906_at	ATL5	4822.87	483	3879.9	3885.57	3140.15	1526.44	854.626	1253.79	1406.06	4822.87	1667.33	3052.69	4327.54	593.939	1374.1	1528.8	2118.26	2623.07	1855.32	2283.63	444.951	754.837	1223.29	1303.28	2716.03	1768.15	2071.31	1376.39	792.258	946.328	2141.45	2223.41	1584	3042.62	868.084	1628.03	2374.43	2452.74	2139.29	2010.8	1360.11	514.595	705.988	2408.98	ATL5 (A. THALIANA RIBOSOMAL PROTEIN L5); structural constituent of ribosome
ATCG00040	1	245048_at	matK	4818.31	484	1825.65	4628.03	3872.83	935.771	1043.06	1503.1	1933.92	2003.8	1649.99	2909.55	4818.31	1437.38	695.755	1082.1	1943.75	1670.17	2221.79	2453.8	2057.7	975.286	1823.46	2840.28	3094	2946.26	1715.18	735.96	802.818	1602.05	2671.84	2430	1761.3	1071.89	633.051	1557.87	3228.22	2176.48	1404.84	1471.88	1417.25	602.101	1218.7	2738.91	Encodes a maturase located in the trnK intron in the chloroplast genome.
AT1G01100	1	261578_at	0	4798.48	485	4798.48	2788.04	3540.23	1079.09	1204.39	1843.65	1706.92	3739.95	1990.15	3091.02	1901.03	301.098	591.948	335.544	2542.17	2545.1	1888.29	2763.86	350.909	871.714	1597.45	2369.24	2508.43	1475.15	1289.28	575.002	888.635	1780.1	3244.22	2826.33	1521.24	1647.89	1126.69	797.77	3096.49	1443.92	1354.81	1769.34	766.333	945.045	522.308	1904.62	60S acidic ribosomal protein P1 (RPP1A)
AT5G57350	1	247902_at	AHA3	4794.55	486	151.224	123.901	46.4656	332.922	386.996	1060.47	1074.2	126.332	1101.16	54.2734	53.2597	216.601	977.183	1894.86	755.903	292.155	96.5814	120.067	869.534	1680.13	413.467	334.331	58.2484	208.851	23.8695	3525.13	1346.47	65.0518	237.885	25.2135	14.5572	4794.55	2270.09	91.9613	184.108	33.8227	3.75732	6.03499	4059.81	2905.89	46.4246	89.0635	AHA3 (Arabidopsis H(+)-ATPase 3); ATPase
AT5G14920	1	246550_at	0	4792.73	487	229.451	54.3597	160.866	61.7014	41.4565	2402.44	1080.09	86.2788	32.13	140.162	215.035	28.1199	80.5294	4792.73	1146.52	51.9582	67.0223	107.008	4.49035	40.1727	2863.71	581.072	55.9363	1.46836	10.3708	2.55915	16.687	233.754	61.1406	36.1774	4.99399	2.03559	8.15506	11.4589	31.9421	21.31	7.2856	16.9861	8.1819	6.2735	35.2399	8.0177	gibberellin-regulated family protein
AT2G36640	1	265211_at	ATECP63	4782.56	488	21.9381	15.725	25.2922	8.89862	29.2207	20.2143	17.6745	10.8398	10.8048	10.6526	11.827	65.4006	15.2876	23.4927	11.747	15.6148	12.3668	167.92	18.1137	21.1914	9.73835	41.8669	17.6267	279.968	385.357	11.9796	22.6897	31.2898	194.038	77.1067	1225.55	11.5392	26.3649	52.4293	155.408	4433.33	4782.56	4140.35	1394.15	19.8974	309.262	543.144	ATECP63 (EMBRYONIC CELL PROTEIN 63)
AT2G24950	1	263522_at	0	4773.4	489	2.43041	18.5806	4.66712	26.2733	0.924534	1.05505	9.56605	2.61673	2.44117	1.50381	14.0281	412.679	8.70115	3.24556	7.28956	0.240867	0.753739	7.90418	1314.49	41.6853	1.00836	46.3886	0.468535	5.12541	0.891731	4773.4	139.582	25.8632	55.2731	1.04578	3.84675	988.418	78.5736	1.75593	2.55394	4.32395	0.706681	0.676001	13.8103	2.27456	4.94487	1.21739	similar to unknown protein [Arabidopsis thaliana] (TAIR:AT4G15050.1); similar to hypothetical protein [Vitis vinifera] (GB:CAN80518.1); contains InterPro domain Protein of unknown function DUF239, plant (InterPro:IPR004314)
AT1G71950	1	260176_at	0	4771.11	490	121.443	389.644	282.05	3894.77	568.854	409.188	508.256	217.11	798.795	936.642	426.082	4771.11	488.564	197.96	401.99	176.717	335.574	258.69	4263.75	731.322	462.699	733.62	256.851	310.423	263.951	1747.98	1163.59	346.32	500.198	235.012	238.366	722.808	661.735	185.935	271.514	324.712	342.558	318.945	281.727	642.094	361.661	263.478	identical protein binding / subtilase
AT2G23260	1	245068_at	UGT84B1	4767.3	491	19.9519	432.901	412.923	123.957	1.48756	1.97461	45	16.6437	167.582	905.762	145.572	127.099	14.0463	2.99892	70.4598	15.5771	225.208	82.1209	1006.94	18.8847	4.18367	84.0108	5.30661	409.882	173.32	2578.89	58.0026	120.751	159.228	6.55171	422.388	4767.3	471.278	47.6263	181.749	2.16135	175.119	277.96	1210.52	221.584	38.9666	89.1204	UGT84B1 (UDP-GLUCOSYL TRANSFERASE 84B1); UDP-glycosyltransferase/ abscisic acid glucosyltransferase/ indole-3-acetate beta-glucosyltransferase/ transferase, transferring glycosyl groups
AT3G52300	1	256679_at	ATPQ	4764.18	492	3939.86	4764.18	3965.59	4569.86	2672.17	3386	3149.87	3230.42	4687.84	3543.68	2663.72	2277.41	2395.9	3801	2911.15	2951.15	2789.99	3084.83	2879.35	2154.21	3671.32	2691.46	2591.65	3233.54	3184.46	2837.85	2770.55	2658.28	3438.4	2795.54	3408.45	3418.4	2056.17	2682.04	3071.43	2181.24	2340	2646.74	2694.18	1760.04	1935.12	2683.95	ATPQ (ATP SYNTHASE D CHAIN, MITOCHONDRIAL); hydrogen ion transporting ATP synthase, rotational mechanism / hydrogen ion transporting ATPase, rotational mechanism
AT4G13380	1	254771_at	MEE56	4763.48	493	6.6937	54.7506	2.25955	1088.18	16.0165	7.9842	14.4963	1.29745	0.514566	7.76924	14.6534	2587.01	65.4013	0.698157	15.4382	0.245635	0.606536	2.91839	4763.48	102.876	1.87698	87.0582	1.02017	5.46815	3.17916	1181.46	155.494	12.7598	20.2675	3.82084	5.78553	9.79524	5.48856	7.30883	0.814059	6.10624	4.65865	1.01881	6.8269	1.9374	16.2153	1.26281	MEE56 (maternal effect embryo arrest 56); metal ion binding
AT5G40260	1	249401_at	0	4759.9	494	465.529	4759.9	1279.61	1116.05	39.006	20.259	369.628	62.5675	1073.82	3709.25	1017.25	1098.61	31.9915	25.6311	415.046	24.6041	261.824	207.746	981.87	19.6289	0.927062	76.0582	2.32988	34.9819	14.2317	176.312	14.8684	25.1248	28.8953	6.80056	4.48296	43.9115	2.00911	14.4102	7.22344	6.28801	31.3826	6.23043	8.65763	3.93411	27.7829	9.30653	nodulin MtN3 family protein
AT4G24650	1	254129_at	IPT4	4755.83	495	30.9583	42.516	10.4654	2321.43	44.7178	2.0002	43.9708	3.12842	0.919121	8.03533	20.312	4755.83	177.486	12.2555	56.8576	0.662946	6.82846	8.30081	2234.91	61.6464	0.65683	70.7081	0.870572	4.55565	5.82192	9.23998	14.393	35.8121	13.5714	14.5397	1.68589	1.40777	2.93385	7.45094	9.42296	5.48889	7.90027	7.85684	14.8444	4.70794	10.2316	2.11146	ATIPT4 (Arabidopsis thaliana isopentenyltransferase 4)
AT2G28900	1	266225_at	ATOEP16-1	4745.18	496	82.7015	94.2221	105.851	221.191	1445.36	3207.6	2489.86	40.4783	467.076	199.501	145.353	16.0926	866.212	2718.16	3178.23	165.071	434.788	922.705	45.7525	1009.47	4745.18	3242.9	274.821	540.932	992.203	32.468	378.712	601.783	488.399	300.461	1179.36	69.8968	273.468	350.733	580.07	542.152	598.582	941.751	743.157	188.547	178.835	505.035	OEP16 (OUTER ENVELOPE PROTEIN 16); P-P-bond-hydrolysis-driven protein transmembrane transporter
AT1G65440	1	264155_at	GTB1	4744.08	497	3292.03	3012.34	1730.02	3047.31	2767.46	2186.83	1869.99	4669.49	3089.05	3336.06	2356.02	4470.59	4744.08	2747.12	1758.18	1935.32	1837.15	1492.1	2351.05	3163.09	1732.34	2027.47	1435.86	1559.42	2162.05	3565.5	3522.45	2463.17	1192.29	1332.67	1614.47	3116.86	2935.95	3095.76	1516.5	1134.52	1464.46	1500.79	2062.05	1815.41	2451.94	1324	GTB1 (GLOBAL TRANSCRIPTION FACTOR GROUP B1); RNA binding / hydrolase, acting on ester bonds / transcription elongation regulator
AT4G22050	1	254336_at	0	4736.6	498	12.2474	65.4115	9.29041	2497.7	4736.6	10.9608	1094.74	1.38492	3.30428	0.832661	4.22271	35.9313	4714.09	1.1187	304.409	3.34992	0.96192	6.41721	59.2853	3251.48	3.69194	268.768	6.37471	18.04	8.66107	289.007	1282.23	2.10137	18.1968	0.978812	1.25051	17.125	224.719	10.5063	12.5524	5.4829	0.620801	9.37683	7.9852	53.4747	13.9312	3.6747	aspartyl protease family protein
AT3G62030	1	251305_at	ROC4	4729.58	499	1329.98	978.587	4729.58	313.509	401.511	797.007	1014.51	1424.62	878.177	720.592	4051.14	355.547	269.733	364.451	1013.96	2224.73	1960.17	3163.02	364.225	142.696	662.288	1081.29	3350.9	1739.25	906.163	287.476	276.086	663.486	1856	2582.44	1197.67	483.154	209.808	436.29	2279.54	1347.22	967.598	1032.52	511.529	99.8898	428.471	1711.38	ROC4 (ROTAMASE CYP 4); peptidyl-prolyl cis-trans isomerase
AT3G01880	1	257527_at	0	4715.12	500	20.7623	41.3066	3.86774	3447.87	33.1681	24.2766	64.7368	8.33546	1.91622	30.8048	13.8451	4715.12	177.242	3.99791	85.7283	5.19489	8.51805	9.26032	871.959	21.3017	9.30595	16.0778	2.6644	3.65419	12.3768	124.381	8.2958	4.54186	12.5896	13.0943	7.90034	18.5747	13.3686	6.00285	8.2712	2.79639	11.6028	14.4639	12.2172	11.1166	6.85343	9.54379	similar to unknown protein [Arabidopsis thaliana] (TAIR:AT2G44260.1); similar to unknown protein [Arabidopsis thaliana] (TAIR:AT3G01870.1); similar to unknown protein [Arabidopsis thaliana] (TAIR:AT2G44260.2); similar to Protein of unknown function DUF946, plant [Medicago truncatula] (GB:ABN08108.1); contains InterPro domain Protein of unknown function DUF946, plant (InterPro:IPR009291)
AT1G24000	1	263026_at	0	4710.77	501	14.7547	75.8949	27.1182	4710.77	3371.15	21.6445	933.472	6.7607	3.97599	10.6253	7.15216	186.638	1416.79	9.40762	62.6205	7.03414	2.14864	5.53898	30.8972	288.175	5.79086	20.2556	5.69653	3.93279	4.78742	28.7558	101.535	14.112	7.17119	2.69974	7.79484	1.67738	23.342	11.1036	8.9635	5.01114	6.30131	10.266	13.9298	8.69921	2.16303	7.52872	Bet v I allergen family protein
AT5G61310	1	247520_at	0	4707.34	502	3157.92	3060.14	3284.33	3857.15	2643.95	2364.88	2396.7	4707.34	2484.76	3093.08	2172.16	3391.17	1952.16	1419.03	1337.09	2567.99	1744.37	1576.61	2102.65	2055.79	1903.49	1831.58	2534.69	1592.18	1419.06	2861.95	1650.32	1552.5	1151.57	1751.08	1191.45	2351.26	1852.3	1995.04	1250.31	2027.2	1586.94	1737.15	1014.8	1819.05	1187.18	1512.16	cytochrome c oxidase subunit Vc, putative / COX5C, putative
AT4G37950	1	253016_at	0	4705.84	503	12.9112	68.557	18.9654	4705.84	57.7129	15.527	84.8225	7.51502	9.2216	92.3322	26.7235	4700.03	101.267	5.64558	91.3994	0.740388	5.78923	4.12285	4644	115.503	4.02525	122.951	6.94015	5.48447	5.5976	1094.17	41.0117	45.798	39.4635	12.1604	4.61187	781.49	73.6678	11.3682	18.6915	2.33087	10.7049	7.4327	758.354	329.44	3.96136	12.0125	lyase
AT4G21020	1	254440_at	0	4699.31	504	10.6069	16.7351	20.179	104.761	8.56882	4.1776	16.6087	29.57	28.6921	13.9696	7.54905	598.222	25.2657	27.316	4.43085	20.1018	122.084	60.6744	211.808	16.484	6.03246	18.3124	7.05145	193.422	24.2466	141.678	22.9692	17.1679	26.0226	81.6303	104.758	44.6677	19.6625	22.4398	58.0517	4699.31	3651.82	2776.61	1250.81	65.1481	188.65	525.001	late embryogenesis abundant domain-containing protein / LEA domain-containing protein
AT3G54940	1	251838_at	0	4697.73	505	24.4368	22.7477	3.26581	32.8512	11.7265	3.53697	10.8554	13.4977	836.561	29.8914	2.85313	31.9325	0.699	5.22537	34.3887	112.336	76.6557	156.665	12.1109	5.30688	6.12099	98.8927	986.605	516.866	84.2107	44.5638	1.97528	86.7454	495.832	1873.44	655.941	263.118	17.3414	138.208	1900.68	4697.73	3001.18	1827.44	606.401	37.8598	211.926	3339.59	cysteine proteinase, putative
AT3G48000	1	252372_at	ALDH2B4	4696.82	506	443.336	229.718	2391.09	1550.41	603.187	1676.87	2039.18	432.448	540.835	397.908	2963.2	1266.99	748.204	1590.68	1477.15	571.717	1841.76	1784.8	1969.71	1090.1	2564.91	2061.64	1213.32	924.272	1040.11	1752.28	2497.68	3030.08	1553.42	1129.96	1332.66	730.454	1372.17	2536.15	1627.07	2173.9	1788.95	1756.44	1657.92	2468.83	4696.82	2279.45	ALDH2B4 (ALDEHYDE DEHYDROGENASE 2); 3-chloroallyl aldehyde dehydrogenase/ aldehyde dehydrogenase (NAD)
AT2G24740;AT1G17770	2	263317_s_at	SUVH7	4692.01	507	158.576	3565.92	1121.15	2028.66	12.8211	12.0957	149.687	78.652	798.419	3807.1	1548.16	4692.01	177.663	26.3524	322.019	6.88748	110.138	67.5218	3890.5	83.6404	11.2654	110.243	3.65451	2.19437	4.94034	1128.15	55.803	19.9908	31.1586	1.39649	2.23245	867.108	98.0571	13.4006	10.1937	7.78315	21.8978	15.5857	22.2645	6.7005	13.7602	3.41795	[AT2G24740, SDG21 (SET DOMAIN GROUP 21)];[AT1G17770, SUVH7 (SU(VAR)3-9 HOMOLOG 7); histone-lysine N-methyltransferase/ zinc ion binding]
AT4G38080	1	253024_at	0	4678.71	508	38.249	93.3118	49.1387	6.48558	68.3416	90.2398	81.0544	42.3167	28.5267	70.8041	24.0237	8.41887	185.403	149.888	100.082	53.4964	45.1642	20.8982	13.4446	164.102	112.243	69.2631	21.262	32.662	17.3488	110.915	302.938	87.6328	17.5886	31.1502	25.0771	49.7614	110.744	101.481	36.9069	13.794	122.838	62.1334	64.6002	942.986	4678.71	241.006	hydroxyproline-rich glycoprotein family protein
AT1G55330	1	259664_at	AGP21	4678.4	509	51.3609	78.3462	779.435	4678.4	148.766	1103.95	518.419	106.901	109.284	52.1267	408.184	4056.76	199.562	821.2	320.001	13.094	45.665	174.491	1125.55	96.7286	199.64	132.194	102.897	52.6084	1454.81	82.1784	80.7387	167.293	230.742	70.5278	378.266	88.5941	225.52	68.2121	130.99	323.558	17.1137	61.8914	15.4208	33.7118	97.4942	242.743	AGP21 (ARABINOGALACTAN PROTEIN 21)
AT5G13930	1	250207_at	TT4	4665.36	510	68.2103	236.373	201.599	236.408	697.824	2328.34	1693.4	14.7931	82.2633	215.747	114.474	48.5343	1481.2	2611.95	4665.36	18.9722	56.0906	209.342	45.7315	1829.25	3585.92	2188.33	47.1434	55.6854	25.4775	68.4283	714.995	1437.24	771.71	247.024	50.0138	4.98349	437.769	1110.46	431.897	207.403	627.448	341.339	15.7866	79.0955	242.826	448.839	ATCHS/CHS/TT4 (CHALCONE SYNTHASE); naringenin-chalcone synthase
AT5G55590	1	248066_at	QRT1	4663.84	511	1.94939	2.26497	24.3629	555.951	3.6416	0.81428	5.20376	7.58924	4.60271	4.06487	32.1456	3770.09	147.65	8.61347	56.3605	4.93764	6.7898	2.02125	4663.84	72.4895	4.23344	180.545	7.42852	30.7426	10.7864	129.852	43.2048	22.1258	10.2529	8.88634	75.7965	1.55851	22.2706	9.34162	5.49407	1.75373	2.67566	4.00473	2.93861	13.9782	12.2789	2.72454	QRT1 (QUARTET 1); pectinesterase
AT5G37780	1	249582_at	CAM1	4663.41	512	798.507	1330.89	610.496	4663.41	2242.31	2485.3	2386.05	838.069	1897.67	672.779	575.366	2590.9	2530.96	2172.36	1057.97	744.223	1747.94	1041.09	3918.79	2517.99	1959.31	1437.59	1081.37	941.897	1250.73	1577.72	3359.01	1760.97	788.449	686.491	500.315	980.734	2123.87	1700.18	622.749	396.997	568.582	542.794	791.188	1917.16	1250.57	538.62	CAM1 (CALMODULIN 1); calcium ion binding
AT2G46960	1	266736_at	CYP709B1	4648.97	513	16.2	31.3895	17.8035	27.6865	937.955	1012.4	1424.22	8.8328	52.8462	115.048	16.0115	4.28631	1502.54	1901.39	2551.94	6.09703	31.4774	18.1733	6.87323	3320.26	3109.31	2617.55	13.418	61.796	25.8328	78.974	4295.04	2291.09	1355.03	3.3074	21.49	2.01559	4648.97	2427.51	657.011	8.30394	14.7894	4.89576	8.14229	3546.58	1082.41	343.026	CYP709B1 (cytochrome P450, family 709, subfamily B, polypeptide 1); oxygen binding
AT5G15200	1	250159_at	0	4642.96	514	3836.47	2650.46	3119.6	995.603	965.687	1382.43	1124.65	2788.49	1416.44	2345.91	1373.2	278.835	511.714	520.781	3119.29	3011.45	2608.86	3120.09	728.821	1225.93	1425.81	1797.85	2168.61	2609.91	1188.86	1115.99	608.004	1351.48	4642.96	3813.55	1804.73	3289.41	1291.19	1077.14	4168.44	1259.73	2435.93	1760.46	1273.96	1084.04	663.665	2310.34	40S ribosomal protein S9 (RPS9B)
AT5G10220	1	250473_at	ANN6	4635.2	515	76.105	113.978	803.712	3442.18	73.0374	56.0218	153.267	38.7805	105.973	138.94	1218.38	4635.2	281.715	170.026	439.447	69.1192	525.389	1205.84	3736.7	115.942	21.4303	372.902	11.8773	280.239	2099.02	2222.77	242.833	99.1374	169.455	10.3545	1759.87	553.361	61.1275	34.2559	225.758	9.72505	5.8872	371.222	584.966	25.0504	3.38212	78.0179	ANN6 (ANNEXIN ARABIDOPSIS 6); calcium ion binding / calcium-dependent phospholipid binding
AT3G11710	1	259069_at	ATKRS-1	4631.12	516	4631.12	3695.41	4183.1	3724.63	1521.39	1479.71	1753.25	2501.01	2040.89	2581.14	2665.55	2200.39	1181.26	857.126	1187.2	2738.32	3183.97	3456.77	3296.05	1697.77	1698.21	1959.12	1768.42	605.937	693.992	3368.87	1901.62	1305.44	916.965	1236.4	683.572	2762.08	1047.25	791.775	1016.79	690.637	978.948	618.176	516.431	991.627	711.135	688.448	lysyl-tRNA synthetase, putative / lysine--tRNA ligase, putative
AT5G15530	1	246565_at	BCCP2	4629.85	517	68.3013	21.815	92.9141	6.91919	7.22853	82.4579	94.5848	139.887	509.539	112.746	288.696	17.7745	10.2769	82.0813	144.113	284.468	454.424	547.617	34.4141	15.3546	36.6921	301.897	2372.97	2719.22	2827.78	75.0131	78.6779	729.687	2277.39	3418.43	3891.8	538.562	100.623	525.526	3388.02	3561.99	1200.66	1491.41	1272.6	123.105	482.582	4629.85	BCCP2 (biotin carboxyl carrier protein 2); biotin binding
AT1G21670	1	262503_at	0	4628.3	518	42.6484	243.85	209.558	4628.3	88.7037	32.7188	173.18	41.1727	380.552	1616.71	524.529	3405.21	85.1066	39.9283	317.346	77.4843	862.935	1154.13	3786.84	95.2621	50.8417	433.104	8.96701	178.699	100.342	822.674	102.456	172.842	109.465	16.9339	111.594	262.879	30.2437	48.5114	49.4184	32.2162	205.835	212.508	190.059	25.2753	24.5057	75.2609	similar to unknown protein [Arabidopsis thaliana] (TAIR:AT1G21680.1); similar to hypothetical protein [Vitis vinifera] (GB:CAN73514.1); similar to unnamed protein product [Vitis vinifera] (GB:CAO61906.1); contains InterPro domain WD40-like Beta Propeller (InterPro:IPR011659); contains InterPro domain Six-bladed beta-propeller, TolB-like (InterPro:IPR011042)
AT3G06180	1	256388_at	0	4625.02	519	97.366	293.564	102.022	941.252	150.709	94.6469	162.325	145.771	147.45	206.19	142.98	3857.5	402.545	237.302	313.765	92.5138	172.898	83.2643	4625.02	419.484	170.431	188.527	93.1669	162.397	191.071	465.129	258.371	302.453	191.873	77.0012	97.3978	205.069	402.165	145.852	135.817	137.036	112.184	148.641	138.86	236.52	246.794	141.4	structural constituent of ribosome
AT5G04750	1	250863_at	0	4623.01	520	299.418	911.586	726.565	1416.35	1353.19	1546.88	1105.82	539.133	1599.56	1827.06	1294.4	1134.86	2109.41	3082.91	410.922	165.048	494.595	202.096	571.761	1487.29	1587.73	760.734	223.636	485.653	766.953	356.943	4623.01	1194.53	246.92	211.78	786.782	193.193	1358.71	755.106	336.759	1480.54	1033.93	1010.93	1067.28	1177.34	775.234	370.366	F1F0-ATPase inhibitor protein, putative
AT4G05320	1	255220_at	UBQ10	4620.89	521	1055.07	2664.5	1332.89	1998.57	3440.97	3043.47	3613.46	1560.1	2893.36	2949.38	2910.93	3790.79	2873.8	3762.58	2148.81	1060.08	1774.71	1749.93	4456.84	4620.89	4110.92	2836.97	1893.25	3894.92	3791.93	3467.82	4211.62	3052.99	2566.93	1050.57	3322.6	1924.27	3077.09	3644.57	1942.43	2236.04	4023.29	2533.08	2984.12	3450.54	4164.58	1641.58	UBQ10 (POLYUBIQUITIN 10); protein binding
AT5G02450	1	251018_at	0	4620.45	522	4143.77	4461.85	2646.98	1746.69	453.06	933.484	1161.91	4620.45	1446.14	2829.04	3876.85	1019.44	953.168	1433.47	1225.08	2239.27	1558.58	2096.62	541.578	411.472	699.796	1192.18	2446.75	1352.55	1312.17	1114.99	523.575	865.807	1625.17	2215.84	1256.82	1628.3	596.894	1271.56	1652.62	1816.55	1786.35	1651.83	918.51	365.987	829.98	1493.28	60S ribosomal protein L36 (RPL36C)
AT1G62710	1	262644_at	BETA-VPE	4619.03	523	26.9767	15.9819	16.5137	38.8254	308.659	13.5975	67.1934	36.8632	45.5102	14.7962	18.0036	50.9272	404.098	27.3357	96.1035	54.5382	11.9368	11.9915	42.9257	902.992	155.872	154.458	239.366	216.716	67.0983	555.819	701.655	92.8918	112.854	663.24	636.814	1113.71	875.356	214.564	524.205	4199.25	4619.03	4314.58	1978.36	696.29	823.981	2117.57	BETA-VPE (vacuolar processing enzyme beta); cysteine-type endopeptidase
AT3G53870;AT2G31610	2	263400_s_at	0	4616.34	524	3072.49	4616.34	2941.95	1565.13	1406.15	1558.71	1291.23	2742.81	1678.69	1776.62	2235.32	1284.38	1228.19	1624.19	3313.23	2210.27	1376.26	1812.9	785.045	2046.34	2333.87	2271.17	1672.76	1528.53	978.31	1023.78	918.661	1455.64	3614.48	1604.51	1352.84	2235.73	1421.78	2201.2	2661.83	1500.08	1341.18	1840.15	736.211	1132.73	886.744	2911.1	[AT3G53870, 40S ribosomal protein S3 (RPS3B)];[AT2G31610, 40S ribosomal protein S3 (RPS3A)]
AT4G29640	1	253682_at	0	4610.52	525	15.7565	87.3922	19.6484	1983	1072.14	8.96703	275.113	3.51324	8.89376	16.4766	2.63181	755.399	4610.52	27.138	416.513	0.7695	8.50799	1.19362	225.947	2594.57	6.7234	211.638	3.2145	1.00735	2.00231	1940.08	1764.56	46.3058	118.586	5.24184	23.1875	365.61	2967.39	9.22594	32.6233	2.00721	2.32278	10.8215	125.919	239.313	30.9044	14.3162	cytidine deaminase, putative / cytidine aminohydrolase, putative
AT3G17170	1	257891_at	RFC3	4609.99	526	1617.74	761.601	3941.79	164.109	99.7084	272.864	616.916	2005.75	373.486	281.525	4609.99	113.155	49.9655	461.32	335.816	2275.51	1781.94	1415	110.088	46.7055	143.762	549.21	3223.7	394.458	554.145	182.051	64.8716	221.058	343.099	1234.61	315.62	272.794	58.1592	172.707	488.112	320.535	274.253	374.469	151.044	52.1257	109.583	405.392	RFC3 (REGULATOR OF FATTY-ACID COMPOSITION 3); structural constituent of ribosome
AT1G31290	1	262549_at	0	4603.47	527	13.3318	15.061	14.9647	2214.69	2179.56	9.06579	420.566	5.31588	2.23099	13.2007	13.2129	213.391	4603.47	1.78865	458.394	0.3323	1.17797	4.63405	157.104	3143.95	2.37881	238.734	5.29591	4.12589	7.73387	1171.85	1107.02	27.3147	62.0381	2.18476	1.69602	78.1229	1104.04	13.4363	17.3901	5.41164	0.859965	5.86656	29.8543	297.798	16.9903	7.38316	PAZ domain-containing protein / piwi domain-containing protein
AT3G57270	1	251627_at	BG1	4597.11	528	93.1773	3918.47	35.9171	40.1619	15.1686	7.98394	132.239	109.388	1271.21	4597.11	20.8656	48.348	3.6228	18.0189	438.015	11.6875	89.9559	5.0462	9.87259	1.99076	1.41571	9.28997	12.5208	5.947	5.93563	4.21699	18.4126	1.3844	25.0359	2.2834	7.60257	3.37459	9.295	16.9825	4.50451	1.76883	3.7375	1.36444	13.9981	2.80037	7.91084	11.3002	BG1 (BETA-1,3-GLUCANASE 1); hydrolase, hydrolyzing O-glycosyl compounds
AT3G28730	1	256590_at	ATHMG	4584.92	529	3713.37	1646.34	2180.19	2279.08	2296.23	1938.8	1731.53	4584.92	1574.17	1654	2760.16	2672.8	3039.42	1734.15	947.28	1956.95	2169.24	1942.09	2124.05	2189.74	1150.19	1408.16	1847.94	1257.17	2871.04	3515.11	2908.87	945.709	925.085	1237.3	1334.5	2732.54	2402.96	1268.04	942.807	1504.19	1464.89	1320.46	2038.78	1750.49	996.838	1218.6	ATHMG (HIGH MOBILITY GROUP); transcription factor
AT1G11590	1	261848_at	0	4583.69	530	11.6196	38.1861	32.2753	20.8364	5.14058	1269.67	463.86	17.8854	7.05332	276.022	10.4159	11.2823	5.12925	2181.2	1234.47	0.722396	5.4858	106.275	13.0883	22.5137	4583.69	1253.06	8.44558	40.7615	29.3025	17.3837	75.9602	2123.09	427.762	9.48291	69.4421	33.1795	17.4229	735.404	117.616	13.4072	10.5863	13.2126	2.14835	25.3276	215.66	38.802	pectin methylesterase, putative
AT5G03920	1	250870_at	0	4583.02	531	19.6841	49.9774	11.5588	2202.05	24.8921	15.9878	50.8094	5.77816	5.83438	19.6835	23.6136	4583.02	169.743	9.15203	164.063	3.29707	16.6281	10.2467	3029.83	66.7581	0.96494	50.0686	5.19792	5.71066	4.04437	53.9661	12.5518	60.0086	9.53248	2.16674	2.47976	6.42472	9.18235	23.2364	8.89881	26.5338	1.62254	5.54072	24.0524	8.90692	34.8813	10.5426	similar to unknown protein [Arabidopsis thaliana] (TAIR:AT5G03930.1)
AT3G02760	1	258601_at	0	4572.57	532	3957.67	4366.54	3331.43	3214.47	1717.03	2442.47	2005.33	4572.57	2088.2	3631.9	4022.03	2456.56	2056.32	2240.93	804.193	2577.07	2342.48	1921.17	2618.81	1360.75	986.866	1062.16	1988.78	1418.46	1960.17	2154.05	1465.72	1023.09	706.121	1532.94	963.687	2173.54	1018.03	1376.76	907.332	1573.35	1750.87	1367.16	1425.98	907.197	708.198	1295.78	histidyl-tRNA synthetase, putative / histidine--tRNA ligase, putative
AT5G42980	1	249176_at	ATTRX3	4571.26	533	534.1	774.278	1297.27	4571.26	1435.57	874.48	1228.17	1021.77	1483.3	1890.76	913.765	4086.83	1153.43	1168.35	991.268	640.841	765.85	723.064	2711.22	1410.5	1072.7	1079.98	1237.85	1141.25	1173.8	2435.43	2028.07	1015.27	902.965	824.731	1021.61	2109.28	1851.68	866.408	1186.3	2649.92	1689.97	1838.82	2395.51	1826.13	1089.95	1504.88	ATTRX3 (thioredoxin H-type 3); thiol-disulfide exchange intermediate
AT5G19510	1	245949_at	0	4570.49	534	3859.91	3977.31	2074.69	412.672	765.571	750.134	804.199	4570.49	1153.9	1075.85	2593.67	273.424	1344.21	1497.17	2534.31	1797.21	2319.72	2022.76	260.378	922.894	1317.75	1393.32	2583.59	2037.96	1986.05	1660.35	1067.17	1005.58	2375.9	1797.3	1618.96	2570.11	1080.74	1419.1	1975.36	2330.5	2295.43	2311.29	2344.27	815.372	1512.65	2590.62	elongation factor 1B alpha-subunit 2 (eEF1Balpha2)
AT1G15340	1	262600_at	MBD10	4558.81	535	2575.89	804.061	2259.49	594.808	1472.19	1277.53	1130.19	4558.81	665.617	666.858	2680.88	627.699	1218.38	674.009	298.33	3913.96	2429.61	1840.68	524.877	1336.72	392.553	782.337	3191.11	950.601	2204.67	323.336	1585.44	573.975	757.561	3228.37	1039.84	283.207	1016.9	413.851	807.951	3375.52	1743.35	1599.35	1507.82	1309.57	849.196	1118.72	MBD10 (methyl-CpG-binding domain 10); DNA binding
AT5G45690	1	248915_at	0	4556.21	536	9.1396	5.80796	7.87118	28.3911	13.6195	5.01253	8.02104	0.884423	7.92261	8.19191	1.60057	23.0359	20.4292	31.6078	12.1667	1.65405	2.4658	2.17608	374.756	19.4348	10.2127	15.5014	7.84881	11.0599	15.574	201.01	32.1342	11.9592	12.5431	4.54767	9.58407	10.0225	9.87919	22.8177	8.92117	4556.21	440.508	708.807	298.287	15.8997	94.0303	341.378	similar to unknown protein [Arabidopsis thaliana] (TAIR:AT4G18920.1); similar to unnamed protein product [Vitis vinifera] (GB:CAO47983.1); contains InterPro domain Protein of unknown function DUF1264 (InterPro:IPR010686)
AT3G02670	1	258490_at	0	4551.36	537	374.791	855.488	4551.36	798.018	46.9267	212.915	1201.28	22.2147	57.3333	107.476	2262.85	308.862	30.0408	104.583	380.099	8.24734	27.0595	75.1569	59.2553	24.6736	14.1935	33.3404	12.188	27.6069	14.6874	2.74214	5.82011	6.94707	38.5321	19.3244	17.9324	29.8641	21.1975	33.3452	8.87339	23.4973	16.1942	9.83084	13.1179	33.049	24.6219	2.43586	proline-rich family protein
AT4G31840	1	253480_at	0	4549.59	538	1537.21	163.463	66.0079	64.5199	80.7421	194.349	149.475	1997.73	233.034	114.817	99.8207	38.5869	8.80783	27.4625	93.3092	1251.37	3648.43	1792.48	50.6081	24.9752	26.4361	1487.14	1554.05	1724.92	4549.59	162.478	327.412	717.859	2020.92	1019.45	2338.45	714.868	253.121	183.814	1545.76	379.54	34.7764	51.6938	413.884	62.8744	34.074	420.686	plastocyanin-like domain-containing protein
no_match	?	256929_at	0	4549.32	539	7.9011	17.5795	19.8275	18.467	9.00552	13.9334	11.2053	1.22893	5.19876	14.7036	9.03789	13.2466	6.05101	10.5798	6.07437	4.72067	4.77955	4.07693	29.6487	15.2302	8.40675	10.8275	3.96231	1.43002	1.86386	17.6236	9.20197	1.28356	8.84256	10.2667	3.26833	10.1977	7.59543	9.30374	48.0746	1.98148	38.1923	38.5988	9.5442	1247.38	4549.32	347.35	no_match
AT1G03970	1	265040_at	GBF4	4535.77	540	247.374	596.236	496.795	2992.3	992.374	656.934	793.82	186.857	706.047	717.194	1061.71	4535.77	1210.52	1470.85	279.215	174.228	216.579	311.294	2224.68	634.813	618.28	490.338	150.51	240.998	348.023	1554.33	1124.13	531.946	152.464	129.37	167.587	443.224	640.76	485.878	156.938	186.795	275.424	278.518	287.835	544.689	783.573	190.855	GBF4 (G-box binding factor 4); transcription factor
AT2G40650	1	266055_at	0	4533.06	541	3198.4	1623.39	1536.6	1510.18	1593.82	1428.49	1276.2	4533.06	1668.32	2255	2763.87	2546.23	2329.22	1763.19	280.838	1757.62	1735.19	1564.78	1504.09	1074.8	699.103	948.698	1679.76	640.11	1683.31	2460.32	1975.02	648.388	370.992	929.287	678.866	1156.61	852.765	711.318	391.966	1015.08	887.375	1245.07	1245.29	862.093	820.16	501.182	pre-mRNA splicing factor PRP38 family protein
AT4G36810	1	246198_at	GGPS1	4530.35	542	460.97	1182.21	1858.39	4530.35	878.994	1800.1	1674.15	405.72	646.541	1847.17	3240.8	4014.5	872.172	2388.86	1348.16	294.139	274.092	296.705	3957.16	2052.39	3133.2	2473.36	957.455	682.989	313.994	749.206	1644.53	2508.28	907.321	464.394	296.892	355.413	1483.26	1758.97	850.37	177.637	229.67	187.429	209.326	2056.97	793.555	769.305	GGPS1 (GERANYLGERANYL PYROPHOSPHATE SYNTHASE 1); farnesyltranstransferase
AT5G50750	1	248468_at	RGP4	4524.51	543	12.0389	15.1721	13.2576	17.3061	11.9802	2.83997	15.0163	2.02096	13.049	34.3803	18.1702	23.281	5.71269	27.5089	17.2213	5.97691	8.8556	13.5465	5.80668	17.681	31.6047	67.0322	2.12753	132.381	20.7952	17.7141	16.3348	2738.96	825.07	5.1076	405	22.8787	82.7028	4524.51	988.223	14.1383	117.077	69.1734	52.0487	495.473	2735.27	519.242	RGP4; alpha-1,4-glucan-protein synthase (UDP-forming)
AT5G67250	1	247033_at	SKIP2	4509.33	544	1291.86	878.114	582.213	1040.12	849.654	674.131	499.181	735.014	363.764	1195.67	765.349	1191.2	792.252	493.286	716.097	1043.45	2667.41	1911.38	1140.8	1187.4	664.169	1156.99	628.549	1634.81	2617.63	2606.72	669.764	1033.61	1224.98	724.087	2574.54	4509.33	1360.57	658.727	1112.71	387.79	1254.75	938.461	1815.58	817.202	764.664	622.921	SKIP2 (SKP1 INTERACTING PARTNER 2); ubiquitin-protein ligase
AT1G34310	1	262566_at	ARF12	4508.7	545	8.37897	245.741	28.8531	8.44058	5.02213	6.27887	20.541	154.121	895.924	4508.7	46.1896	40.0797	9.07884	21.1044	227.93	5.58789	51.4262	0.886607	17.3975	15.6366	3.61017	1.93066	4.9048	6.22299	4.85344	8.58817	10.8297	1.21706	5.57426	3.38211	8.24039	52.7956	1.00863	7.35312	1.93442	3.98073	2.85078	3.20249	8.54788	10.041	13.7499	5.5675	ARF12 (AUXIN RESPONSE FACTOR 12); transcription factor
AT4G15210	1	245275_at	BAM5	4507.15	546	1.57899	1.48772	1.15565	1.01864	59.0548	118.654	288.847	1.01122	0.960004	99.7791	3.01116	2.32362	72.6907	2772.97	3091.07	0.493728	1.05127	1.58364	1.58763	186.313	4507.15	2922.6	0.822097	15.1986	41.1856	1.22704	540.338	821.284	219.191	9.50145	44.8459	1.05063	168.396	124.062	37.147	36.3796	252.144	267.95	1.95084	84.8207	40.2149	111.356	ATBETA-AMY (BETA-AMYLASE); beta-amylase
AT3G59920	1	251449_at	ATGDI2	4491.69	547	2513.89	4491.69	1790.63	4010.2	3802.98	2836.15	4127.13	2186.27	3924.16	3751.37	991.793	2729.28	1609.77	1831.53	2083.26	1900.61	2291.22	2114.75	3581.32	2385.51	2953.5	2765.21	2032.13	2136.15	3009.57	3515.67	2929.59	3560.63	2699.75	2246.89	3234.46	3381.72	2588.53	3348.43	2637.79	3404.96	2313.75	2286.01	2615.75	3007	3475.16	2897.61	ATGDI2 (RAB GDP DISSOCIATION INHIBITOR 2); RAB GDP-dissociation inhibitor
AT3G20210	1	257130_at	DELTA-VPE	4488.47	548	9.04096	107.003	21.8459	92.6851	132.343	1216.35	1159.54	4.19418	118.553	87.9393	45.2037	33.7805	44.5589	3322.58	2389.29	49.4266	419.419	331.114	64.2158	54.4119	4488.47	2707.04	8.16156	371.489	185.445	165.099	250.429	1539.92	317.529	5.61764	249.838	323.154	42.0533	704.626	139.132	1.02839	128.354	167.375	302.94	124.773	383.87	41.1973	DELTA-VPE (delta vacuolar processing enzyme); cysteine-type endopeptidase
AT3G57160	1	251660_at	0	4473.23	549	288.014	3693.59	1417.42	3317.8	61.6038	57.8567	384.279	163.471	616.41	2584.86	1043.62	4352.22	158.543	76.0904	656.274	36.9454	160.485	84.1056	4473.23	274.507	17.2189	270.715	17.9659	38.0632	13.4613	2906.13	121.132	67.0209	105.095	12.615	42.3963	1656.69	317.381	27.0699	24.5611	6.57418	7.96462	17.0496	92.2696	57.0842	14.9048	7.44948	unknown protein
AT1G01090	1	261583_at	PDH-E1 ALPHA	4471.12	550	854.083	1712.92	1566.3	797.724	410.99	861.692	1163.83	998.722	1734.37	1052.62	3494.69	657.084	829.392	1285.48	1003.38	1537.37	2257.4	2735.12	460.653	352.047	996.016	1430.06	2569.69	2828.03	2991.82	455.608	706.534	1677.32	2819.23	3091.69	3397.45	1210.36	559.419	950.054	3898.89	3798.21	1993.5	2822.13	2397.22	729.664	1828.01	4471.12	PDH-E1 ALPHA (PYRUVATE DEHYDROGENASE E1 ALPHA); pyruvate dehydrogenase (acetyl-transferring)
AT4G01780;AT3G48670	2	255566_s_at	0	4469.38	551	1054.12	244.881	132.217	40.1398	208.472	262.879	291.12	1752.32	4469.38	130.848	235.891	98.4782	231.447	219.349	134.64	1816.15	716.442	274.647	53.6663	233.042	104.226	298.403	1051.14	678.794	487.379	148.27	133.469	145.222	355.363	1392.52	376.499	186.545	98.6389	132.798	647.424	1593.8	757.803	777.434	749.996	131.16	127.238	681.91	[AT4G01780, XH/XS domain-containing protein];[AT3G48670, XH/XS domain-containing protein / XS zinc finger domain-containing protein]
ATCG00550	1	245021_at	psbJ	4425.76	552	364.459	2843.17	1775.99	1601.99	619.856	867.455	1487.72	314.526	689.254	2390.92	2769.12	1375.36	380.108	613.795	807.754	578.855	1195.93	1276.98	4425.76	1263.8	1164.3	1358.2	1971.37	2541.5	1673.8	2377.69	1051.35	1219.15	1275.07	952.144	1382.63	739.963	383.814	881.333	1384.67	2595.65	2755.82	2082.89	1980.54	1109.25	1800.51	3299.04	PSII component
AT1G62210	1	264737_at	0	4421.19	553	3.27253	1.72955	5.38607	12.0853	4.75859	0.640967	1.49844	3.77196	0.875582	13.1342	0.536346	6.84986	3.59154	0.970413	2.83592	2.90187	1.34687	7.09055	7.43124	3.76706	4.84118	7.26213	7.86389	6.09223	0.58512	8.4855	4.71456	4.35026	1.42353	0.853272	11.2169	5.77281	8.28401	322.454	204.764	0.506233	10.9005	19.9497	1.58298	194.749	4421.19	380.226	unknown protein
AT5G49360	1	248622_at	0	4418.49	554	3.15917	20.843	13.857	20.9985	65.2395	28.9739	76.3136	12.9269	12.2605	32.6544	12.9458	6.79561	145.013	119.426	111.753	7.25129	12.0788	17.0942	14.1201	550.714	343.29	551.03	167.011	56.6727	18.7426	35.8443	3772.74	4418.49	929.045	187.437	66.5992	14.2735	2904.52	2280.25	369.187	56.0636	30.4742	8.09972	50.8973	1626.28	685.127	242.804	BXL1 (BETA-XYLOSIDASE 1); hydrolase, hydrolyzing O-glycosyl compounds
AT3G10100	1	258936_s_at	0	4414.36	555	101.233	397.686	30.5589	87.9254	1.31445	24.3891	63.4001	407.506	4414.36	1316.67	170.645	23.1253	9.67221	39.8309	132.105	114.339	92.2956	0.981686	24.5381	11.7458	13.4484	80.8762	20.9123	416.401	7.22395	28.3914	53.7252	66.3606	60.0375	20.9758	17.6447	37.1117	16.2607	94.581	43.8787	9.69801	54.5101	3.63416	31.571	18.2204	31.993	29.2952	transposable element gene
AT3G52780	1	252004_at	PAP20	4413.06	556	72.4924	130.924	4.3617	4413.06	31.8241	7.28725	79.0945	5.01284	2225.09	79.3696	15.2831	3613.62	97.9102	58.3063	160.016	7.25115	46.9504	10.0815	1931.9	25.0415	167.825	155.63	7.06487	53.1149	6.77124	425.633	43.064	264.24	61.2585	3.06061	18.3906	550.067	42.1615	83.5556	33.5966	5.74765	29.8198	37.6834	225.957	143.018	155.518	9.12596	ATPAP20/PAP20; acid phosphatase/ protein serine/threonine phosphatase
AT1G23290	1	262985_s_at	RPL27AB	4407.61	557	4396.2	2722.04	3139.48	1513.43	1189.41	2009.42	1307.42	4407.61	1564.45	1617.72	3004.35	667.895	1831.45	1734.7	2809.72	3151.46	2273.78	3078.77	638.445	1362.88	1715.32	1751.84	2835.39	2028.21	1805.6	1346.45	1012.7	1273.63	3335.12	2907.18	1880.05	2427.81	1343.22	1390.46	3173.74	1997.56	2335.56	2570.25	1029.96	1073.4	763.753	2970.7	RPL27A (RIBOSOMAL PROTEIN L27A); structural constituent of ribosome
AT4G14320	1	245311_at	0	4404.81	558	3283.35	2911.43	2415.76	979.224	904.575	1500.33	1865.57	4404.81	1810.89	1389.66	2411.69	645.935	872.051	674.109	1014.01	2142.19	1414.14	1481.93	437.355	688.536	600.454	786.993	2411.51	1101.74	1035.14	1025.93	863.423	412.86	1192.86	1780.81	934.166	1120.42	653.194	726.049	1226.82	1358.41	1439.99	1085.32	676.082	465.8	365.236	1037.36	60S ribosomal protein L36a/L44 (RPL36aB)
AT5G02240	1	251038_at	0	4403.64	559	773.584	1109.09	1796.62	921.661	1162.69	4403.64	2515.9	1105.43	2466.36	818.586	1880.87	648.956	755.482	4220.83	2103.59	1470.64	1628.65	1310.18	759.223	1225.67	2886.06	1866.38	2774.98	2719.27	1942.93	1095.14	1260.58	1599.43	1990.25	3313.35	2105.21	1793.34	863.335	996.444	2894.87	3955.45	3206.18	3509.08	2854.29	1053.71	1088.78	3994.84	binding / catalytic/ coenzyme binding
AT5G35360	1	246613_at	CAC2	4402.05	560	396.577	603.486	1145.12	166.124	343.037	781.33	490.12	514.594	1099.6	527.82	916.125	78.7074	295.54	566.886	917.885	1359.06	1619.94	1888.16	128.539	261.516	758.56	917.527	2874.79	2334.84	2868.85	375.689	255.179	898.047	3094.52	3118.61	2782.76	1602.03	308.579	1080.87	3453.59	3031.6	1753.84	2084.29	1580.85	354.887	1433.82	4402.05	CAC2 (acetyl co-enzyme A carboxylase biotin carboxylase subunit)
AT5G61410	1	247523_at	RPE	4401.8	561	205.487	763.607	2744.04	220.143	167.741	228.994	544.936	309.042	979.603	1324.37	4401.8	496.481	186.577	346.587	558.486	889.455	2062.67	3250.12	888.552	365.649	227.268	1378.36	2792.87	2953.76	2709.56	941.597	477.588	1515.8	1948.9	2231.33	3455	1025.75	412.504	838.661	2534.08	3258.02	2930.83	3260.16	2423.3	981.539	819.224	3345.13	RPE (EMBRYO DEFECTIVE 2728); ribulose-phosphate 3-epimerase
AT3G53890	1	251921_at	0	4399.45	562	4082.26	2892.1	3315.15	1984.67	1170.83	2024.38	1497.93	4399.45	1497.39	2739.5	2535.28	780.575	875.354	1124.34	1341.81	2303.27	1710.91	2857.64	685.432	669.472	1231.56	1630.78	2471.64	1389.82	1337.91	614.327	519.815	1112.44	1552.57	2257.81	1483.4	1587.73	779.056	972.082	2131.93	912.038	908.2	1089.9	475.659	399.947	430.149	914.252	40S ribosomal protein S21 (RPS21B)
AT4G12910	1	254791_at	scpl20	4398.86	563	23.2524	57.8958	72.4578	153.281	102.828	2272.99	1891.95	21.6504	26.029	257.301	71.5898	30.8504	33.0543	3521.1	2517.57	138.613	873.902	128.634	61.8233	83.0639	4398.86	2566.88	22.2249	147.291	126.163	40.1136	314.538	2180.18	489.754	16.6236	100.157	16.6082	47.7212	954.394	111.518	17.8798	11.6118	17.2935	66.6647	46.6436	228.751	40.208	SCPL20 (serine carboxypeptidase-like 20); serine carboxypeptidase
AT2G33800	1	267435_at	0	4397.96	564	760.535	1157.27	2989.2	456.722	526.498	764.746	1008.95	1530.46	634.924	1196.86	4397.96	585.737	287.738	544.353	973.961	1935.43	1935.59	2435.59	456.135	277.413	595.558	813.837	3046.22	2150.54	1644.2	443.241	212.171	815.774	2034.52	3130.55	1849.97	641.026	196.12	495.522	2360.98	1205.49	795.324	964.456	891.91	102.928	294.147	1100.48	ribosomal protein S5 family protein
ATCG00790	1	244983_at	rpl16,chloroplast	4394.66	565	2381.3	2140.11	3162.13	1729.36	716.884	1196.32	1184.68	2570.85	1504	1744.5	4394.66	1974.53	585.061	1193.07	631.273	2658.54	2056.07	3220.76	1887.28	427.255	483.418	1184.38	3123.05	2449.38	1310.82	1044.17	645.392	523.07	880.976	3509.81	1341.8	830.25	351.602	896.387	1720.63	3028.13	1681.37	1885.42	1616.6	360.847	680.87	2069.33	chloroplast gene encoding a ribosomal protein L16, which is a constituent of 50S large ribosomal subunit
AT5G65020	1	247210_at	ANNAT2	4389.37	566	32.9518	95.0274	19.9611	4389.37	172.938	552.015	452.103	46.0969	1163.97	295.227	31.7117	2804.88	142.873	345.975	231.076	39.8178	38.528	97.1404	1647.73	84.6093	505.89	203.36	46.5454	31.1707	92.2705	432.238	179.512	319.467	58.0679	96.9152	55.5344	137.276	108.407	294.096	107.298	248.666	50.6435	93.3871	48.7442	67.7109	135.115	161.676	ANNAT2 (ANNEXIN ARABIDOPSIS 2); calcium ion binding / calcium-dependent phospholipid binding
AT5G52650	1	248331_at	0	4389.12	567	4385.08	4389.12	3528.18	2665.99	1152.86	1687	1513.79	3208.15	1831.3	3101.53	2502.41	1804.16	518.044	619.869	2456.73	2641.63	2050.49	3278.78	1527.15	694.739	2180.21	2277.6	2678.92	1201	1609.93	1571.46	520.26	1764.68	2465.58	2082.53	1617.14	2305.71	985.117	1400.12	2460.4	1832.66	1732.5	1772.1	812.259	543.816	390.669	2179.81	40S ribosomal protein S10 (RPS10C)
AT5G61470	1	247526_at	0	4384.58	568	133.028	4384.58	79.9495	29.6355	12.5225	21.3929	106.601	15.7509	420.724	1538.65	12.9681	12.9723	13.0349	7.71405	23.0078	7.27568	12.4794	7.64744	21.283	7.49256	10.0245	5.18539	5.00716	1.25299	11.1806	8.37462	15.1524	7.8651	18.5543	4.53546	6.30702	14.0377	4.23161	27.2522	5.21609	5.29317	8.50322	12.2953	9.98257	12.2811	23.2995	3.85048	zinc finger (C2H2 type) family protein
AT5G41450	1	249302_at	0	4362.71	569	4.90257	1.41061	7.44582	1558.31	18.1749	5.73068	24.506	1.03689	2.5931	3.80709	5.44895	2240.35	56.0961	9.5213	58.0986	3.79203	2.84632	6.64087	4362.71	82.8559	4.47136	128.831	4.62798	1.41558	5.48358	1387.89	74.7771	16.8711	21.6905	4.94595	7.56563	84.6575	14.0986	2.8967	8.70043	5.1563	2.7387	8.52347	0.617394	2.58964	4.80235	2.4137	zinc finger (C3HC4-type RING finger) family protein
AT4G09960	1	255014_at	STK	4357.39	570	14.1509	29.7203	7.9229	24.5098	3635.72	1988.72	2262.24	0.660586	27.8952	48.6377	9.65412	24.2389	4216.44	1820.78	1913.41	3.65777	11.5588	10.1222	40.197	4357.39	1460.01	888.019	12.6505	4.58105	2.26977	21.583	2992.66	270.064	136.363	8.8957	4.74031	14.9454	2268.48	148.54	77.0056	12.5404	4.30721	0.990637	2.18981	2374.05	902.966	74.8001	STK (SEEDSTICK); transcription factor
AT1G74840	1	262166_at	0	4354.14	571	99.5279	74.4418	32.2474	72.9855	2276.67	203.785	534.954	33.9408	109.318	204.939	163.533	100.458	2824.01	150.974	628.922	86.6766	165.237	252.849	363.738	4186.64	198.622	379.093	142.975	133.425	149.409	331.393	4354.14	193.163	247.298	121.013	272.224	97.9823	2986.16	118.338	198.326	274.451	191.34	169.829	126.947	2318.98	126.396	343.061	myb family transcription factor
AT3G04280	1	258590_at	ARR22	4353.48	572	9.44381	33.9875	26.5704	26.7766	3404.17	20.7218	1362.16	22.0178	22.9552	41.6662	11.2058	34.0073	3762.95	70.1972	787.695	0.993071	5.68895	26.1671	34.1014	4280.74	245.424	623.289	2.26302	20.4113	6.78988	437.464	3688.42	131.626	295.845	6.96153	10.9254	282.003	4353.48	57.0515	101.713	13.4423	11.7984	13.8291	86.7938	4216.21	96.4478	180.503	ARR22 (ARABIDOPSIS RESPONSE REGULATOR 22); transcription regulator/ two-component response regulator
AT4G15870	1	245520_at	ATTS1	4350.14	573	9.76594	4.813	3.50687	7.22059	8.15791	1.70707	10.3343	7.42755	5.30314	5.29266	7.65432	21.6522	2.67616	1.41122	1.80012	2.15148	1.81273	1.12557	2.74006	2.14802	1.04869	4.34287	6.60169	4.40805	10.6415	138.45	7.67974	13.5292	24.4581	0.998555	2.28677	1295.96	213.165	13.6615	94.3427	1.08124	4.56896	6.91208	4350.14	1586.78	12.9706	29.6022	ATTS1 (Arabidopsis thaliana terpene synthase 1); lyase/ magnesium ion binding
ATCG00120	1	245024_at	atpA	4347.81	574	855.142	1575	1835.49	1276.42	494.174	1052.48	782.241	942.672	728.53	1562.43	3740.07	2452.86	641.343	1184.46	1938	1376.52	1227.41	1991.48	2356.61	601.293	822.413	1092.05	2324.69	3280.08	1433.23	1179.07	502.491	1014.4	2104.85	2812.58	2274.65	964.235	714.69	1623.25	2439.59	4334.09	3172.05	3376.87	1968.32	841.647	1831.28	4347.81	Encodes the ATPase alpha subunit, which is a subunit of ATP synthase and part of the CF1 portion which catalyzes the conversion of ADP to ATP using the proton motive force. This complex is located in the thylakoid membrane of the chloroplast.
ATCG01070	1	244933_at	ndhE	4345.94	575	561.469	2041.32	2383.27	652.014	527.8	799.349	1291.21	729.302	573.77	1580.81	2877.62	1819.02	476.171	798.947	1090.98	979.397	2322.53	2171.37	1755.93	816.526	689.479	962.814	1566.22	4345.94	1173.4	932.419	310.874	1085.59	2005.29	1934.86	1807.02	930.147	501.637	1188.03	2339.37	1976.95	3504.96	1768.94	2349.49	752.998	2257.47	3197.74	NADH dehydrogenase ND4L
AT2G23970	1	266562_at	0	4337.77	576	515.898	3679.69	4337.77	2823.91	39.0422	148.534	477.596	61.7695	1513.96	2882.14	2207.35	2695.39	169.188	63.7265	222.364	9.17473	75.7965	25.7237	1751.47	43.3477	50.3472	87.4403	0.816906	19.1362	11.2988	127.149	19.9605	15.7612	8.18597	14.9042	1.31452	35.9887	19.5682	11.6076	19.7948	8.62473	5.82534	4.84835	6.93517	10.0269	10.9544	1.42332	defense-related protein, putative
AT2G27530	1	266210_at	PGY1	4337.45	577	4337.45	3731.99	2870.92	1635.34	1074.16	1456.09	1680.79	4288.49	1701.39	1939.92	2868.48	645.402	1128.09	1400.19	1858.17	2488.8	1587.46	2591.43	754.271	1284.13	1294.21	1233.65	2891.39	1113.15	1381.98	1340.33	1248.05	1029.19	1954.31	2526.21	1254.08	2669.46	890.672	1417.31	2290.78	1419.66	1275.74	1518.3	897.457	837.941	733.136	1786.65	60S ribosomal protein L10A (RPL10aB)
AT5G66170	1	247136_at	0	4328.42	578	66.2205	165.177	96.8763	4328.42	997.752	874.783	999.854	144.844	106.375	150.725	112.807	2153.77	1400.15	673.572	375.166	59.2765	92.5245	85.5425	219.17	1188.52	479.756	663.527	555.571	130.08	93.1574	296.019	3204.28	1834.06	451.788	514.754	353.376	53.5833	1981.09	958.288	634.666	1516.13	170.231	188.613	363.636	2962.12	1369.96	1243.51	similar to unknown protein [Arabidopsis thaliana] (TAIR:AT2G17850.1); similar to unnamed protein product [Vitis vinifera] (GB:CAO48196.1); contains InterPro domain Rhodanese-like (InterPro:IPR001763)
AT4G20050	1	254494_at	QRT3	4323.31	579	196.328	4323.31	87.6898	63.1602	64.7131	231.976	210.714	35.5173	656.217	2206.83	30.8869	17.6947	83.2233	339.2	186.066	7.28949	20.9187	19.0613	13.3811	90.2617	350.959	142.343	14.5975	28.5213	61.1256	23.9485	44.4783	44.9825	43.7396	14.0772	120.493	21.7737	19.3581	17.8721	31.2567	17.4352	17.3239	26.2107	31.908	53.387	59.5357	19.3571	QRT3 (QUARTET 3)
AT5G63530	1	247331_at	FP3	4305.23	580	26.258	14.8449	28.0553	26.9126	39.6188	272.725	156.555	131.071	1849.09	186.166	241.456	16.8701	6.90831	256.959	53.4732	495.309	1638.47	1194.71	10.1819	6.85549	58.9032	278.836	1096.66	1450.04	3470.41	389.391	96.8604	614.727	412.93	1681.67	2824.94	931.14	135.684	2280.45	1179.53	3524.92	2180.15	2902.3	4305.23	600.972	2261.51	1505.69	ATFP3 (Arabidopsis thaliana farnesylated protein 3); metal ion binding
AT3G51160	1	252121_at	MUR1	4300.84	581	353.362	4300.84	417.023	309.589	388.124	243.844	359.565	240.094	977.136	2598.02	686.09	574.163	208.666	354.478	437.995	103.841	287.723	167.924	388.492	257.062	375.305	212.109	125.511	143.406	338.687	223.735	280.766	481.357	291.173	101.342	180.743	410.563	282.893	445.98	194.869	100.224	235.059	126.667	97.8773	186.613	308.265	141.472	MUR1 (MURUS 1)
AT2G04032	1	263480_at	ZIP7	4300.64	582	8.16687	67.7672	2.1549	4300.64	42.127	11.6992	102.275	1.79454	9.34192	1.06623	0.583711	3783.05	75.8281	3.47058	81.7966	7.15696	12.1437	5.54245	658.108	9.9605	1.48164	1.81311	3.03942	9.73633	0.532832	14.436	5.30629	157.765	49.0954	0.749965	5.49135	18.3251	14.3553	153.334	36.2991	6.0409	9.26355	1.92623	3.52176	10.8679	24.8972	13.5526	ZIP7 (ZINC TRANSPORTER 7 PRECURSOR); cation transmembrane transporter
AT3G16780	1	258410_at	0	4297.28	583	4297.28	3952.33	3419.67	1774.5	591.308	807.204	1147.54	2855.44	1142.88	2299.17	3251.38	1050.79	600.333	1051.77	1688.44	2250.05	1453.86	2198.1	991.333	575.757	607.138	1035.47	1430.29	514.914	971.034	1436.92	726.901	824.836	960.988	1399.93	833.794	2240.03	621.758	756.586	1179.34	831.196	661.08	803.947	424.377	310.208	248.587	988.255	60S ribosomal protein L19 (RPL19B)
AT1G44130	1	245738_at	0	4296.45	584	172.674	4092.8	747.264	125.518	44.6013	21.0642	194.618	77.3916	918.236	4296.45	938.022	70.0728	15.9336	28.5619	204.089	10.6884	48.1343	55.5932	26.8086	14.8693	11.215	3.55172	4.31431	6.43494	1.53748	9.48842	4.47377	0.756179	10.1737	5.77635	1.43851	7.02809	16.4926	9.79869	11.206	4.83106	0.818098	4.59697	3.53949	12.3491	12.4366	7.39755	nucellin protein, putative
AT5G54770	1	248128_at	THI1	4290.37	585	109.215	353.972	1188.18	88.1068	807.642	1064.01	1152.95	201.184	3254.93	631.361	2353.23	62.7021	625.246	1834.19	2881.69	1049.26	810.953	1355.13	94.2723	1019.69	4266.85	1791.94	1476.37	3170.16	1240.25	105.982	801.426	1801.54	2394.04	2049.27	2604.82	292.042	1064.17	1417.6	2222.05	4128.56	2929.18	3160.09	1930.55	542.16	1049.12	4290.37	THI1 (THIAZOLE REQUIRING)
AT2G22660	1	265344_at	0	4289.69	586	126.217	537.27	576.697	850.181	571.649	804.207	559.593	426.91	1728.83	1432.69	1372.93	1151.19	480.938	626.342	490.332	570.448	1938.69	1777.21	1491.35	906.61	642.975	1091.34	1062.63	4047.14	3976.47	1447.08	1350.05	1442.39	1757.09	1219.45	4289.69	1639.3	840.334	1316.92	2371.16	3086.97	2031.49	3190.23	2670.56	912.287	971.057	2103.69	similar to glycine-rich protein [Arabidopsis thaliana] (TAIR:AT4G37900.1); similar to unnamed protein product [Vitis vinifera] (GB:CAO44607.1); similar to unnamed protein product [Vitis vinifera] (GB:CAO17179.1); similar to unnamed protein product [Vitis vinifera] (GB:CAO38708.1); contains InterPro domain Protein of unknown function DUF1399 (InterPro:IPR009836)
AT3G19820	1	257938_at	DWF1	4286.1	587	94.3046	38.9987	765.457	48.9841	322.903	1369.65	1123.75	246.329	96.9932	107.796	880.702	33.5085	380.605	1763.14	836.284	902.626	2045	1836.25	30.7169	328.119	1013.19	1609.93	1604.36	2043.79	4286.1	40.1511	1028.51	1039.4	1969.89	2010.58	3395.64	219.977	299.165	297.254	2544.57	1254.47	1056.33	1837.55	1197.15	230.477	334.665	1888.53	DWF1 (DIMINUTO 1); catalytic
AT5G40710	1	249370_at	0	4282.41	588	73.7953	89.1242	112.222	2705.66	143.81	117.914	171.114	28.7554	54.4169	35.1184	88.6939	4282.41	262.964	115.577	298.12	97.9147	123.133	89.83	2894.98	215.272	178.393	270.495	99.4488	123.05	145.367	2633.77	93.5945	248.332	158.699	46.9894	155.514	2133.1	302.548	183.53	93.8489	22.0758	88.704	47.0649	478.125	390.033	208.539	58.5538	zinc finger (C2H2 type) family protein
AT1G79930;AT1G79920	2	262054_s_at	0	4280.18	589	3041.31	2399.81	2101.52	3220.87	1070.37	1160.78	1266.66	3276.65	1334.38	2185.66	2578.45	4086.65	2597.87	2315.07	1280.33	1594.68	1577.7	1446.58	3501.23	1475.6	1376.32	1508.44	1376.6	791.52	1745.09	4013.24	2179.34	1275.08	1205.38	943.562	915.654	4280.18	1582.55	1739.06	914.215	566.789	968.623	909.647	743.738	1078.06	1231.69	884.717	[AT1G79930, HSP91 (Heat shock protein 91)];[AT1G79920, heat shock protein 70, putative / HSP70, putative]
AT3G53020	1	251997_at	STV1	4268.42	590	4138.76	2839.81	3092.36	1404.5	1249.56	1493.33	1097.2	4268.42	1662.12	2048.77	3167.67	705.743	1607.14	1644.2	1354.12	2871.75	1548.84	1857.22	490.081	963.857	1024.88	1259.2	2515.84	1184.89	1347.95	1032.44	1061.94	725.319	1585.53	2808.82	1635.09	2026.35	1180.58	1109.02	2067.06	2426.15	1825.95	2143.88	922.433	1089.37	634.765	2146.61	STV1 (SHORT VALVE1); structural constituent of ribosome
AT4G12890	1	254786_at	0	4267.51	591	30.9671	223.946	8.74918	9.08544	574.377	262.523	3055.75	5.47882	226.192	196.285	11.9798	28.3988	643.54	1907.58	3351.43	10.8028	26.4817	21.0375	38.7851	2624.73	4267.51	3550.42	8.12224	226.921	10.4226	195.867	2767.3	2162.23	985.223	8.36851	4.94668	9.16212	1544.94	355.465	124.683	3.33241	30.2859	0.782603	9.74587	398.507	40.89	35.5776	gamma interferon responsive lysosomal thiol reductase family protein / GILT family protein
AT4G16520	1	245391_at	ATG8F	4267.05	592	142.68	765.553	1204.05	1913.2	1736.36	914.817	1083.66	130.143	882.569	1672.94	1214.3	2762.72	2311.71	1075.98	1094.66	397.313	541.778	691.318	4267.05	2762.16	1201.19	1187.42	458.332	1059.13	599.735	2686.88	3339.73	1430.9	896.733	513.138	583.525	923.817	2849.75	1211.2	579.284	1140.85	1196.39	836.256	1603.68	2963.97	2294.55	628.428	ATG8F (AUTOPHAGY 8F); microtubule binding
AT1G77840	1	262193_at	0	4263.56	593	786.043	580.645	433.081	2912	419.91	216.989	353.537	509.603	769.132	1581.82	564.342	4169.58	845.847	343.161	287.171	511.217	944.015	735.611	4263.56	758.037	214.961	446.797	350.069	233.258	664.357	2278.36	698.546	255.647	299.248	325.067	395.55	1817.79	719.192	332.964	226.994	277.197	242.322	283.475	463.646	486.833	345.184	276.81	eukaryotic translation initiation factor 5, putative / eIF-5, putative
AT4G24130	1	254201_at	0	4261.3	594	449.419	4261.3	1743.13	1675.57	677.349	1423.04	964.52	192.68	2064.76	3868.76	2046.69	1566.57	877.488	2091.33	1544.38	23.8616	103.086	140.612	888.601	1001.58	1521.35	577.948	4.3229	149.41	31.503	53.0636	483.811	410.539	149.101	4.27492	56.8593	9.20776	196.485	177.327	79.4395	4.48217	89.4019	31.8704	53.7661	786.057	3206.48	190.584	similar to unknown protein [Arabidopsis thaliana] (TAIR:AT1G56580.1); similar to unnamed protein product [Vitis vinifera] (GB:CAO62919.1); contains InterPro domain Protein of unknown function DUF538 (InterPro:IPR007493)
AT4G33840;AT4G33830	2	253311_s_at	0	4255.69	595	292.306	4255.69	164.061	20.4187	4.18453	17.6733	157.362	117.324	1093.57	3222.21	109.743	21.9812	13.1937	22.8166	252.654	4.64228	32.1851	5.15572	13.6075	6.95151	0.938141	5.54241	9.30856	12.8082	6.10293	8.84117	8.6764	18.7352	0.516165	1.15337	7.53567	6.75312	11.2683	14.3709	2.64333	8.71869	8.12568	5.19708	8.26107	2.08599	9.82541	8.94616	[AT4G33840, glycosyl hydrolase family 10 protein];[AT4G33830, hydrolase, hydrolyzing O-glycosyl compounds]
ATCG00810	1	244985_at	rpl22	4251.97	596	1551.72	1617.74	2357.59	858.865	613.885	857.521	1028.16	2147.22	1013.6	1224.69	4251.97	1628.18	550.569	933.269	501.554	1645.68	1706.11	2578.56	1937.79	612.745	510.785	838.036	2313.5	2622.64	1062.37	750.922	567.514	527.48	887.658	2155.4	1002.95	476.377	298.557	637.403	958.875	1831.73	1593.83	1155.37	1366.72	392.25	725.661	975.988	encodes a chloroplast ribosomal protein L22, a constituent of the large subunit of the ribosomal complex
AT4G14440	1	245612_at	HCD1	4244.5	597	38.3141	21.3328	40.8447	96.5868	57.6942	360.902	256.924	330.49	213.272	54.4083	18.8512	28.3411	31.9936	562.384	308.722	86.3702	16.2022	34.1042	28.4931	24.984	276.353	358.44	129.39	103.506	10.7514	8.46854	67.6407	389.598	358.67	286.664	99.759	4.78219	65.7469	311.191	221.293	43.0213	23.2179	96.9394	15.0457	824.083	4244.5	270.829	enoyl-CoA hydratase/isomerase family protein
AT5G15050	1	246549_at	0	4235.76	598	340.177	4235.76	179.42	55.9126	18.729	11.8942	76.6035	168.421	1084.35	2675.28	120.232	32.174	7.63922	20.8259	108.009	119.361	127.305	44.0659	38.9502	15.2265	50.6594	59.6441	114.245	94.5138	35.5637	9.74727	16.0728	50.6588	101.065	100.203	25.5046	17.5572	18.4487	21.2335	129.858	90.8227	173.356	152.434	36.4599	11.5812	39.5882	133.261	glycosyltransferase family 14 protein / core-2/I-branching enzyme family protein
AT1G20730	1	256083_at	0	4232.27	599	9.66504	91.2839	12.5573	1592.16	28.8626	12.6727	51.6218	10.581	3.29384	27.3969	28.8266	3681.39	181.282	30.6841	158.879	7.87422	18.8956	17.8311	4232.27	180.151	6.40097	245.001	11.8394	7.60395	13.5069	348.298	70.0411	79.7597	24.6296	6.53786	11.4872	19.7054	16.7822	6.78201	21.2349	6.90841	11.7598	2.97023	13.6484	4.00753	29.9348	15.1115	similar to unknown protein [Arabidopsis thaliana] (TAIR:AT1G20740.1); similar to hypothetical protein [Vitis vinifera] (GB:CAN74747.1); contains InterPro domain F-box associated type 1 (InterPro:IPR006527); contains InterPro domain Protein of unknown function DUF833 (InterPro:IPR008551)
AT4G33550	1	253344_at	0	4225.85	600	1.23923	9.47925	9.51025	15.6879	567.429	4.97511	77.382	0.962996	1.29398	1.18974	7.02458	1.26821	2192.68	3.2513	385.484	2.93921	0.993177	7.36659	28.0238	4225.85	5.04146	259.034	5.79921	6.94854	12.8051	9.58698	1409.04	3.73379	79.8437	5.07542	3.63844	10.8313	1437.52	7.28871	38.7262	10.3187	6.95789	5.69711	7.19253	570.863	12.2352	24.3812	lipid binding
AT4G30960	1	253550_at	SIP3	4225	601	284.391	258.696	517.318	219.514	632.198	1298.3	1206.85	193.73	313.073	607.902	907.298	177.176	547.806	893.549	741.014	602.068	1569.37	970.51	136.43	852.573	948.452	1185.9	1658.79	1772.32	4225	387.727	1130.64	2006.28	1008.32	1414.1	3859.48	737.666	1212.35	2456.16	1437.84	1160.87	1119.57	1756.22	2219.19	1981.52	1710.61	1545.88	CIPK6 (CBL-INTERACTING PROTEIN KINASE 6); kinase
AT5G16130	1	246503_at	0	4219.66	602	4219.66	3161.72	3037.32	1215.62	919.529	1414.41	1423.28	3625.87	1472.19	1137.76	2431.92	252.612	790.552	1047.72	1883.08	3015.41	2162.44	2937.47	306.694	859.276	972.05	1130.96	2586.11	1348.08	998.096	841.395	515.966	846.121	1901.23	2441.68	1237.41	1553.11	441.928	691.008	2142.8	1073.18	995.762	994.458	503.654	262.09	300.937	1538.78	40S ribosomal protein S7 (RPS7C)
AT5G24580	1	249755_at	0	4216.87	603	14.5277	7.1107	2.90925	7.05696	1529.87	11.0971	153.139	7.63029	0.782155	3.247	11.0108	11.2031	2731.05	11.623	191.935	3.05358	0.767094	1.34003	17.3168	4216.87	6.48871	133.441	11.857	0.952164	2.79711	63.2918	3781.72	22.4894	89.2319	7.09332	10.6812	8.87515	2862.11	28.9495	35.7779	19.5568	13.9778	6.16224	38.8406	3590.48	44.9909	61.7616	copper-binding family protein
AT3G25420	1	257934_at	scpl21	4216.49	604	91.4727	256.838	1794.86	3791.32	39.9935	35.5977	143.999	8.61118	52.3304	248.679	778.599	4216.49	128.24	33.4438	100.397	2.67604	9.45351	21.5553	559.831	18.7746	6.60184	21.3829	1.35572	7.3922	2.94887	5.39589	7.27691	15.4535	9.96137	0.428477	9.3365	6.65298	0.682972	8.82021	6.08883	12.1539	0.78713	2.57106	15.9523	2.01635	22.8579	1.16912	SCPL21 (serine carboxypeptidase-like 21); serine carboxypeptidase
AT4G10340	1	254970_at	LHCB5	4210.27	605	162.141	606.348	1597.88	114.926	47.9364	83.8672	375.769	90.1917	226.539	955.582	2018.44	144.85	49.7943	99.9729	408.759	946.004	1215	2451.03	128.551	33.6873	86.2947	773.554	2898.33	4210.27	1812.3	77.1201	56.3571	1047.95	2613.4	3930.99	3276.29	153.678	49.7344	550.845	3586.48	2096.29	1430.33	1458.72	1256.6	92.2139	461.391	3081.62	LHCB5 (LIGHT HARVESTING COMPLEX OF PHOTOSYSTEM II 5); chlorophyll binding
AT4G23800	1	254233_at	0	4207.73	606	2774	868.558	1627.12	167.577	230.16	834.198	462.973	4207.73	299.937	300.907	2062.83	307.569	40.1838	188.896	107.009	2539.54	2444.37	1963.63	99.1772	12.7109	13.5124	267.999	2808.38	581.12	2387.98	185.954	61.4631	264.759	726.597	2885.07	1030.72	364.726	77.4229	287.008	747.576	475.02	71.5235	93.8824	588.717	130.967	255.628	479.728	high mobility group (HMG1/2) family protein
AT5G01820	1	251060_at	ATSR1	4205.33	607	33.8791	64.4413	391.863	149.756	462.782	468.481	833.946	51.6854	67.9229	83.3054	272.158	66.8808	659.808	742.068	379.199	107.211	66.3159	170.868	49.1876	440.686	759.5	506.341	174.681	306.233	307.348	317.706	1229.52	1388.33	299.975	131.185	324.866	261.819	1040.81	1826.77	376.614	146.341	1430.06	907.695	1779.65	2119.01	4205.33	607.233	ATSR1 (SERINE/THREONINE PROTEIN KINASE 1); kinase
AT3G10090	1	258937_at	0	4204.86	608	2928.99	2961.04	2873.05	1119.66	2111.36	1393.58	1598.32	4204.86	1168.54	1495.44	2478.12	1335.34	1341.29	1115.42	1533.17	2182.6	1967.25	2246.75	1971.11	1357.45	1569.6	1405	2470.94	1258.91	1049.38	3139.66	1328.58	805.342	1548.7	1008.45	800.946	3296.88	1613.89	1025.18	1315.74	1178.74	1482.66	1202.36	1448.98	1895.56	1006.45	804.493	40S ribosomal protein S28 (RPS28A)
AT3G59540	1	251486_at	0	4204.71	609	3413.27	2950.18	2798.16	1723.44	1263.71	1229.68	1221.46	4204.71	1547.34	2120.6	2870.36	994.971	874.643	773.401	1781.16	2357.36	2134.38	2227.14	857.889	1184.02	1311.24	1350.64	2966.58	2029.97	1623.92	1267.52	1106.35	904.347	2317.3	2333.75	1918.18	2146.59	1453.67	1264.23	2362.77	2126.95	2374.58	2030.55	1358.12	904.474	783.81	2048.56	60S ribosomal protein L38 (RPL38B)
ATCG00700	1	244974_at	psbN	4204.54	610	374.539	2384.34	2007.46	677.845	392.112	575.093	835.231	366.39	303.392	1577.9	3505.07	1174.58	614.939	1101.78	1263.49	848.623	1376.08	1390.81	2330.6	1128.98	873.785	1054.2	1772.14	4204.54	1702	1003.56	731.167	1235.99	2455.48	1668.63	1542.62	920.56	656.443	1097.81	2007.87	2394.67	3247.11	2483.05	2495.04	802.843	2162.14	3402.41	PSII low MW protein
AT5G10695	1	246018_at	0	4193.97	611	79.6051	232.215	140.124	1480.32	717.072	175.939	243.174	45.3829	120.378	341.595	279.768	4193.97	1032.2	378.47	225.48	42.8901	30.3338	31.9293	1969.84	1124.47	119.014	901.232	127.63	134.539	179.499	2120.23	1316.89	191.368	1249.34	47.898	13.0946	380.3	913.224	300.069	68.0365	118.58	326.049	143.478	353.126	1857.37	1051.85	216.273	similar to unknown protein [Arabidopsis thaliana] (TAIR:AT5G57123.1); similar to unknown [Picea sitchensis] (GB:ABK22689.1)
AT2G30500	1	267518_at	0	4189.44	612	135.708	77.1162	10.0729	339.742	536.054	1796.09	1258.82	536.498	298.381	86.7148	16.2126	42.9265	442.36	1288.01	370.3	692.563	494.237	54.7217	19.1017	328.193	711.66	417.351	882.714	289.012	145.664	14.6427	87.6635	102.055	248.797	1501.33	106.11	12.7406	31.2224	29.7119	459.548	4189.44	1239.75	1294.95	571.311	39.2836	188.521	1255.29	kinase interacting family protein
AT1G71695	1	261518_at	0	4186.97	613	3.79744	13.1805	2.16757	40.7174	44.5253	82.1956	76.446	6.22948	7.76586	35.9608	10.7525	12.0456	23.8026	47.5352	34.4722	8.52988	4.81905	5.14436	20.4316	35.7306	22.4284	33.451	82.6856	18.386	17.7997	12.5153	39.9554	30.1623	46.8588	154.114	5.3333	15.5274	98.8211	30.3469	122.588	210.399	4186.97	2923.49	2287.38	622.371	361.723	494.137	peroxidase 12 (PER12) (P12) (PRXR6)
AT1G73610	1	260066_at	0	4186.03	614	271.589	504.492	4186.03	459.571	7.26786	145.299	619.079	11.5556	8.2482	57.1539	811.683	416.62	39.8817	71.8762	193.655	3.24382	2.05372	13.0471	27.0733	6.11815	4.21731	18.8017	5.1759	0.923135	3.00583	6.5844	5.31138	6.27176	10.2734	5.32421	8.62311	4.8931	2.62119	7.31504	7.08822	9.58786	3.22272	8.7236	16.6129	18.0835	24.4013	8.12925	GDSL-motif lipase/hydrolase family protein
AT1G54440	1	262996_at	0	4177.57	615	796.559	2025.2	2274.11	3887.82	780.904	424.58	1008.38	971.924	1199.39	2409.79	1825.64	4177.57	453.627	421.699	379.591	912.587	1376.61	1111.84	3961.09	744.619	270.614	671.938	553.343	402.986	343.636	420.046	575.461	448.538	199.409	614.767	531.82	180.017	305.65	310.665	301.281	580.784	383.746	449.955	583.235	421.499	121.962	225.306	3'-5' exonuclease/ nucleic acid binding
AT3G24480	1	256620_at	0	4167.91	616	192.189	113.38	119.338	120.739	598.277	812.836	738.849	553.221	393.553	251.733	152.14	45.9148	1602.24	2176.45	4167.91	241.287	414.659	239.604	54.3433	1132.59	2160.32	652.943	246.067	1624.23	511.926	54.9204	418.572	1555.03	1360.38	334.791	622.043	107.268	554.011	1194.12	661.188	188.203	602.837	405.348	279.339	243.751	789.608	633.646	leucine-rich repeat family protein / extensin family protein
AT1G27400	1	264438_at	0	4166.98	617	4166.98	2324.33	2441.26	937.344	740.571	1482.16	1065.29	2465.46	1124.87	1872.17	1498.33	130.236	621.723	902.266	1227.49	2407.79	1195.82	2650.76	200.393	478.993	679.039	998.709	1609.94	807.86	1059.52	994.439	569.2	627.009	1082.42	1962.81	794.871	1845.37	586.039	592.894	1382.64	833.502	909.01	900.562	363.496	454.925	237.656	1041.95	60S ribosomal protein L17 (RPL17A)
AT2G44120	1	267213_at	0	4165.52	618	4165.52	2970.08	3464.36	590.6	383.213	880.312	879.098	3205.66	1060.34	1846.12	1875.97	137.441	181.34	297.93	1117.53	2193.41	1996.52	2681.97	226.711	412.359	661.611	930.978	2489.67	930.806	885.248	514.984	190.034	497.371	1188.16	2752.23	935.238	1960.75	430.762	394.839	1570.5	1222.82	989.335	1293.38	386.339	212.381	220.264	1217.3	60S ribosomal protein L7 (RPL7C)
AT5G05030	1	250804_at	0	4161.04	619	11.389	15.5541	24.2975	312.968	12.2319	24.2225	27.9124	10.5388	2.40113	23.7649	36.123	1961.06	106.23	29.6978	86.719	7.07365	20.3314	15.7467	4161.04	185.764	8.5235	132.335	9.77381	11.3586	8.14802	1084.17	105.27	51.3876	44.4301	9.27099	11.7182	138.117	41.18	10.7415	20.0095	11.9606	1.55298	7.19047	22.0114	7.33469	33.3149	5.83087	similar to unknown protein [Arabidopsis thaliana] (TAIR:AT5G11660.1); similar to unnamed protein product [Vitis vinifera] (GB:CAO14518.1); contains InterPro domain Protein of unknown function DUF239, plant (InterPro:IPR004314)
AT4G10480	1	254981_at	0	4159.87	620	4159.87	2335.13	3196.87	1209.27	665.427	1167.04	1141.03	4007.16	1034.2	1275.16	2392.92	520.097	470.108	642.693	1400.02	2648	1732.42	2710.15	661.001	637.935	1097.16	1187.66	2634.71	916.665	1078.79	936.767	689.283	843.067	1720.32	2416.49	1199.95	2281.11	766.381	601.46	1649.5	899.595	611.076	732.545	467.461	372.769	308.306	1228.6	nascent polypeptide associated complex alpha chain protein, putative / alpha-NAC, putative
AT5G23540	1	249796_at	0	4151.54	621	2774.52	3113.7	2577.77	4151.54	1761.28	2261.5	1915.12	2144.46	2481.78	2253.64	2640.55	3476.12	2288.71	2159.16	2033.28	2045.98	2208.64	2036.96	3415.07	2121.85	1595.27	1692.24	1678.18	847.814	1887.03	3058.34	2188.84	1334.8	1748.47	1036.49	949.301	1956.5	1677.16	1211.34	1128.5	1061.78	1088.88	1154.54	1624.76	1626.48	1233.81	1258.19	26S proteasome regulatory subunit, putative
AT5G44480	1	249057_at	DUR	4146.56	622	34.2808	73.4573	43.0128	963.723	36.0712	9.77283	51.6448	44.1103	913.951	2305.78	122.879	731.815	37.1047	22.2452	131.328	386.486	4146.56	512.011	1027.54	55.2082	27.8446	596.997	176.016	2426.29	4137.49	289.431	50.0933	265.325	762.518	48.4144	3478.34	439.029	76.1295	143.281	708.175	5.52024	44.9043	85.2093	233.32	44.8051	305.17	33.2685	DUR (DEFECTIVE UGE IN ROOT); catalytic
AT1G74470	1	260236_at	0	4144.44	623	222.085	715.75	2972.76	105.222	42.5948	148.211	505.332	122.28	329.159	2059.72	4039.09	264.077	52.6801	196.912	550.045	1510.61	1670.23	2021.89	244.169	20.9373	67.0782	857.78	2251.22	2808.01	1211.55	77.0467	45.7242	1033.06	2166.74	3711.36	1868.16	387.334	89.0015	395.182	3011.84	3185	1583.66	1610.44	889.151	114.874	355.741	4144.44	geranylgeranyl reductase
AT1G56580	1	245629_at	0	4143.95	624	70.7926	70.7136	62.8877	169.425	392.555	456.349	1008.72	1025.18	2414.93	125.343	17.1942	65.6807	375.195	299.181	722.132	1262.68	428.846	33.2716	53.7806	1140.97	1602.76	1876.83	1060.4	685.878	353.596	10.4656	1697.18	4143.95	1898.59	1036.18	415.017	31.851	2534.86	2242.45	1046.45	302.106	2255.79	1339.03	459.12	1303.39	1340.33	827.302	similar to unknown protein [Arabidopsis thaliana] (TAIR:AT1G09310.1); similar to unknown [Populus trichocarpa] (GB:ABK94967.1); contains InterPro domain Protein of unknown function DUF538 (InterPro:IPR007493)
AT3G52220	1	256683_at	0	4138.53	625	1455.41	777.35	988.602	2979.49	1211.77	1072.31	776.274	1678.07	1189.57	838.732	1370.09	4138.53	1688.37	956.828	550.938	1098.58	1534.83	1144.65	2758.15	1376.16	740.76	554.338	872.925	743.194	1207.3	1892.45	1247.71	574.706	605.565	879.654	980.419	907.105	938.178	1124.14	553.221	863.153	782.347	869.253	735.269	786.856	932.248	440.138	similar to unnamed protein product [Vitis vinifera] (GB:CAO62409.1); contains domain PTHR14580 (PTHR14580)
AT3G05590	1	258900_at	RPL18	4135.16	626	4135.16	2601.24	3139.61	1070.48	804.238	1238.88	900.349	2656.95	1138.72	1679.17	1828.94	299.24	909.305	558.507	2281.55	2876.38	2469.48	2616.13	461.245	827.408	1343.52	1612.81	1857.18	1412.04	748.355	629.914	556.736	1155.73	2774.27	2505.92	1183.59	1763.11	901.598	1120.67	2386.81	873.883	1026.8	1226.32	716.968	579.226	515.988	1454.18	RPL18 (RIBOSOMAL PROTEIN L18); structural constituent of ribosome
AT1G29080	1	260891_at	0	4133.83	627	11.9052	29.3017	13.0214	3606.78	22.8816	17.7902	112.6	3.85763	3.91411	14.2222	29.066	4133.83	98.6848	11.1715	128.386	1.65219	9.31757	8.6812	2682.15	37.845	1.75091	82.1455	7.9685	3.09892	2.15237	594.991	65.983	40.1285	31.7077	7.48454	9.57961	112.436	2.27657	8.25132	4.47757	5.23161	1.42924	1.0879	2.30782	8.36581	16.2855	3.54753	peptidase C1A papain family protein
AT5G59910	1	247652_at	HTB4	4132.97	628	2630.83	1134.75	1224.46	1340.52	2175.76	2805.66	1793.35	4132.97	1476.3	843.782	843.884	412.133	1619.75	1337.66	1653.34	2920.65	1581.54	827.361	285.119	1626.47	1509.97	1208.2	2747.45	1760.12	2926.86	752.525	759.533	1136.06	1520.79	2423.73	2251.52	898.743	805.278	630.017	2035.49	1438.48	1502.63	1329.41	970.821	604.681	511.073	1121.62	HTB4; DNA binding
AT3G07030	1	258542_at	0	4129.59	629	4129.59	761.753	1016.53	743.871	880.989	647.405	597.238	3448.61	862.759	716.232	1278.46	1013.61	593.872	652.193	909.914	1652.39	1093.99	1164.12	977.511	762.785	678.394	1243.92	998.432	557.063	331.042	1207.75	910.248	630.54	810.559	953.331	618.788	1045.87	896.724	784.642	863.316	603.392	533.226	541.528	438.04	712.536	663.855	557.357	pseudogene, similar to OSJNBa0042L16.13, blastp match of 56% identity and 1.3e-39 P-value to GP|21740825|emb|CAD41015.1||AL606632 OSJNBa0042L16.13 {Oryza sativa (japonica cultivar-group)}
AT5G57920	1	247888_at	0	4128.45	630	1.46186	2.11591	1.68783	9.39495	11.2241	10.1955	1.90533	33.5476	24.3729	171.004	24.0877	35.7401	16.0016	8.52349	122.609	452.934	1763.84	111.622	15.8803	28.5524	13.5537	294.183	263.081	2561.35	3700.82	15.1494	35.9679	117.689	1170.14	45.2552	4128.45	5.5536	53.6239	278.434	1133.19	27.0125	50.9886	550.125	664.422	130.07	111.875	130.108	plastocyanin-like domain-containing protein
AT4G10920	1	254955_at	KELP	4125.87	631	1178.12	2813.52	3162.96	2820.78	527.387	512.05	784.909	627.82	799.623	2522.07	3015.64	4125.87	475.615	285.341	178.467	474.781	493.391	588.606	1947.05	569.035	161.395	418.789	630.017	336.216	306.743	234.805	706.389	365.261	113.761	418.581	183.966	45.2361	336.514	153.521	217.324	574.73	435.093	374.638	262.435	457.009	214.437	322.138	KELP; DNA binding / transcription coactivator
AT5G07200	1	250611_at	GA20OX3	4124.31	632	17.7061	15.4624	19.3392	20.4311	11.6913	4.07479	22.0444	12.1967	6.17804	9.45054	70.352	7.54802	3.9332	3.52127	9.0667	45.7818	354.196	211.959	1.68396	7.57084	15.6623	153.286	32.3452	2183.75	2079.83	15.4172	39.4079	312.067	795.835	69.7563	4124.31	40.3767	22.0463	366.401	1065.59	1727.98	2443.31	3540.79	2519.37	92.299	293.777	1243.91	YAP169 (GIBBERELLIN 20 OXIDASE 3); gibberellin 20-oxidase
AT4G33600	1	253346_at	0	4124.1	633	1.10994	3.85436	4.52443	1.57774	11.4791	7.89805	10.7246	5.91437	4.34172	5.00273	21.4545	14.9141	5.17605	10.401	7.37067	19.5311	63.4273	10.1184	5.58087	17.3937	11.6244	13.7875	208.003	2170.1	4124.1	1.16949	10.6972	118.22	617.369	70.441	3021.19	13.4272	37.0207	148.893	813.164	15.553	559.628	1478.21	1109.95	34.4303	102.971	339.352	similar to unknown protein [Arabidopsis thaliana] (TAIR:AT4G33590.1); similar to hypothetical protein [Vitis vinifera] (GB:CAN80154.1)
AT2G36530	1	263924_at	LOS2	4122.48	634	1641.24	1111.87	2505.55	995.944	1982.02	2451.63	1824.56	1140.64	2565.52	812.21	1090.41	622.878	1126.46	1350.71	2824.67	1484.87	1830.69	2428.82	956.654	2373.38	3104.84	2246.49	3613.32	2374.1	3055.01	1000.29	2917.45	1251.26	2265.09	2142.57	3547.86	2250.09	2659.95	3313.72	3232.27	2560.62	1659.04	2247.79	1202.93	2511.11	1492.52	4122.48	LOS2 (Low expression of osmotically responsive genes 1); phosphopyruvate hydratase
AT1G28420	1	261494_at	HB-1	4111.18	635	2091.59	2082.87	2584.75	2668.3	2992.77	1874.65	1786.04	3014.89	1476.13	2861.1	3082.28	3816.69	4111.18	3243.05	672.587	1766.28	3011.28	2009.77	2403.33	3283.73	1055.64	1362.9	1402.06	1323.35	2335.63	3041.52	3696.52	1106.19	469.427	978.709	1139.42	1266.25	1858.33	1907.75	503.654	1259.28	1360.07	1503.09	1860.02	1838.25	1724.76	763.54	HB-1 (homeobox-1); transcription factor
AT4G37530;AT4G37520	2	253099_s_at	0	4104.46	636	1.98106	2.92085	3.57045	10.1531	711.849	136.972	189.772	11.118	0.784725	2.52334	5.86613	3.08575	639.199	217.746	328.679	1.60111	0.704852	4.55602	2.77276	938.189	487.599	284.365	2.41582	14.7515	8.29781	23.7033	1103.77	3360.92	804.402	1.84423	35.1377	2.92976	1405.76	4104.46	1189.81	2.13541	23.903	7.18285	15.6448	1613.48	2950.36	492.689	[AT4G37530, peroxidase, putative];[AT4G37520, peroxidase 50 (PER50) (P50) (PRXR2)]
AT5G15740	1	246516_at	0	4104.39	637	10.1848	62.8247	32.0858	13.4417	8.27866	70.8228	56.1024	12.821	44.9301	96.6069	21.158	13.9913	14.2629	128.457	80.1424	18.2205	10.659	13.4893	18.44	9.65809	129.694	55.2645	6.9509	43.3424	13.4284	31.8096	29.5834	1128.88	368.92	27.0412	21.1276	68.4622	246.097	4104.39	633.059	39.4246	31.5394	40.6267	42.0797	435.404	3142.12	342.614	similar to unknown protein [Arabidopsis thaliana] (TAIR:AT3G02250.1); similar to hypothetical protein [Cleome spinosa] (GB:ABD96934.1); similar to unnamed protein product [Vitis vinifera] (GB:CAO49221.1); similar to hypothetical protein [Cleome spinosa] (GB:ABD96844.1); contains InterPro domain Protein of unknown function DUF246, plant (InterPro:IPR004348)
AT1G80360	1	260328_at	0	4099.85	638	112.886	164.645	333.519	215.31	169.362	288.838	235.718	129.8	152.802	429.504	352.613	335.483	140.85	223.16	426.466	203.883	683.426	867.458	1591.75	338.511	323.472	518.456	167.707	599.107	434.92	2665.87	254.059	578.777	398.665	256.522	733.062	4099.85	812.799	469.965	465.475	128.695	685.216	841.488	2468.61	802.396	249.265	303.461	aminotransferase class I and II family protein
AT1G11840	1	264372_at	ATGLX1	4099.38	639	433.097	520.497	664.493	323.109	1012.89	1917.39	1866.62	419.087	2123.61	670.871	673.744	94.8387	1242.71	3160.82	2020.94	549.748	506.17	462.741	114.303	1236.2	4099.38	2336.86	460.731	723.367	837.77	414.259	1449.01	2279.13	1065.77	902.89	827.87	811.31	1301.02	2209.7	695.699	1608.43	1439.93	1216.54	1183.71	808.549	1396.96	1391.53	ATGLX1 (GLYOXALASE I HOMOLOG); lactoylglutathione lyase
AT3G03910	1	259346_at	GDH3	4095.54	640	111.391	43.7776	187.678	4095.54	45.4977	14.8494	120.507	15.9867	1.49422	23.5987	34.604	3298.55	112.951	67.2963	89.8163	5.93011	14.9496	4.8345	430.133	23.9113	2.57992	22.7507	2.62867	9.77608	6.14896	8.77296	2.77065	5.7358	7.82271	7.70553	2.94588	1.57086	18.1281	12.5868	3.55073	17.2321	3.28924	3.11956	5.68484	18.0691	36.072	9.76299	glutamate dehydrogenase, putative
AT1G27040	1	264973_at	0	4088.98	641	3.57383	2.29286	3.91262	21.0371	6.06883	18.4733	15.6396	0.806846	8.05432	2.99027	5.08759	10.3104	2.54319	11.2128	8.55826	1.53729	1.11466	5.69057	13.6615	10.5673	7.41001	0.986204	3.32229	53.45	13.1155	2241.27	43.8526	22.8906	64.6723	14.6059	50.0488	4088.98	444.353	31.7073	99.7677	78.7339	599.022	460.203	1942.29	689.324	99.0366	131.841	nitrate transporter, putative
ATCG00500	1	245016_at	0	4087.49	642	926.586	1685.9	1541.5	971.99	1119.17	1557.08	1614.13	1487.76	1623.65	1237.85	3153.16	1331.88	972.687	1801.54	1532.28	1434.64	1527.93	1906.21	1586.37	1068.3	1358.18	1282.01	2339.37	3506.14	2124.6	1419.32	1415.08	1546.39	2118.18	2589.5	2602.4	1201.72	1112.54	2546.96	2820.03	3451.81	3386.97	3126.61	4025.71	1682.99	3847.84	4087.49	Encodes the carboxytransferase beta subunit of the Acetyl-CoA carboxylase (ACCase) complex in plastids. This complex catalyzes the carboxylation of acetyl-CoA to produce malonyl-CoA, the first committed step in fatty acid synthesis.
AT3G27720;AT3G27710	2	258230_s_at	ARI13	4077.8	643	91.8463	111.892	182.391	2395.06	26.9388	12.7114	96.1715	35.9246	80.6613	117.763	95.1302	4010.65	171.038	51.688	119.287	18.4268	58.2117	44.059	4077.8	138.687	6.59758	150.731	18.3252	8.76611	14.3168	834.084	87.3591	41.3695	20.4295	9.29322	7.50508	202.213	38.3996	6.38064	22.0931	9.05197	10.6402	1.16973	16.7926	0.444538	13.878	5.70783	[AT3G27720, zinc finger protein-related];[AT3G27710, zinc finger protein-related]
AT5G65360	1	247192_at	0	4077.46	644	2655.43	1451.02	1217.98	1427.93	1647.9	1645.14	1280.47	4077.46	652.297	1051.24	1935.94	594.053	1259.43	948.011	1234.79	2032.21	1574.43	890.109	710.033	393.33	822.55	998.745	2933.21	532.977	2054.67	724.372	372.513	563.189	1034.6	1941.82	568.902	646.644	162.876	102.679	1392.06	138.817	215.218	200.593	213.005	75.8412	103.147	432.557	histone H3
AT2G19320	1	267321_at	0	4066.99	645	1.50808	24.1731	16.2735	31.2087	12.695	2.45553	4.89347	1.15497	9.6746	2.47933	13.8425	4.25616	9.84463	14.4839	14.5728	3.56182	5.0106	13.0347	16.0822	3.97743	8.61239	4.58005	7.94707	8.44601	4.47832	10.6998	9.5038	16.5273	5.45934	47.0091	16.6611	1.00182	2.51902	9.99775	34.7766	4066.99	419.005	203.638	44.3342	14.6333	14.4971	392.438	unknown protein
AT3G22660	1	258316_at	0	4060.83	646	4060.83	1702.93	3173.04	593.237	552.46	577.034	589.694	3702.67	966.587	609.256	2686.37	173.503	644.796	489.001	563.893	2387.79	1568.99	1634.46	164.201	788.538	363.547	673.276	1555.31	252.501	298.868	786.302	548.686	331.892	469.217	645.479	441.508	1020.58	429.493	343.825	500.069	339.25	430.813	464.623	131.652	272.97	103.783	370.398	rRNA processing protein-related
AT5G40960	1	249329_at	0	4060.31	647	5.80402	17.8424	8.88931	200.533	1165.08	8.69787	152.571	2.64081	9.34608	2.32948	1.51105	8.4551	1865.04	8.48289	227.921	7.95546	156.614	6.19002	22.047	2992.13	6.83531	345.049	25.1433	2155.58	362.339	227.539	3331.12	281.034	372.442	27.309	725.635	42.2628	3746.9	323.432	382.568	52.0908	2142.08	831.809	2598.62	4060.31	957.705	580.272	similar to unknown protein [Arabidopsis thaliana] (TAIR:AT3G48660.1); similar to unknown [Populus trichocarpa] (GB:ABK93721.1)
AT4G18870	1	254591_at	0	4058.55	648	9.48724	78.5086	5.71709	3341.94	54.5429	12.5753	50.104	0.974765	36.2481	129.996	27.5129	4058.55	160.228	22.3151	57.538	0.199979	14.4346	11.6659	3078.81	105.497	4.51569	45.1069	5.26036	2.05806	1.55335	87.6966	30.8364	59.5801	3.35074	1.21601	6.80285	12.8147	12.7904	8.29844	0.85821	6.49431	4.06084	2.08401	21.5995	5.64125	6.98767	5.1412	heat shock transcription factor family protein
AT3G23390	1	258296_at	0	4052.07	649	3914.65	2262.64	2905.51	1311.22	939.32	1323.19	1079.9	4052.07	1553.68	2308.36	2467.78	489.789	531.998	640.687	1161.13	2684.78	1996.47	2314.93	604.251	785.355	945.762	1282.1	3519.93	1346.2	1547.2	1051.48	702.214	821.725	1645.42	2647.75	1371.56	1324.66	742.387	865.248	2373.47	1532.49	1366.2	1266.23	602.214	341.61	447.589	1406.85	60S ribosomal protein L36a/L44 (RPL36aA)
AT3G04100	1	258583_at	AGL57	4042.16	650	31.0957	1137.13	6.28345	23.2321	19.3666	6.06469	62.7055	70.0953	1216.03	4042.16	10.7986	32.2697	8.47682	7.4403	55.139	6.70874	39.413	3.34725	14.8345	15.9379	11.9767	4.37173	3.00228	23.129	2.10903	4.48603	2.69834	3.46202	24.7012	6.43357	2.69324	14.3555	16.6048	10.4026	14.707	19.816	15.4315	25.8911	2.42606	9.09101	24.9684	2.9009	AGL57; DNA binding / transcription factor
ATCG00170	1	244997_at	rpoC2	4040.87	651	1579.79	1344.92	2525.03	625.191	605.996	702.345	779.81	1205.7	754.535	584.419	4040.87	894.35	466.962	922.459	697.609	1264.41	1501.43	1829.23	605.838	167.697	614.498	754.009	1770.51	1467.26	684.703	327.427	368.035	587.02	741.638	1136.87	323.104	411.11	199.476	621.995	1052	917.323	592.405	555.513	700.154	255.355	560.215	1295.98	RNA polymerase beta' subunit-2
AT3G28850	1	256583_at	0	4032.69	652	159.192	2022.55	404.168	617.589	136.807	108.465	128.278	120.313	767.33	4032.69	955.87	701.349	73.0958	109.077	115.901	58.042	96.169	137.022	114.426	245.833	149.532	89.7731	109.324	71.6101	52.0349	110.154	141.075	30.1624	52.9558	24.8039	77.7515	161.261	211.244	35.8923	40.6136	41.9365	71.5893	48.8117	54.7377	95.9581	32.5133	44.8466	glutaredoxin family protein
AT4G34590;AT4G34588	2	253245_at	GBF6	4019.4	653	26.7721	69.3142	117.779	974.439	1619.95	1941.38	1441.37	25.5629	172.687	192.49	387.89	1987.94	2238.05	1649.37	1149.31	96.8266	935.226	1195.54	3618.94	4019.4	1834.71	1977.53	500.437	1054.64	1283.67	1504.52	3407.27	851.415	693.454	499.788	1165.03	579.324	1542.22	375.264	686.557	323.095	115.637	383.267	1887.3	1119.02	167.792	509.176	[AT4G34590, GBF6 (ARABIDOPSIS THALIANA BASIC LEUCINE-ZIPPER 11); DNA binding / protein heterodimerization/ transcription factor];[AT4G34588, CPuORF2 (Conserved peptide upstream open reading frame 2)]
AT4G37120	1	246221_at	SMP2	4019.3	654	1264.94	911.962	755.865	2045.78	941.859	740.406	699.113	1904.99	968.907	1381.61	1106.38	4019.3	1324.53	1200.75	426.435	1159.26	990.542	637.998	1946.41	990.406	364.724	344.547	831.084	580.36	713.36	2296.67	1327.33	577.419	500.25	787.397	878.819	1543.37	1144.69	812.368	310.023	652.174	684.974	696.869	1083.22	1263.66	1037.32	361.956	SMP2 (swellmap 2)
AT4G39330	1	252943_at	CAD9	4018.87	655	1509.73	604.954	1646.08	351.22	513.468	4018.87	2806.05	1560.61	457.962	2224.41	1748.18	84.3675	273.545	3246.96	3902.11	1499.73	903.802	875.268	87.4742	595.709	3323.97	2329.45	1058.42	1156.68	871.423	38.2918	630.341	309.359	1552.19	1322.1	1022.08	130.674	283.787	240.234	1481.43	420.325	257.001	514.579	122.656	47.4165	141.366	1091.07	mannitol dehydrogenase, putative
AT3G30775	1	257315_at	ERD5	4009.37	656	51.5796	30.0897	187.366	1168.32	717.528	1339.63	1262.91	56.207	503.127	194.148	125.357	993.628	1801.1	2978.92	3168.53	122.621	84.536	358.698	153.629	2096.22	2302.02	1811.18	492.254	760.441	960.573	75.1102	2986.97	2904.16	1716.77	1534.41	1327.42	66.5731	2796.22	3275.97	1521.56	2618.26	1514.76	1563.53	1838.87	4009.37	1841.45	1953.8	ERD5 (EARLY RESPONSIVE TO DEHYDRATION 5); proline dehydrogenase
AT1G72150	1	259803_at	PATL1	3994.4	657	596.717	70.9205	681.606	743.78	21.3305	448.941	199.255	134.397	21.373	31.7939	223.554	622.82	40.6656	238.036	195.21	115.786	779.861	487.82	900.971	27.873	120.913	359.538	87.4853	207.607	3994.4	473.046	256.791	846.129	929.698	125.853	2079.17	550.572	346.012	177.459	478.895	350.056	22.9855	290.357	782.564	539.463	71.0454	235.004	PATL1 (PATELLIN 1); transporter
AT2G28910	1	266228_at	CXIP4	3990.19	658	1581.42	1323.26	1152.5	1713.93	2358.08	1254.23	1183.36	2401.83	2429.76	3077.02	1621	3990.19	1232.89	721.326	583.009	2222.33	2257.46	2398.08	2229.65	1675.72	1215.05	1292.88	1506.99	1452.7	2335.57	1963.6	1050.44	1407.3	879.937	2093.62	2355.13	1414.94	1928.88	1240.58	1212.32	1905.06	1447.01	1889.32	1907.5	1999.57	745.779	1117.92	CXIP4 (CAX INTERACTING PROTEIN 4); nucleic acid binding / zinc ion binding
AT1G79940	1	262053_at	ATERDJ2A	3983.36	659	1164.9	3316.75	1036.49	3312.92	1037.74	941.774	951.637	1445.15	1383.97	3720.5	1187.93	3983.36	1339.59	1068.72	562.002	612.584	822.592	1072.59	1628.62	835.147	897.802	1135.55	497.059	424.12	999.792	1607.67	992.491	1094.85	358.636	431.097	577.231	1158.5	825.93	1240.75	383.729	393.484	484.174	683.926	390.286	515.263	593.778	430.49	heat shock protein binding / unfolded protein binding
AT1G01630	1	261563_at	0	3981.63	660	535.185	59.5422	26.8202	35.2988	4.19674	8.74261	17.6097	290.667	159.991	21.5219	8.98467	24.2461	16.1261	92.1228	50.5482	71.6222	8.30338	35.1216	10.916	21.432	75.543	37.3227	22.0528	43.0365	26.7466	16.2831	185.254	1735.71	1035.24	14.4766	33.6213	10.2323	625.584	3981.63	688.439	10.429	25.3236	30.7674	7.86094	481.339	1558.34	272.163	SEC14 cytosolic factor, putative / phosphoglyceride transfer protein, putative
ATCG00710	1	244975_at	psbH	3981.04	661	280.98	1996.97	2008.05	811.939	410.444	805.002	886.602	207.716	471.817	1600.02	2215.58	1120.52	310.154	490.28	1340.22	976.599	1789.16	2792.19	1901.82	820.831	789.419	1258.08	1707.04	3981.04	1510.09	964.836	541.849	1597.66	2617.09	2442.25	2357.71	982.893	653.836	1143.84	2671.21	2547.57	3120.88	2715.63	1892.06	701.024	1723.07	3745.03	Encodes a 8 kD phosphoprotein that is a component of the photosystem II oxygen evolving core. Its exact molecular function has not been determined but it may play a role in mediating electron transfer between the secondary quinone acceptors, QA and QB, associated with the acceptor side of PSII.
AT5G19900	1	246139_at	0	3968.98	662	1515.96	2160.79	1312.72	2224.91	2214.33	1759.08	1734.49	1628.88	1775.82	3465.77	2471.19	2649.35	2391.48	2508.95	1122.47	1289.63	2321.31	1178.62	3341.77	2979.37	1813.78	1527.67	978.927	1475.15	2274.12	3968.98	3029.28	1765.02	750.675	709.573	1538.44	1930.93	2013.5	1900.62	791.244	718.621	1281.33	1235.17	1349.99	1791.46	1757.68	830.872	PRLI-interacting factor, putative
AT3G45980	1	252561_at	HTB9	3967.09	663	1959.62	1216.2	1377.85	2505.3	2075.85	2151.28	1727.62	3967.09	777.083	1359.33	901.731	759.643	942.259	789.017	922.367	1735.27	1552.9	1198.25	458.285	931.249	1043.08	1147.81	3178.29	893.405	2648.16	895.364	1183.15	827.726	996.318	1724.46	1396.95	1207.39	578.254	504.434	1315.97	896.016	542.37	693.011	745.501	535.446	459.072	686.114	HTB9; DNA binding
AT5G19270	1	249921_at	0	3958.66	664	204.969	3958.66	250.452	76.9612	14.2777	38.0064	128.102	45.0951	478.302	2417.46	141.351	27.8537	8.24554	38.9385	159.273	12.8786	70.6391	48.214	33.6939	62.8863	27.4469	34.6585	29.4376	24.7551	31.3639	25.8081	38.0114	37.3406	32.4432	24.741	44.2936	28.3396	26.0979	57.9944	33.0098	14.8517	21.3653	56.3846	40.8682	29.9762	39.3388	25.0721	nucleic acid binding
AT2G38170	1	267093_at	CAX1	3945.44	665	30.1714	72.9656	270.91	3379.73	165.297	1102.74	889.814	1.9892	5.6358	74.9409	74.5535	3945.44	256.625	1584.39	1280.85	36.9993	181.579	201.396	2247.35	407.108	3047.77	1611.58	17.9932	11.3802	51.5477	13.5396	661.488	2652.34	841.217	21.0341	95.5657	9.8439	100.397	2153.37	384.746	39.2624	18.714	27.7339	25.3787	173.043	1229.7	235.074	CAX1 (CATION EXCHANGER 1); calcium ion transmembrane transporter/ calcium:hydrogen antiporter
AT3G06400	1	258904_at	CHR11	3944.17	666	2173.63	935.266	1525.23	1457.33	2749.18	1978.61	1733.89	3276.64	1829.8	1724.39	2189.81	2014.28	3944.17	1849.05	689.746	1985.3	2383.53	1762.44	1911.67	2005.01	971.617	1269.07	1907.26	2025.42	2567.58	2931.08	2628.28	1066.8	640.841	1792.39	1891.98	1433.69	1649.23	1274.48	897.703	1872.21	2138.83	2065.19	2410.77	1965.02	1616.09	1125.26	CHR11 (CHROMATIN-REMODELING PROTEIN 11); DNA-dependent ATPase
AT5G56300	1	248011_at	GAMT2	3936.12	667	83.4819	113.542	8.24374	24.9429	276.183	1648.96	1917.26	36.2088	1293.52	102.634	24.071	27.6165	515.624	1516.27	918.56	81.4542	376.018	94.8032	41.7116	1191.35	1504.66	1273.29	72.6274	574.446	193.286	69.9009	3936.12	552.225	445.332	33.0806	441.842	17.7157	2776.79	384.252	379.715	47.6498	627.028	377.253	113.874	2812.59	1258.99	233.611	GAMT2; S-adenosylmethionine-dependent methyltransferase/ gibberellin carboxyl-O-methyltransferase
AT3G12490	1	256235_at	ATCYSB	3935.41	668	443.753	579.627	804.83	633.923	1718.64	2021.38	1711.3	537.813	3336.96	587.527	1183.47	79.7536	1954.01	1721.75	1316.65	695.262	1021.62	1179.81	33.6459	1910.33	1995.23	1978.27	1009.13	1695.06	1351.03	1523.33	2784.08	2105.99	1626.09	1649.67	1313.72	2517.55	2686.3	1874.72	1894.28	3935.41	1701.2	1834.39	2366.7	2518	1543.1	2542.64	cysteine protease inhibitor, putative / cystatin, putative
AT5G08290	1	246006_at	YLS8	3934.98	669	1297.98	944.515	921.456	3423.69	2038.08	1562.68	1380.64	1374.12	983.59	1088.31	922.28	3455.99	1743.56	1268.83	3003.27	1795.51	1196.66	1292.35	2670.6	2264.57	1851.04	1817.27	1132.3	1770.55	2546.93	2954.26	1966.27	2045.92	3196.04	1621.06	2330.85	3184.8	3727.41	2611.17	2003.13	1253.59	1903.88	2287.33	2031.32	3934.98	2269.01	1839.07	YLS8 (yellow-leaf-specific gene 8); catalytic
AT4G22400	1	254307_at	0	3932.97	670	19.9362	33.382	5.40107	2742.47	1649.22	6.77751	504.045	3.48415	5.33543	12.3914	7.21042	431.731	3932.97	10.4217	462.116	1.28201	7.20463	7.83178	132.113	2919.35	3.43569	173.369	3.42849	1.12319	7.16251	1862.06	1415.53	29.2969	105.675	1.34568	1.4494	276.158	2215.11	11.3513	41.2505	7.71753	0.803236	8.49277	67.2947	315.686	13.7505	3.38141	similar to unknown protein [Arabidopsis thaliana] (TAIR:AT4G18320.1)
AT3G15353	1	257054_at	MT3	3917.47	671	32.1771	5.77479	14.6199	14.7753	654.875	16.5786	168.389	23.654	2.56235	8.03713	16.9891	11.3285	1047.24	15.0831	109.104	12.7047	14.2845	20.6636	36.0962	1545.27	32.3375	130.137	24.4919	16.3779	16.5398	21.9269	3917.47	162.007	222.508	15.2651	20.9205	25.1392	3874.73	135.403	133.785	69.2263	11.591	24.2649	11.9416	2817.43	57.0062	84.2346	MT3 (METALLOTHIONEIN 3)
ATMG00480;AT2G07707	2	265230_s_at	0	3917.14	672	2072.55	2113.92	1766.2	1038.78	2127.72	1813.29	2200.46	1620.37	2041.35	1933.8	1949.06	1116.05	2202.42	2112.09	3700.37	1654.01	790.598	1672.63	1827.87	3465.03	2715.8	2442.5	1870.1	1355.57	1495.01	1249.92	2396.03	2468.72	3917.14	2034.05	1500.02	1605.07	3217.09	3636.83	3066.77	1928.08	2070.35	1446.24	1579.15	2638.4	2652.03	3306.17	[ATMG00480, Encodes subunit 8 of the mitochondrial F(O) ATP synthase complex.];[AT2G07707, Identical to ATP synthase protein YMF19 (YMF19) [Arabidopsis Thaliana] (GB:P93303;GB:Q4PL89); similar to Putative ATP synthase protein YMF19 (Mitochondrial protein YMF19) (GB:Q03152); contains InterPro domain Protein of unknown function DUF1082, plant mitochondria (InterPro:IPR009455); contains InterPro dom…
AT3G20500	1	257087_at	PAP18	3909.02	673	124.482	70.003	160.242	67.7638	518.049	632.582	713.312	229.708	445.039	51.2517	89.1649	98.69	826.238	544.477	632.238	171.674	652.233	314.619	169.01	968.55	620.366	806.662	257.881	1303.01	465.694	1405.09	1080.11	601.308	929.662	369.164	418.115	2977.11	1136.61	695.892	591.172	1109.45	3000.97	1366.44	3909.02	1560.78	920.571	1176.1	ATPAP18/PAP18 (purple acid phosphatase 18); acid phosphatase/ protein serine/threonine phosphatase
AT2G41430	1	267104_at	ERD15	3907.51	674	443.014	451.615	642.044	434.294	1351.24	1369.76	1216.83	643.784	1477.05	913.146	264.301	84.9437	695.168	1251.6	1476.72	839.984	946.71	937.904	63.3138	1546.64	1643.59	1241.75	602.296	530.701	244.375	553.231	1922.52	1622.81	1191.18	1128.1	493.429	452.765	2410.68	1002.96	818.824	677.083	364.43	273.624	404.808	3907.51	1515.69	781.889	ERD15 (EARLY RESPONSIVE TO DEHYDRATION 15)
AT2G16850;AT4G35100	2	266533_s_at	PIP2;8	3905.02	675	989.396	50.7762	130.843	62.8311	652.347	42.3462	295.014	3435.72	52.8752	54.7439	33.663	123.623	297.021	22.1563	278.811	2084.97	522.363	65.279	52.552	552.551	20.9872	539.831	3905.02	186.818	226.23	11.0344	366.741	63.5102	1776.74	3042.3	146.174	9.1302	465.948	48.6971	2500.64	1508.28	9.53506	51.699	44.9626	247.791	102.332	2074.18	[AT2G16850, PIP2;8/PIP3B (plasma membrane intrinsic protein 2;8); water channel];[AT4G35100, PIP3 (PLASMA MEMBRANE INTRINSIC PROTEIN 3); water channel]
AT1G24360	1	265026_at	0	3903.81	676	973.005	536.736	788.281	199.439	616.122	709.88	635.179	1141.38	1316.74	482.632	1010.87	178.417	398.004	442.164	409.555	1909.82	1676.49	2016.52	108.229	220.46	523.68	734.686	3903.81	1717.66	1883.92	209.762	172.553	579.916	1487.5	3436.9	2455.95	696.5	291.838	359.897	2853.86	2918.42	1183.08	1516.34	746.442	295.093	592.722	2155.59	3-oxoacyl-(acyl-carrier protein) reductase, chloroplast / 3-ketoacyl-acyl carrier protein reductase
AT1G75280	1	256454_at	0	3900.14	677	20.1055	35.1041	146.03	38.3194	343.401	291.836	253.403	24.1272	6.50625	46.9137	159.314	42.555	168.197	679.038	578.54	29.3538	11.4955	35.3836	21.6199	80.7997	170.463	220.195	9.59978	19.0906	8.44498	19.2148	162.101	916.117	482.233	11.1644	57.057	22.2118	670.388	3900.14	430.637	120.747	17.1125	21.0576	65.2779	126.291	355.005	66.7758	isoflavone reductase, putative
AT5G27600	1	246789_at	LACS7	3900.01	678	431.959	3283.24	3609.64	1251.97	160.898	111.147	472.297	245.825	1499.6	3900.01	3417.56	1188.56	323.881	244.748	398.649	287.498	1407.24	764.599	512.153	137.861	57.6111	284.449	41.1242	817.027	2185.82	593.619	323.449	209.625	323.888	49.1926	1377.46	403.342	289.87	204.492	298.578	594.855	232.645	869.342	1983.58	306.309	177.818	269.419	LACS7 (LONG-CHAIN ACYL-COA SYNTHETASE 7)
ATCG00740	1	244978_at	rpoA	3893.7	679	1351.33	1713	2116.53	788.48	787.692	1280.45	1662.5	1419.65	1125.34	1376.89	3893.7	1146.3	501.84	1053.28	1024.66	1717.37	1779.03	2919.08	1734.23	766.598	1989.56	1673.9	2111.38	2062.04	821.152	729.236	1183.17	1775.42	1650.66	2899.77	977.846	562.025	1121.17	2176.59	2090.04	1446.13	1865.87	1803.04	838	1989.42	2153.94	2460.36	RNA polymerase alpha subunit
AT5G56870	1	247954_at	BGAL4	3887.35	680	1.64274	1.5454	1.20693	39.6633	76.9476	156.943	110.712	2.65966	3.54532	7.04368	8.38744	1.54471	132.85	217.166	184.61	1.16532	0.593984	0.879681	6.6364	410.594	1172.87	817.874	0.982931	36.1845	3.51003	83.0108	1173.6	3887.35	705.496	0.759045	5.3827	31.1866	1412.91	1032.58	192.14	1.97753	6.50239	1.08328	202.585	1048.63	867.832	105.337	BGAL4 (beta-galactosidase 4); beta-galactosidase
AT5G60640	1	247588_at	ATPDIL1-4	3884.94	681	2211.91	605.059	57.3127	655.835	3259.61	3598.44	3398.76	1420.48	2655.74	1355.63	37.9932	81.4591	1889.83	2201.11	1681.6	1822.53	2943.17	1638.33	65.2659	1915.86	3884.94	2571.31	1912.85	1550.4	3271.46	161.583	1937.24	2127.97	1166.65	1324.59	1590.43	663.066	1442.5	2164.64	1405.65	1808.5	2381.47	1939.91	2581.04	1829.06	803.27	1569.06	ATPDIL1-4 (PDI-LIKE 1-4); thiol-disulfide exchange intermediate
AT4G22430	1	254310_at	0	3882.27	682	19.7976	20.606	24.7923	1684.18	14.4725	6.30373	53.705	1.45706	3.91488	15.4097	11.1916	1776.07	55.5378	2.39031	87.8561	5.21144	10.4984	7.96464	3882.27	99.2569	6.75861	176.954	9.59082	8.45324	7.29847	3081.21	147.297	28.6449	126.461	3.21185	4.27924	979.409	91.8246	8.9038	6.76289	11.2679	9.47738	5.13191	106.215	63.4208	19.1573	2.93022	Identical to Putative F-box/Kelch-repeat protein At4g22430 [Arabidopsis Thaliana] (GB:Q1PE57;GB:Q9SUX6); similar to F-box family protein [Arabidopsis thaliana] (TAIR:AT3G26010.1)
AT5G53560	1	248217_at	CB5-E	3880.89	683	1295.18	1839.97	2844.38	3880.89	1051.66	2103.57	1609.99	1179.2	2354.82	1693.1	1409.41	2698.82	810.173	1674.04	1733.68	1781.96	2370.96	3151.47	1759.99	956.167	2332.2	1967.72	2195.85	2241.4	2913.31	1811.75	987.753	1367.37	2036.31	2481.08	2967.15	3029.48	1428.43	1066.62	2272.94	2267.63	1682.87	1688.2	1591.74	1566.12	617.05	1776.19	ATB5-A (Cytochrome b5 A)
AT5G24420	1	249732_at	0	3879.16	684	0.902091	29.1427	17.4648	558.519	101.764	3879.16	2631.18	2.41037	9.46177	37.2214	22.1972	498.807	45.6132	1395.77	1620.77	2.31094	11.054	1.8601	101.942	85.1417	564.843	240.244	10.8671	4.52433	9.33788	72.849	46.996	11.634	27.9131	6.0102	2.18399	33.8339	22.6054	22.1642	2.39109	14.3749	2.80248	14.0617	12.3055	12.2552	14.4021	7.04336	glucosamine/galactosamine-6-phosphate isomerase-related
AT5G47890	1	248746_at	0	3864.25	685	3200.25	3088.74	3480.14	3864.25	3179.04	3421.31	3241.03	3250.39	3746.64	3696.82	3238.63	2498.04	1948.08	1575.07	2139.09	2310.63	2923.71	2425.81	2161.43	3019.41	2597.97	2455.45	3127.23	2735.3	3833.11	2343.15	3383.64	2526.33	2541.94	2136.48	2009.73	1783.71	2601.74	2172.3	2352.31	2483.03	2885.12	1991.02	2241.25	2545.22	1497.95	2340.99	NADH-ubiquinone oxidoreductase B8 subunit, putative
AT5G47670	1	248754_at	NF-YB6	3858.15	686	14.1698	50.3185	17.9459	24.404	5.4526	10.9514	12.9827	9.83022	555.165	83.1088	15.535	22.575	3.76937	9.62904	40.0771	72.3676	96.531	184.285	22.3895	25.2348	11.2102	53.9221	362.6	2341.47	393.109	41.3153	26.7233	353.589	1619.54	3057.5	2220.75	255.799	49.5577	603.767	3504.76	2069.86	2794.49	2605.88	2339.6	205.581	452.104	3858.15	CCAAT-box binding transcription factor family protein / leafy cotyledon 1-related (L1L)
ATCG00480	1	245014_at	atpB	3856.05	687	553.285	1290.34	2323	760.582	475.303	829.92	1111.96	772.785	733.993	1335.5	3195.21	2608.51	762.796	1143.77	1283.55	1099.42	1619.38	2071.2	1813.16	423.579	644.084	998.894	2263.71	3856.05	1404.42	658.405	477.423	1095.34	1530.14	3065.15	2608.16	629.157	397.998	1265.7	2910.76	2723.6	3349.91	2856.44	2084.57	525.781	1693.29	3551.91	chloroplast-encoded gene for beta subunit of ATP synthase
AT3G49010	1	252294_at	ATBBC1	3850.07	688	3850.07	1996.47	2291.67	902.561	608.861	1020.23	707.688	3208.7	1106.38	1304.14	1652.89	241.432	410.578	485.266	1548.08	2663.55	1642.12	2111.53	331.808	533.639	591.002	837.903	2576.28	1141.67	870.252	812.09	357.966	566.627	1855.12	3262.05	1473	1855.73	621.602	673.956	2538.59	1414.51	1114.42	1193.95	386.817	388.898	314.531	1630.64	ATBBC1 (breast basic conserved 1); structural constituent of ribosome
ATMG00650	1	244902_at	nad4L	3834.68	689	2077.03	1848.68	963.062	1225.44	1722.74	1800	2471.58	2070.43	2066.09	1067.27	2119.86	1340.71	2470.12	3622.55	2396.45	1373.12	826.58	700.693	1657.34	3834.68	2185.56	1594.15	1549.4	1705.42	1356.55	1429.78	3457.2	2068.22	1637.49	648.277	1049.18	1081.94	3097.46	2353.91	1283.85	1241.66	1909.03	1427.74	2505.62	3031.03	2570.55	1693.99	Encodes NADH dehydrogenase subunit 4L.
AT3G07980;AT3G13530	2	258632_s_at	MAPKKK7	3831.46	690	376.207	454.411	407.217	208.203	984.859	1635.89	954.184	383.406	420.934	419.562	290.079	308.524	2229.05	3831.46	577.775	210.515	111.931	221.342	197.304	870.848	999.124	680.112	227.262	205.474	163.298	395.839	1792.34	433.164	210.454	153.364	262.64	172.524	404.058	379.681	215.337	126.595	202.105	308.376	181.72	281.809	278.123	130.713	[AT3G07980, MAPKKK6 (MAP3K EPSILON PROTEIN KINASE 2); kinase];[AT3G13530, MAPKKK7 (MAP3K EPSILON PROTEIN KINASE); kinase]
AT5G45010	1	248972_at	ATDSS1(V)	3826.81	691	1817.6	2790.54	1942.46	2351.97	1400.49	1420.42	1321.92	1779	2312.35	2789.12	2497.04	2170.35	1884.17	1696.27	1692.53	1611.73	2818.82	2709.77	3826.81	1558.82	2125.42	2173.97	1749.57	1728	2665.78	2436.73	1889.44	1813.23	1929.86	1951.65	2375.87	2720.37	2113.56	1683.78	2038.06	1396.51	917.631	941.999	1607.92	1276.65	963.017	1853.01	ATDSS1(V) (ARABIDOPSIS DSS1 HOMOLOG ON CHROMOSOME V)
AT2G18490	1	265921_at	0	3822.5	692	16.5105	41.5681	56.2878	2837.91	27.534	16.445	77.2934	5.93939	10.7856	29.0294	116.099	3822.5	103.849	27.6663	67.7007	5.18034	32.5642	7.52773	2680.9	116.042	0.343177	88.4005	2.6714	0.85925	5.77539	1927.84	117.602	39.6445	20.5305	5.27793	0.822769	68.7972	10.9242	9.78666	3.80413	0.886652	3.02787	0.664848	139.787	67.0384	2.09482	1.56817	zinc finger (C2H2 type) family protein
AT5G27770	1	246745_at	0	3820.4	693	3257.05	3820.4	3463.14	1181.25	744.326	1276.89	1165.02	2750.78	1362.34	2098.68	2187.97	559.395	285.369	388.448	1549.74	2134	2117.03	2728.33	515.9	601.481	1455.69	1809.02	2557.71	1275.57	1174.49	794.514	588.122	946.88	2035.24	1923.04	1567.02	1476.4	643.906	620.685	2182.25	1074.2	936.667	1110.94	625.437	641.969	274.295	1249.82	60S ribosomal protein L22 (RPL22C)
AT5G09490	1	245890_at	0	3820.15	694	22.0901	38.2265	70.9371	3820.15	43.0446	4.41279	79.3555	17.799	16.3035	17.7391	141.199	3673.51	194.782	29.8758	294.293	6.5135	44.1758	41.9895	2798.54	121.158	2.30151	128.555	2.30523	2.69215	4.49232	21.064	22.0543	22.5104	4.38161	2.29586	1.38135	5.15352	5.95933	10.912	8.25349	3.38867	5.32311	5.45749	16.7445	2.21295	3.24551	13.0521	40S ribosomal protein S15 (RPS15B)
AT1G04480	1	263665_at	0	3815.22	695	3815.22	1976.46	3180.14	2057.37	499.17	1061.08	843.729	3413.46	993.265	2178.59	1392.89	1004.54	641.256	569.969	2000.2	2229.51	1697.89	2611.43	897.373	441.211	721.373	1124.23	1724.09	1254.59	1209.52	1211.56	480.158	947.165	2131.09	2390.27	1235.13	2415.46	1153.92	1247.79	1720.35	886.251	1051.48	1196.63	777.535	780.877	452.873	1048.29	60S ribosomal protein L23 (RPL23A)
AT5G52140	1	248397_at	0	3812.83	696	7.13948	50.7733	126.297	1597.33	16.795	10.7709	59.1708	4.48017	10.2813	18.7528	45.7339	3347.94	102.48	11.4204	60.9323	0.396796	12.6086	2.95183	3812.83	43.9605	3.80102	168.621	7.72955	4.00302	2.122	419.516	48.4094	29.5901	17.0222	1.30881	4.88952	24.116	4.68114	1.64588	1.60969	4.85006	1.70247	6.26517	0.809639	1.05627	4.22897	0.80641	protein binding / zinc ion binding
AT5G49910	1	248582_at	CPHSC70-2EAT SHOCK PROTEIN 70-2	3798.57	697	1532.73	1070.21	3798.57	848.884	546.955	621.636	691.02	890.873	591.968	1083.05	2577.85	544.176	691.934	719.101	727.774	1256.81	1626.81	2337.04	838.501	532.909	642.645	939.771	3121.08	935.084	2361.66	463.003	614.064	756.033	731.003	2096.26	1275.93	646.09	539.234	834.71	1479.68	632.748	303.51	435.098	333.862	390.262	329.073	829.146	cpHSC70-2 (HEAT SHOCK PROTEIN 70-7); ATP binding / unfolded protein binding
AT1G08360	1	261694_at	0	3795.51	698	3795.51	2820.3	2885.52	1504.79	1192.46	1792.58	1437.17	3547.83	1881.66	2044.59	2360.33	753.594	1065.72	1081.88	1415.37	2503.75	1566.9	2183.97	703.806	1006.62	1408.12	1573.67	2499.13	1520.27	1363.54	981.99	1415.88	968.198	1494.73	2079.07	1518.6	1674.2	904.776	1045.58	1953.42	2331.18	1894.95	2107.59	1278.98	1117.93	810.417	1900.64	60S ribosomal protein L10A (RPL10aA)
AT1G14980	1	260714_at	CPN10	3793.54	699	3382.95	1179.56	1948.52	662.281	502.561	1548.52	1052.39	3793.54	994.68	929.335	1516.44	464.528	833.349	1227.81	2148.6	2392.13	1097.67	1668.34	719.014	765.171	1243.73	1357.97	1953.23	642.749	645.971	959.797	1158.39	1600.56	1967.88	1504.82	943.984	1977.4	1192.4	1017.21	1581.21	577.5	601.179	877.309	329.082	625.445	549.619	770.302	CPN10 (CHAPERONIN 10)
AT2G40820	1	245093_at	0	3789.61	700	294.273	269.285	111.825	2424.83	296.646	229.712	296.7	342.067	273.519	897.617	223.03	3789.61	373.982	264.408	565.598	218.645	136.81	96.8648	2228.72	359.052	293.071	268.265	177.844	157.174	76.0754	651.771	415.432	175.761	219.212	169.9	113.661	140.996	338.072	211.544	191.27	122.486	152.83	191.711	162.335	190.705	331.795	216.218	3'-5'-exoribonuclease/ RNA binding
AT3G57390	1	251623_at	AGL18	3783.85	701	118.218	245.683	74.1505	151.268	1843.5	641.602	664.262	51.556	361.711	1500.3	105.359	13.9716	1919.53	481.609	396.896	43.5889	186.889	353.114	277.987	2784.84	619.76	746.016	55.7171	196.71	273.796	2589.28	3783.85	1079.47	416.741	17.3036	342.218	1165.87	2053.23	478.284	221.619	58.5968	175.401	378.746	438.235	2490.45	982.259	141.534	AGL18 (AGAMOUS-LIKE 18); transcription factor
AT5G19310	1	246095_at	0	3778.86	702	550.147	263.584	257.018	1347.44	299.275	98.8534	173.808	947.372	654.88	167.898	458.732	2069.26	346.208	101.723	32.3803	832.24	488.982	546.881	3778.86	308.401	12.8827	179.303	501.739	184.385	242.44	1573.51	189.444	34.7261	93.2157	291.294	54.2797	289.01	54.0874	11.0562	76.0853	168.447	289.777	229.366	527.29	216.894	45.4057	96.3317	homeotic gene regulator, putative
AT2G21290	1	263759_at	0	3778.04	703	2920.23	2767.39	2139.42	962.604	1025.45	1127.03	1271.95	3778.04	1551.26	2849.92	3068.7	1250.96	1162.89	1911.09	1079.09	1571.57	1443.25	1373.04	773.245	938.239	830.647	1251.85	1596.72	1326.3	1492.59	1617.13	1142.13	1024.23	1321.65	1406.86	1619.77	1930.77	1479.76	916.503	1399.44	1042.85	771.333	935.913	793.997	706.996	533.821	961.18	Identical to 30S ribosomal protein S31, mitochondrial precursor [Arabidopsis Thaliana] (GB:Q9SJU8); similar to unnamed protein product [Vitis vinifera] (GB:CAO47252.1); similar to hypothetical protein [Vitis vinifera] (GB:CAN75923.1)
AT1G71691	1	261503_at	0	3772.18	704	1020.83	46.1333	13.6539	45.7492	2.98559	72.5982	58.6502	1785.49	3772.18	114.505	29.9672	37.4203	8.71079	68.377	285.152	1691.17	414.242	34.5521	34.4946	21.7501	23.0043	191.043	1781.86	265.777	93.5105	12.6805	14.8988	29.686	945.155	1721.73	68.7047	16.0318	9.40761	27.3068	1616.96	1386.77	571.904	96.9011	40.756	4.57448	63.3194	1988.86	GDSL-motif lipase/hydrolase family protein
AT5G18380;AT2G09990	2	263821_s_at	0	3768.66	705	2776.76	1607.56	1874.17	792.139	715.747	1012	731.129	2932.76	833.722	1347.21	1409.09	580.313	657.291	495.758	2365.13	2301.35	1542.59	2240.28	426.166	973.683	1101.66	1367.3	2563.88	2207.51	1253.95	552.378	675.341	1195.7	3768.66	3008.49	2714.85	2494.56	1282.51	1226.17	3581.73	1651.38	2752.84	2370.87	984.166	1313.26	694.531	3278.36	[AT5G18380, 40S ribosomal protein S16 (RPS16C)];[AT2G09990, 40S ribosomal protein S16 (RPS16A)]
AT5G18310	1	249988_at	0	3768.11	706	32.6081	18.065	10.084	15.068	41.9479	19.9321	78.8854	301.11	52.2278	13.6336	9.01613	9.72108	89.1626	20.1622	31.3466	197.028	68.4169	33.82	20.4112	32.9265	16.1437	85.0258	291.782	2727.83	376.278	450.614	192.435	114.731	377.418	155.932	1286.25	1072.88	567.452	114.791	404.846	118.188	1806.49	1697.1	3768.11	1117.18	161.899	365.936	similar to unknown protein [Arabidopsis thaliana] (TAIR:AT5G48500.1); similar to unnamed protein product [Vitis vinifera] (GB:CAO38794.1)
AT2G39390	1	266980_at	0	3765.81	707	3765.81	2165.93	2945.01	1164.05	703.156	693.628	899.881	3028.1	914.275	1499.02	2012.69	1087.13	530.524	711.559	1730.88	2464.3	1128.95	2178.25	960.735	661.447	716.285	744.374	2285.56	963.829	617.555	1167.76	333.929	574.412	1498.5	2015.75	1087.09	2177.33	1183.73	1018.4	1497.19	1190.16	880.905	1174.11	663.769	833.109	572.611	1363.08	60S ribosomal protein L35 (RPL35B)
AT2G44060	1	267212_at	0	3759.97	708	634.853	2260.21	1145.45	3081.69	1780.07	2643.29	3164.51	211.216	1256.22	2152.17	936.654	1852.57	1190.2	1985.09	1540.89	241.75	433.888	588.594	3759.97	1565.24	3319.63	1922.87	301.456	212.468	815.075	2759.57	2701.35	2598.59	854.802	360.854	622.695	1589.89	1020.57	2311.78	548.465	548.272	468.503	493.602	546.576	865.946	1447.53	593.623	late embryogenesis abundant family protein / LEA family protein
AT3G14720	1	258119_at	MPK19	3758.11	709	97.1098	147.521	50.1297	963.427	255.833	228.62	220.324	218.416	108.839	232.05	114.748	971.771	549.317	324.111	278.658	145.747	108.386	140.541	554.175	609.172	375.185	291.39	181.378	242.176	310.58	929.767	561.407	1849.9	759.129	186.224	316.566	391.975	1358.36	3758.11	736.63	222.244	257.887	232.502	281.184	869.796	1842.35	475.919	ATMPK19 (Arabidopsis thaliana MAP kinase 19); MAP kinase
AT4G37870	1	253041_at	PCK1	3757.67	710	60.7738	112.775	54.7449	1066.87	1282.41	183.299	372.196	1258.83	3757.67	210.295	89.6557	93.2686	507.008	162.564	737.359	740.76	385.239	126.507	98.8474	260.882	328.183	304.714	289.962	494.91	50.5143	77.3943	229.088	888.633	742.436	648.947	102.627	164.617	663.115	896.5	390.028	411.726	613.357	549.097	405.944	389.258	457.142	394.962	PCK1/PEPCK (PHOSPHOENOLPYRUVATE CARBOXYKINASE 1); ATP binding / phosphoenolpyruvate carboxykinase (ATP)
AT1G52600	1	262161_at	0	3753.23	711	731.094	3753.23	1304.92	2624.35	853.627	863.863	821.866	1025.57	1296.09	2147.33	664.017	2439.51	828.205	1050.6	1328.96	723.982	1069.82	984.677	1971.42	1019.4	1185.31	1302.34	634.203	859.445	1341.21	1752.06	919.265	1115.68	845.742	650.873	1426.38	1977.28	1255.97	788.812	923.468	1005.16	1241.89	1312.11	872.779	1227.02	545.719	969.897	signal peptidase, putative
AT1G50650	1	261908_at	0	3751.46	712	2.53364	7.37519	4.30988	9.4306	1.12393	1.10713	1.27537	2.4101	2.90398	2.05511	11.3848	5.1431	0.617124	1.18135	1.89277	0.811821	4.22006	7.27883	2.63541	3.04906	0.650127	0.729095	326.335	2843.76	3751.46	7.63695	20.9807	71.9743	979.81	69.4523	3009.14	15.4671	18.0545	157.879	918.287	1.05239	9.76004	60.6981	101.407	2.2133	14.1557	22.7982	stigma-specific Stig1 family protein
AT3G12800	1	257686_at	SDRB	3742.97	713	643.598	2176.53	2312.13	1278.41	639.255	1659.18	1481.97	518.48	2805.74	3742.97	2119.81	1174.32	695.279	1285.21	1680.52	870.907	1002.85	1453.78	3255.49	1411	2574.68	1966.86	1201.34	1359.35	1036.19	2087.16	1586.32	2425.36	1272.31	1114.19	907.362	1637.26	1065.16	2764.25	1465.69	1466.27	1754.8	1447.73	1623.13	1511.35	1584.69	1307.32	short-chain dehydrogenase/reductase (SDR) family protein
AT1G22210	1	255922_at	0	3729.8	714	150.197	3729.8	481.697	55.6708	18.7569	17.3459	98.5392	13.8635	397.232	1554.74	205.555	12.2658	3.64525	7.51839	30.3276	6.28932	12.1784	6.77046	6.28515	22.8239	2.28984	16.6077	5.92851	6.95203	2.8082	10.5929	7.98575	11.749	12.3003	5.82957	9.45578	8.59829	8.56591	15.3096	26.6513	8.46531	0.781234	6.57171	6.08019	6.47329	4.10648	8.57739	trehalose-6-phosphate phosphatase, putative
AT4G25530	1	245239_at	FWA	3722.8	715	363.564	3722.8	2978.51	3048.73	16.6461	25.6998	316.942	85.5251	636.103	2714.36	2906.32	1323.64	60.6735	79.2814	270.503	36.3395	451.45	275.31	517.095	25.3027	19.914	84.7312	0.477764	54.4738	5.67152	50.1489	26.6421	28.1238	8.05714	0.550623	1.34047	28.0381	6.66184	1.08295	0.894191	3.06984	6.08282	3.4974	5.50705	1.57014	8.94977	8.15915	FWA; DNA binding / transcription factor
AT1G79840	1	260166_at	GL2	3722	716	40.7459	29.74	26.0065	30.0196	194.141	545.943	212.789	12.5371	12.8475	41.4574	40.3534	24.8766	364.977	908.305	914.028	95.8067	14.9304	27.1429	14.8039	334.438	865.072	336.871	84.9549	88.4983	27.2547	16.1693	879.434	1937.72	1270.47	72.5129	66.9003	13.5327	1785.29	3722	437.084	80.4974	96.3113	40.4423	2.02312	757.402	1720.35	374.49	GL2 (GLABRA 2); DNA binding / transcription factor
AT4G05180	1	255248_at	PSBQ-2	3716.83	717	63.2505	325.898	722.024	26.6916	10.2408	21.339	229.831	16.6568	223.288	471.187	1879.14	33.4418	15.6418	57.4005	129.566	179.217	612.622	1167.18	1.97826	1.95534	26.1495	302.347	2583.33	2725.75	1402.53	2.00595	16.1732	915.947	831.603	2114.77	2801.49	34.0855	2.80862	276.716	1830.88	3716.83	1420.93	1877.95	721.795	65.389	328.745	3291.28	PSBQ/PSBQ-2/PSII-Q (PHOTOSYSTEM II SUBUNIT Q-2); calcium ion binding
AT2G25670	1	265911_at	0	3716.04	718	3128.89	1741.22	1924.77	2493.11	1086.65	759.651	897.129	3716.04	1344.9	1596.27	2101.49	3138.99	1592.71	1315.96	295.457	2411.19	1582.5	1760.65	2430.5	798.999	260.664	558.712	1607.15	1056.21	1338.38	1616.24	1226.37	476.733	446.085	2623.22	1394.56	711.438	848.014	641.073	732.175	2287.76	974.497	1537.03	1045.43	553.85	454.403	864.219	similar to unknown protein [Arabidopsis thaliana] (TAIR:AT4G32610.1); similar to unnamed protein product [Vitis vinifera] (GB:CAO65578.1)
AT3G45030;AT5G62300	2	252601_s_at	0	3714.72	719	3706.17	1786.11	2920.22	1075.47	592.857	1243.82	795.597	3277.36	1197.95	1584.7	1061.42	466.876	292.574	345.151	1348.14	2787.85	2175.04	3421.76	499.076	605.321	602.434	1210.98	2886.62	1664.98	1273.1	1231.46	253.063	977.51	2618.33	3714.72	2062.43	2271.17	528.272	823.879	3311.18	1936.13	1880.38	1833.21	1056.75	406.931	468.75	2240.18	[AT3G45030, 40S ribosomal protein S20 (RPS20A)];[AT5G62300, 40S ribosomal protein S20 (RPS20C)]
AT3G18610	1	256852_at	ATRANGAP1	3714.65	720	2266.63	416.278	496.197	1279.21	522.899	30.5814	245.895	1320.84	1275.76	255.651	1203.53	1448.77	580.954	198.421	353.995	458.454	271.282	374.39	1319.09	801.679	173.606	185.341	131.488	60.9762	176.899	3714.65	991.759	97.9962	104.311	108.185	41.2236	2567.96	823.864	149.248	126.239	72.3345	284.966	173.34	445.813	595.028	200.939	101.885	ATRANGAP1 (RAN GTPASE-ACTIVATING PROTEIN 1); nucleic acid binding
AT5G27850	1	246758_at	0	3712.06	721	3421.78	2569.4	3008.53	1383.43	1053.45	1336.67	1235.85	3102.42	1489.12	1954.41	3712.06	928.959	1121.58	1176.94	2204.05	2399.15	1938	2303.6	619.549	1259.99	1257.27	1391.77	2149.78	1779.91	927.466	1116.31	942.497	945.897	2356.61	2145.85	1207.26	2011.97	906.269	1055.77	2472	1856.04	2214.23	1900.56	952.715	817.067	620.447	2486.14	60S ribosomal protein L18 (RPL18C)
AT4G27550	1	253878_at	TPS4	3711.97	722	32.996	22.4715	938.186	149.837	15.4785	34.5921	70.1398	13.1196	9.2592	8.58172	74.5559	59.3741	7.75785	14.326	35.109	16.3892	77.7544	98.8233	17.3498	17.4237	19.0327	38.2272	6.55907	71.2574	186.111	1980.71	64.4543	18.0535	100.918	4.33664	185.033	3711.97	359.689	17.4804	203.451	21.93	82.3979	120.073	256.48	89.3503	31.5147	19.6404	ATTPS4 (Arabidopsis thaliana trehalose phosphatase/synthase 4); transferase, transferring glycosyl groups
no_match	?	247757_at	0	3702.3	723	376.357	3507.38	1903.96	210.227	8.83824	97.7893	315.635	107.873	931.617	3702.3	1178.7	91.431	25.2132	55.0692	228.453	22.2556	28.2582	232.198	167.988	1.33915	23.9222	32.089	0.964715	1.79061	2.99003	68.7009	4.00599	4.59363	1.39316	0.504802	1.05614	8.37576	0.898977	0.747249	1.04459	2.57804	0.686518	0.978828	28.4036	1.53633	3.47307	1.16754	no_match
AT2G42830	1	263988_at	SHP2	3702.04	724	15.8807	20.3991	10.9496	325.73	2914.31	2124.24	1789.55	14.8187	24.3822	116.608	34.173	12.5125	3702.04	3428.37	1495.29	6.84774	7.56798	9.58287	17.9988	2533.71	1854.53	1086.79	7.82391	31.2671	9.43277	61.5075	3188.53	2398.39	1091.3	3.59823	4.90003	14.8853	2934.66	3150.09	553.262	12.1873	10.4844	7.89662	34.8733	2637.3	1768.07	242.554	SHP2 (SHATTERPROOF 2); transcription factor
AT1G48470	1	261305_at	GLN1;5	3700.43	725	33.3207	98.9793	7.96714	21.5963	3.19809	19.3809	33.957	18.1386	2120.52	59.8486	11.4202	4.47206	0.584932	33.5759	26.9925	56.9334	94.3228	26.4272	18.2581	12.0406	17.9486	27.2512	606.342	109.146	94.567	13.8238	8.62915	27.5044	112.813	598.026	136.421	3.23791	9.04819	23.8978	465.497	3700.43	2167.65	2358.53	1161.41	141.823	335.859	1824.83	GLN1;5 (GLUTAMINE SYNTHETASE 1;5); glutamate-ammonia ligase
AT1G23260	1	262990_at	MMZ1	3698.93	726	195.684	805.076	477.762	2837.65	459.655	322.512	497.816	120.214	517.223	1831.95	431.71	3698.93	498.743	400.885	395.815	185.098	311.984	61.4408	1951.99	318.159	389.442	331.834	204.365	122.961	272.23	160.226	426.607	435.107	212.605	228.337	177.123	90.5292	559.937	497.295	182.979	232.075	224.49	158.57	148.349	495.745	452.763	191.798	MMZ1/UEV1A (MMS ZWEI HOMOLOGE 1); protein binding / ubiquitin-protein ligase
AT5G52470	1	248362_at	FIB1	3698.5	727	3698.5	1131.23	2349.62	787.653	831.338	905.588	844.903	2574.77	808.676	563.472	1874.15	232.439	758.87	541.238	933.7	2417.18	2218.56	2879.81	182.409	774.64	1090.53	1367.08	1386.66	526.001	371.712	1689.44	710.422	664.386	1191.19	898.796	464.318	2307.92	573.907	393.396	869.046	463.284	655.324	704.494	254.506	578.284	256.226	580.162	FIB1 (FIBRILLARIN 1)
AT1G56100	1	262083_at	0	3688.98	728	54.0373	138.598	98.4771	146.697	461.24	1774.1	719.375	6.61242	77.9977	151.905	85.1054	25.1295	383.111	1690.19	1049.03	12.3986	76.932	225.814	55.8058	751.043	3688.98	785.674	13.5612	37.3922	18.5801	55.545	543.98	377.446	146.078	6.26401	33.1582	21.7173	306.612	63.6647	31.1918	26.4817	20.916	17.6789	26.269	47.8064	30.7241	13.4755	pectinesterase inhibitor domain-containing protein
AT3G23940	1	256862_at	0	3681.01	729	3052.16	1350.22	2995.79	115.216	94.2068	1164.43	748.878	3681.01	1776.86	599.467	2491.65	101.606	114.675	658.179	780.619	2519.96	1521.46	2459	72.3018	85.436	649.073	1049.81	2477.82	1451.79	1000.25	231.548	187.679	683.931	1190.54	1777.72	858.835	1208.84	102.884	442.199	1140.51	1024.46	1328.84	1401.01	598.384	56.164	238.026	1193.74	dehydratase family
AT2G27470	1	265667_at	NF-YB11	3678.9	730	3198.95	1239.49	1868.58	587.533	1520.79	1133.99	1173.93	3678.9	2179.39	1985.1	3187.82	799.233	1074.7	698.201	338.068	1865.29	1646.71	1490.83	1072.05	749.802	409.474	740.355	1738.56	540.414	1653.84	1497.36	756.884	622.504	460.559	1025.09	907.124	717.047	517.136	646.354	497.858	760.467	909.131	964.04	714.334	393.491	502.717	393.609	CCAAT-box binding transcription factor subunit HAP3-related
AT5G09500	1	245883_at	0	3675.74	731	335.484	1542.85	3675.74	1309.39	52.068	76.0286	381.249	96.7118	129.518	412.829	2017.72	1922.71	77.1329	93.2741	624.286	25.7769	86.5067	263.824	972.901	38.9447	44.4198	85.2947	25.4317	17.4245	11.3661	480.61	34.7541	21.7962	43.6178	20.2968	27.9772	182.878	20.8164	9.22114	22.9161	21.4074	4.65081	25.6046	9.4885	4.21798	15.8531	30.0244	40S ribosomal protein S15 (RPS15C)
AT1G52030;AT1G52040	2	265058_s_at	MBP2	3672.37	732	6.70362	20.099	13.7164	20.4853	895.783	3672.37	3153.75	5.24509	6.41149	86.6743	23.2934	28.9191	161.222	1690.75	2787.96	1.72135	16.3004	10.6609	3.47476	171.83	1918.08	284.227	3.96285	2.43681	12.2848	4.98847	47.642	27.303	3.21421	3.09381	0.921319	1.2346	14.3592	24.1934	17.307	0.824456	6.01181	2.26319	8.88567	10.4766	15.9405	3.4283	[AT1G52030, MBP2 (MYROSINASE-BINDING PROTEIN 2)];[AT1G52040, MBP1 (MYROSINASE-BINDING PROTEIN 1)]
ATCG00730	1	244977_at	petD	3667.85	733	445.125	1707.1	2099.31	756.475	385.475	939.65	962.388	255.754	545.889	1419.45	2396.28	1151.12	371.233	726.423	888.827	573.083	1856.06	2184.71	1973.34	617.947	537.743	1088.56	2155.3	3667.85	1235.16	1361.25	584.611	1454.14	2204.27	1074.21	1236.45	986.28	314.123	882.782	2279.52	2185.4	2700.29	1931.53	1630.94	529.935	1697.49	2815.58	A chloroplast gene encoding subunit IV of the cytochrome b6/f complex
AT1G51650	1	256184_at	0	3663.91	734	2049.67	2762.77	2440.43	2768.89	1721.7	2612.64	2327.41	2605.79	3663.91	2638.86	2011.23	1597.92	1153.79	2066	1857.7	1958.26	1406.08	1377.15	2017.18	1830.08	2476.33	1920.52	2290.99	1921.59	2175.77	1887.49	2048.22	1625.32	2142.13	1699.29	2215.46	1388.74	1863.24	1710.37	2460.08	2088.02	1649.21	1769.24	1466.86	1317.03	1634.41	1882.47	ATP synthase epsilon chain, mitochondrial
AT5G25060	1	246924_at	0	3662.11	735	886.438	710.067	741.61	1755.06	1128.01	728.605	997.92	1781.42	892.761	1491.61	1793.69	3662.11	1570.81	1316.29	349.414	756.542	805.046	683.706	2110.82	1023.11	394.246	474.857	723.674	503.267	958.764	2114.65	1663.58	494.565	220.291	389.633	318.466	790.084	573.937	694.352	319.979	661.28	464.249	690.775	907.334	514.878	839.274	423.437	RNA recognition motif (RRM)-containing protein
AT1G48410	1	262246_at	AGO1	3657.75	736	777.346	153.204	276.698	1592.28	2698.01	604.299	1071.82	390.958	690.745	95.3099	270.973	113.766	3570.47	513.186	1275.38	889.516	557.788	239.554	287.683	3657.75	638.853	989.429	610.047	611.138	373.93	920.103	2505.54	1672.46	1386.13	585.492	722.552	573.436	2871.9	2219.13	1236.7	677.199	617.16	498.381	328.026	1843.7	2338.36	1100.7	AGO1 (ARGONAUTE 1)
AT5G65720	1	247164_at	NFS1	3656.97	737	3091.6	2053.15	2347.3	3077.31	1618.04	2241.06	1945.8	3446.65	2092.43	2459.65	2867.31	2760.13	1589.73	2870.69	2201.86	1869.85	1793.96	1379.77	2467.89	2952	3656.97	2825.25	2058.36	1850.09	1622.72	2804.16	2868.47	2017.37	1583.44	1241.12	1596.07	1885.91	2257.7	2594.68	1488.64	1074.8	1660.81	1470.78	1305.37	1623.73	2332.8	1631.77	ATNFS1/ATNIFS1/NFS1/NIFS1 (ARABIOPSIS THALIANA NITROGEN FIXATION S HOMOLOG 1); cysteine desulfurase/ transaminase
AT1G43910	1	259507_at	0	3651.65	738	4.81947	1.30164	8.38168	25.3777	1370.43	5.07938	222.937	9.14001	1.01856	10.407	7.24367	9.68275	1141.8	4.7582	214.816	10.0049	8.0271	6.53413	14.366	3651.65	7.05411	375.564	5.06392	16.4839	5.94923	60.674	2523.16	23.963	139.995	2.97445	14.5003	7.97725	2723.88	13.277	74.7262	7.38049	20.0246	29.0197	20.4961	2616.88	17.6564	65.0683	AAA-type ATPase family protein
AT1G64830	1	262862_at	0	3651.15	739	144.276	3651.15	35.5771	40.6269	7.80408	15.084	94.4828	65.6862	651.407	2802.58	11.921	6.62836	11.8796	16.5352	124.793	7.37471	29.2317	14.5511	6.78571	21.6825	5.66449	12.0679	16.8202	4.93186	16.1531	19.0435	5.03397	9.9802	17.6472	6.27079	12.795	14.3104	20.0721	34.9044	22.67	5.08514	13.9373	6.80176	13.3178	13.1882	28.1718	11.6444	aspartyl protease family protein
AT5G40680	1	249369_at	0	3651.11	740	5.99612	438.217	8.78025	33.3014	5.43873	3.34925	7.82586	200.055	761.686	3651.11	12.2904	23.6745	10.5095	6.02309	417.802	17.6772	122.528	5.3774	3.21229	6.79702	1.05314	6.01607	8.70287	7.0266	2.38629	5.35098	1.12032	1.14082	15.5424	3.44338	11.5922	14.7391	10.7765	14.2375	19.1771	3.60941	15.0277	6.1919	15.117	1.57488	7.65102	5.0583	kelch repeat-containing F-box family protein
AT2G16890	1	266532_at	0	3649.46	741	11.2926	17.7083	2.6708	78.141	2167.64	56.7307	883.855	2.08582	13.8428	39.0782	7.13891	14.7327	1562.62	94.4413	361.251	46.7642	2.41441	10.1494	13.9905	2581.88	597.611	1092.79	8.48829	68.6103	43.3849	13.3004	1405.45	2504.97	564.73	1.43521	182.851	14.1439	706.226	3649.46	353.134	52.6827	846.483	557.724	478.256	411.747	739.89	231.023	UDP-glucoronosyl/UDP-glucosyl transferase family protein
AT5G23650	1	249820_at	0	3642.33	742	27.3864	43.4929	270.34	1998.76	26.5384	3.64425	43.3307	13.0024	11.4447	11.3758	99.9993	3290.05	58.7988	36.137	35.7854	0.451004	4.06387	2.61377	3642.33	84.4604	7.55837	77.7608	2.62027	2.2094	11.7923	709.993	67.6051	43.0935	8.03014	0.58209	3.15474	2.44103	5.62129	1.09341	0.677313	6.0426	0.572271	5.77549	9.27233	4.51754	11.7565	6.77541	myb family transcription factor
AT3G03240	1	258873_at	0	3641.45	743	94.8831	796.145	1262	594.159	11.0952	68.8227	220.05	27.1777	132.503	726.828	109.475	2135.19	87.9602	13.1353	37.1416	4.29564	10.245	8.77895	2345.48	31.818	14.3985	52.3916	8.6346	39.2099	27.9057	3061.78	155.214	9.49656	120.509	6.33967	87.2882	3641.45	298.586	48.6095	158.5	22.5633	1747.53	1901.69	2368.47	210.216	92.8852	213.894	esterase/lipase/thioesterase family protein
AT3G53460	1	251956_at	CP29	3639.63	744	883.261	995.547	1921.67	84.1714	128.933	304.449	398.558	1201.97	208.421	598.598	3639.63	180.579	156.212	282.69	1041.91	1496.97	778.305	1976.65	161.147	134.372	259.667	631.152	1683.19	824.944	639.353	118.771	176.144	477.838	1691.92	2042.96	754.987	500.645	171.623	259.973	1438.24	332.32	272.554	359.504	214.225	168.262	196.984	746.866	CP29 (chloroplast 29 kDa ribonucleoprotein); RNA binding / poly(U) binding
AT4G39090	1	252927_at	RD19	3634.47	745	71.7792	102.078	159.094	867.798	563.073	460.905	618.072	348.282	966.832	523.128	213.015	1791.18	600.43	633.306	1433.06	302.249	439.28	330.254	1759.06	1073.87	1634.8	1601.28	162.824	994.011	719.203	1575.18	2116.85	2821.5	1554.67	225.262	1179.97	1176.96	3044.89	1932.57	797.133	44.6198	619.347	501.059	975.56	3634.47	1997.64	478.732	RD19 (RESPONSIVE TO DEHYDRATION 19); cysteine-type peptidase
AT1G51210	1	265146_at	0	3633.69	746	19.279	98.957	395.094	2727.36	49.9452	41.2575	105.715	12.8087	3.63881	9.91877	116.887	3633.69	129.009	68.0555	155.911	6.77618	70.4045	45.7448	3138.86	170.281	18.0636	241.844	5.80492	7.73885	3.5118	254.085	84.4124	107.95	6.88984	8.39618	24.9353	585.53	176.115	20.9258	27.9556	6.38918	2.19209	10.721	23.461	5.63375	12.649	3.80355	UDP-glucoronosyl/UDP-glucosyl transferase family protein
AT4G25020	1	254100_at	0	3627.49	747	1132.29	1195.69	1506.61	2702.58	1926.1	1040.32	1232.51	825.034	1126.66	2180.85	2083.7	3435.79	2353.45	1002.66	794.168	345.952	1011.74	1145.22	2695.03	2030.37	1017.67	891.67	276.834	749.699	748.346	3627.49	1806.76	1087.52	389.342	129.181	619.085	2395.08	1279.65	1141.05	469.648	62.4204	396.571	361.792	318.734	921.379	1112.57	204.522	KOW domain-containing protein / D111/G-patch domain-containing protein
AT1G10730	1	262787_at	0	3626.77	748	163.462	535.569	344.164	3028.66	410.363	361.01	372.852	105.918	426.323	590.527	105.946	3626.77	425.089	257.024	346.679	219.841	449.77	525.836	2038.22	491.323	268.786	380.34	165.147	184.817	558.802	1385.33	496.285	317.232	196.109	178.945	124.382	938.903	527.354	336.827	177.92	160.613	249.153	243.324	429.469	512.663	196.651	167.946	clathrin adaptor complexes medium subunit family protein
AT3G02080	1	258858_at	0	3619.17	749	3619.17	2325.65	3303.98	1808.98	662.099	1441.08	1409.56	2785.85	1392.98	2412.2	2334.63	596.823	681.646	564.38	1872.55	2634.06	2170.38	2308.69	646.555	508.933	916.064	1493.08	1978.3	1550.37	1152.09	1152.3	609.898	1094.81	2676.51	2265.09	1308.41	2403.31	907.099	1141.15	2349.41	1584.64	1866.86	1719.58	1120.7	842.257	503.196	1806.03	40S ribosomal protein S19 (RPS19A)
AT4G14690	1	245306_at	ELIP2	3615.24	750	698.688	1587.78	3074.16	216.154	27.1334	94.6705	396.347	566.617	1698.45	337.506	2305.76	122.49	76.0708	112.478	308.768	892.137	1638.94	1430.55	210.343	71.8706	104.499	800.601	1994.34	3615.24	1120.74	923.722	135.084	755.682	1434.87	1632.9	2449.11	1450.82	175.473	548.537	2146.12	876.79	602.513	1131.85	297.277	80.5123	379.111	1189.11	ELIP2 (EARLY LIGHT-INDUCIBLE PROTEIN 2); chlorophyll binding
AT1G14580	1	260776_at	0	3606.84	751	12.2579	29.1187	22.8275	39.5009	16.9867	23.2307	36.5423	12.8655	37.4127	86.2381	310.862	43.2298	10.2554	40.3293	183.48	45.9398	288.664	1980.31	371.261	20.9025	42.2059	255.69	23.8459	149.166	122.835	3606.84	224.589	163.905	217.787	73.8706	87.2773	2740.38	153.469	55.5386	212.63	149.306	104.543	143.543	135.708	65.769	53.4732	175.185	zinc finger (C2H2 type) family protein
AT2G38540	1	266421_at	LP1	3601.44	752	13.9103	33.7771	7.20923	11.8915	152.166	1071.71	810.01	4.70223	9.06097	123.578	35.2271	17.0759	87.1308	3601.44	2546.28	15.6266	11.9922	12.0577	21.8712	371.733	3365.54	1954.14	11.4159	18.3703	27.28	15.1221	169.224	82.4789	16.794	83.9334	5.58371	15.1148	21.4888	17.4164	39.1084	49.7789	5.07605	17.3596	8.50334	11.2471	44.3711	137.735	LP1 (nonspecific lipid transfer protein 1)
AT3G57240	1	251673_at	BG3	3593.72	753	12.9272	39.2753	35.2891	74.4363	17.2795	662.878	382.733	4.38214	12.0442	143.884	58.0491	28.1803	47.5708	2921.65	3593.72	17.4621	22.6695	48.1228	54.4043	160.034	2523.13	1084.43	11.1853	15.2904	21.9897	14.6768	96.1029	283.239	69.1204	6.00102	16.8904	20.4296	16.2479	146.526	21.804	22.9108	25.2887	4.11434	12.4008	13.7657	41.7694	12.1178	BG3 (BETA-1,3-GLUCANASE 3); hydrolase, hydrolyzing O-glycosyl compounds
AT1G77000	1	264957_at	SKP2B	3589.43	754	40.5668	152.748	79.3009	2768.17	599.104	133.272	299.555	41.7331	35.9035	62.7158	33.9028	2505.81	416.158	183.576	263.622	26.1459	66.1423	54.4018	3589.43	643.761	259.132	303.022	3.72226	39.1586	18.9685	976.903	454.638	133.738	76.1236	10.2039	19.6201	295.948	275.751	60.3643	27.7612	55.2199	130.134	92.3224	275.091	209.582	266.046	43.8595	ATSKP2;2/SKP2B (ARABIDOPSIS HOMOLOG OF HOMOLOG OF HUMAN SKP2 2); ubiquitin-protein ligase
AT5G41670	1	249266_at	0	3588.89	755	856.42	784.313	1023.1	655.456	1244.77	3588.89	2003.67	994.69	991.613	663.723	687.094	316.412	421.776	823.183	1069.35	876.794	1519.15	1214.85	474.405	717.64	1306.07	1138.2	1484.79	1438.61	1431.75	265.223	348.025	750.412	1875.58	2208.28	1640.39	1056.08	339.891	703.722	2163.9	1041.34	492.052	603.968	454.578	277.759	506.457	1623.91	6-phosphogluconate dehydrogenase family protein
AT5G64140	1	247267_at	RPS28	3585.05	756	3197.22	2947.74	2281.18	936.936	948.691	1327.04	1559.83	3585.05	931.399	1146.84	1618.75	454.378	1042.05	792.324	1438.12	1546.38	1279.39	1616.76	305.243	1107.37	1469.5	1255.54	3046.21	1114.31	1447.49	808.108	1228.61	1172.54	1471.4	1375.03	1120.55	1175.15	789.81	894.86	1474.18	1438.03	1247.26	1215.74	639.511	594.812	469.621	1744.95	RPS28 (RIBOSOMAL PROTEIN S28); structural constituent of ribosome
AT3G19580	1	257022_at	AZF2	3584.66	757	33.5564	418.535	116.12	2307.92	223.732	37.3964	188.415	10.8645	67.0718	188.79	55.7097	3584.66	272.188	31.6855	106.49	7.44919	39.6128	31.5793	1232.79	221.874	1.8462	136.545	4.60406	10.0019	6.35698	73.2671	144.782	149.724	47.759	1.9261	6.3803	56.1838	215.525	93.8316	39.3647	70.8631	103.956	81.6799	88.3225	309.579	461.071	50.2872	AZF2 (ARABIDOPSIS ZINC-FINGER PROTEIN 2); nucleic acid binding / transcription factor/ zinc ion binding
AT5G17770	1	250055_at	ATCBR	3573.33	758	534.757	2125.59	1034.7	588.257	1363.18	3573.33	2174.8	737.917	1336.15	1323.31	528.28	393.919	1268.98	3330.15	1688.57	804.068	927.905	613.967	187.954	1015.64	2242.25	1605.05	1985.41	1522.96	1987.99	314.991	1634.36	1232.26	1477.78	1499.5	1611.87	636.7	764.609	954.87	1755.31	1075	849.294	929.002	808.561	636.071	1106.55	1760.33	ATCBR (NADH:CYTOCHROME B5 REDUCTASE 1)
AT3G05890	1	258751_at	RCI2B	3573.32	759	4.68603	9.99126	20.4614	3345.28	52.6446	564.403	235.772	4.90203	8.88724	28.0716	14.7106	2862.33	127.131	470.755	372.746	10.5069	4.00783	19.641	3573.32	368.788	524.728	391.089	0.799743	234.289	12.676	2252.02	980.888	1901.88	696.185	3.22694	82.4233	62.8813	722.464	1671.54	327.006	9.79403	229.52	40.5365	17.4618	1257.89	2023.66	197.785	RCI2B (RARE-COLD-INDUCIBLE 2B)
AT4G02450	1	255473_at	0	3572.93	760	3238.01	3198.77	2437.76	1119.5	2298.86	1595.47	615.639	3572.93	1130.53	1437.67	2109.89	661.569	1259.53	1233.29	1343.36	2195.15	1942.76	1515.85	1108.77	1430.02	751.264	1579.63	1376.63	892.754	1007.48	1548.61	729.361	557.5	1122.9	1578.13	1334.29	1465.12	1800.59	1171.71	1312.51	1119.26	1115.57	1143.8	826.509	1041.62	470.788	1018.39	glycine-rich protein
AT1G66580	1	256385_at	0	3565.61	761	3565.61	3220.74	2874.61	1624.49	1131.61	1483.44	1595.48	2692.53	1501.63	1687.87	2130.34	806.241	771.089	833.269	1688.73	2311.9	1749.74	2054.11	1198.26	1020.25	1589.78	1478.84	1773.72	970.359	935.814	1488.89	934.091	1108.03	1948.72	1775.25	1002.9	1885.95	912.285	960.477	1548.15	1031.93	1082.34	1142.39	755.101	861.167	571.571	1199.08	60S ribosomal protein L10 (RPL10C)
AT2G33830	1	267461_at	0	3561.83	762	12.7708	22.1798	4.27955	13.4767	16.922	28.6496	22.6033	12.41	3.93382	16.9555	6.72285	15.97	15.1997	15.3123	6.00404	5.43375	18.908	13.9635	38.0255	63.4991	22.9401	50.9456	21.3344	105.24	212.463	15.1799	186.27	380.764	346.72	6.24349	42.343	24.5224	342.795	523.413	115.4	50.6201	20.4349	65.1511	178.608	3561.83	241.346	9.99818	dormancy/auxin associated family protein
AT1G65840	1	262933_at	ATPAO4	3558.55	763	115.179	393.488	121.004	1654.8	236.393	34.7371	79.2188	74.4347	396.926	909.698	157.292	2268.18	360.391	29.2977	210.127	114.684	197.004	259.725	3558.55	239.756	18.2217	246.457	132.87	361.654	542.983	2645.83	90.1811	172.588	300.227	222.44	771.452	1155.5	213.919	599.704	298.657	188.62	170.941	202.293	305.521	121.619	298.351	217.951	ATPAO4 (POLYAMINE OXIDASE 4); amine oxidase
AT2G04750	1	263642_at	0	3554.74	764	9.40881	35.2231	204.368	892.984	9.47272	5.64334	18.9063	8.1654	7.99084	11.8402	68.498	1406.5	56.3735	20.0601	24.7651	0.649703	62.4901	18.9862	2699.91	60.4489	1.25909	104.815	7.43871	2.58855	12.4223	3554.74	276.825	13.8162	37.7671	5.35036	15.1505	1712.62	188.592	11.568	27.4869	1.97916	6.31202	9.94622	18.5564	5.63644	17.4822	1.1045	fimbrin-like protein, putative
ATCG00840;ATCG01300	2	244988_s_at	rpl23,1	3554.11	765	803.304	1925.74	1627.98	554.482	460.883	453.612	709.037	1371.44	583.659	879.46	3554.11	1801.23	409.759	1047.22	632.662	834.093	800.54	1176.44	1064.14	533.806	705.712	811.176	1360.53	1371.86	704.17	715.664	431.211	810.787	985.556	1049.09	585.428	374.836	295.374	491.015	713.481	1231.05	1225.84	896.805	1025.09	476.372	453.425	959.218	[ATCG00840, One of two chloroplast genes that encode chloroplast ribosomal protein L23, a constituent of the large subunit of the ribosomal complex];[ATCG01300, One of two chloroplast genes that encode chloroplast ribosomal protein L23, a constituent of the large subunit of the ribosomal complex]
AT3G23000	1	257771_at	CIPK7	3551.73	766	377.649	985.895	1330.16	806.632	1415.73	1000.91	1461.82	620.942	631.206	3152.89	2124.66	1626.2	2003.18	2363.21	870.084	219.631	500.869	315.461	1587.6	2305.93	3230.54	3551.73	232.997	94.9621	169.326	1177.89	2420.02	1051.7	432.53	72.7578	109.678	643.328	858.119	698.303	235.656	81.2421	139.198	102.188	35.7484	986.336	808.298	187.349	CIPK7 (CBL-INTERACTING PROTEIN KINASE 7); kinase
ATCG00065	1	244939_at	rps12,1	3548.6	767	921.914	891.944	1287.85	800.101	625.258	585.906	683.866	902.216	606.636	778.374	2050.37	1188.85	616.113	682.963	591.519	1124.16	848.913	1949.24	1380.44	528.388	505.526	651.211	1433.5	1679.25	830.928	1080.66	653.943	514.367	682.106	1559.28	789.006	586.386	653.072	918.708	988.72	2214.39	3548.6	1227.88	964.875	650.349	983.456	1565.2	chloroplast gene encoding ribosomal protein s12. The gene is located in three distinct loci on the chloroplast genome and is transpliced to make one transcript.
AT3G49270	1	252306_at	0	3545.25	768	110.73	295.222	457.383	949.905	1567.05	3545.25	2543.78	21.2965	50.7114	331.242	210.942	65.8602	833.809	2878.27	1182.39	17.5002	43.5101	228.605	57.7491	509.8	3101.72	1540.41	19.6967	15.3851	16.4644	22.8636	71.2535	93.2876	12.7801	6.78767	22.3942	23.4981	17.4965	29.4409	8.99177	17.0615	4.29397	2.37087	24.0523	17.0367	3.70554	9.24803	similar to unknown protein [Arabidopsis thaliana] (TAIR:AT3G49305.1)
AT1G48900	1	246628_at	0	3545.21	769	2039	2619.08	1748.52	2168.69	1347.09	1184.01	1226.53	1555.81	2275.38	3545.21	1369.69	1630.39	1365.76	1223.75	587.616	1314.15	2189.96	1726.68	1634.24	1390.48	1137.95	1190.89	1172.58	1097.79	1788.37	2591.67	2028.79	1436.61	756.729	1060.01	1153.97	1659.97	1158.32	910.016	982.741	935.559	1260.73	1179.74	1294.07	897.404	1038.56	707.51	signal recognition particle 54 kDa protein 3 / SRP54 (SRP-54C)
AT1G10960	1	260481_at	ATFD1	3544.81	770	113.109	174.724	1263.34	264.19	288.634	105.558	256.285	723.852	255.811	146.458	2005.1	490.904	248.437	145.814	792.891	1376.52	543.578	1229.78	659.733	201.477	90.4846	356.889	2888.3	3544.81	1147.18	337.143	167.184	425.211	1931.15	3084.9	2754.43	333.647	145.311	622.413	2925.06	1013.12	537.879	963.273	477.422	141.566	348.669	2207.11	ATFD1 (FERREDOXIN 1); 2 iron, 2 sulfur cluster binding / electron carrier/ iron-sulfur cluster binding
AT5G03810;AT5G03820	2	250894_s_at	0	3542.56	771	1.2875	12.0247	7.14155	2.89534	2.92917	1.09432	0.757288	21.1059	25.2201	229.446	329.096	60.3697	6.45339	18.8632	120.903	435.732	2825.22	1735.46	35.2776	21.648	125.389	966.59	269.208	2402.33	3542.56	317.578	163.546	121.261	691.543	57.5091	2260.22	699.653	92.9234	194	467.412	21.5493	212.685	914.624	2110.21	95.7269	79.767	293.158	[AT5G03810, carboxylesterase];[AT5G03820, GDSL-motif lipase/hydrolase family protein]
AT1G17490	1	261038_at	0	3542.05	772	259.424	319.976	271.778	420.539	2416.94	1710.66	2033.01	682.754	1465.97	371.65	469.896	400.714	1653.86	1594.78	857.062	970.59	407.814	257.668	524.538	2858.26	1753.61	634.869	1209.44	689.567	961.823	832.902	1818.39	1315.87	595.026	855.07	490.538	594.715	1434.82	842.821	467.243	3542.05	1847.17	1035.18	1313.26	1321.15	1241.07	947.863	similar to unknown protein [Arabidopsis thaliana] (TAIR:AT1G72690.1); similar to unknown [Populus trichocarpa] (GB:ABK95773.1)
AT1G67820	1	245194_at	0	3538.39	773	430.658	180.894	669.046	26.222	114.759	38.4427	152.502	263.24	87.6023	719.164	3092.39	48.994	144.474	186.343	522.789	596.257	2932.27	3538.39	18.068	122.877	145.379	1063.45	137.781	231.295	383.393	160.002	184.963	363.574	239.518	67.8104	52.1354	1914.58	495.457	66.4853	102.054	74.6961	275.601	49.8423	364.081	142.019	62.2704	39.1934	protein phosphatase 2C, putative / PP2C, putative
ATCG00530	1	245019_at	ycf10_cemA	3537.34	774	849.924	1858.06	2773.73	925.014	865.133	1566.61	1340.9	745.432	1192.33	1352.83	3041.45	1094.47	528.866	769.337	881.701	1369.63	2106.59	3256.5	1382.24	677.279	1312.5	1541.05	2468.49	3496.91	1349.86	902.803	731.471	1284.24	1571.25	2787.59	1941.15	714.3	437.746	890.505	2775.46	2866.32	2647.69	2835.88	1358.71	833.681	1457.39	3537.34	hypothetical protein
AT3G09980	1	258933_at	0	3535.69	775	1571.13	191.519	838.517	122.195	2058.35	1359.31	996.431	1503.18	636.758	436.678	744.134	94.0177	1957.26	1221.14	803.736	1435.37	1020.79	452.715	101.229	2220.98	693.279	713.014	1709.43	2836.18	3338.2	359.179	2812.3	1540.16	1359.21	1834.2	3535.69	452.034	2903.39	2212.47	2049.7	2750.35	2893.61	3240.79	3316.8	2602.14	2794.73	1985.07	similar to unknown protein [Arabidopsis thaliana] (TAIR:AT5G03660.1); similar to unknown [Populus trichocarpa] (GB:ABK95581.1); similar to unknown [Populus trichocarpa] (GB:ABK93998.1); contains InterPro domain Protein of unknown function DUF662 (InterPro:IPR007033)
AT2G39460	1	266981_at	RPL23AA	3533.78	776	3533.78	2583.98	2910.22	1889.26	1085.15	1390.02	1249.95	3464.63	1212.81	1526.44	2458.3	838.254	988.387	970.453	1332.56	2398.11	1672.78	1934.11	575.062	594.571	766.478	1082.63	2941.37	1450.3	1453.72	1584.77	778.821	807.162	1506.68	2400.36	2165.4	1920.69	1058.45	1664.36	2052.17	1865.83	1855.86	1843.79	805.992	600.897	672.901	1568.17	ATRPL23A (RIBOSOMAL PROTEIN L23A); RNA binding / structural constituent of ribosome
AT1G06550	1	262619_at	0	3531.01	777	85.5538	167.465	200.869	141.147	1049.41	2299.97	1425.78	25.5954	192.075	135.553	189.723	15.8666	1289.39	3531.01	882.039	54.9417	41.7225	102.938	12.0546	970.501	2225.85	794.523	66.2973	26.8614	36.1915	44.6764	785.647	747.782	215.202	120.56	27.3243	6.30536	187.175	378.809	148.122	102.99	73.0808	67.0645	43.7211	105.875	660.416	126.762	enoyl-CoA hydratase/isomerase family protein
AT4G33330	1	253380_at	PGSIP3	3529.06	778	10.3963	14.0578	13.2151	64.8461	336.547	7.92623	42.1087	10.6017	7.88506	75.5514	46.901	5.76322	380.419	14.737	55.6217	198.524	1824.53	1810.12	37.9306	60.5273	81.5739	732.99	5.03018	601.723	3529.06	31.3833	214.08	355.145	626.076	3.09138	1665.45	76.3903	48.9022	493.128	359.148	8.8174	40.6847	324.998	395.813	46.1358	515.956	148.531	PGSIP3 (PLANT GLYCOGENIN-LIKE STARCH INITIATION PROTEIN 3); transferase, transferring glycosyl groups
AT1G07480;AT1G07470	2	261079_s_at	0	3528.69	779	544.889	910.89	918.027	1819.18	580.433	305.212	546.748	921.849	663.122	1233.15	1267.39	3528.69	900.575	632.56	360.967	454.394	413.353	451.841	3076.99	649.057	680.901	524.703	458.647	356.097	320.585	1824.78	649.214	377.902	298.711	385	292.639	1064.35	498.001	293.371	341.533	436.252	492.739	358.255	733.834	659.886	396.122	427.311	[AT1G07480, transcription factor IIA large subunit / TFIIA large subunit (TFIIA-L)];[AT1G07470, transcription factor IIA large subunit, putative / TFIIA large subunit, putative]
AT3G18340;AT2G07120	2	266434_s_at	0	3528.28	780	2.11604	80.986	1.52669	3528.28	34.4012	1.43996	54.422	2.07956	1.16406	4.0743	11.4351	2444.55	56.7889	8.89007	95.7398	0.281671	2.22652	3.30121	1250.06	35.5867	1.11984	37.2236	0.957036	0.649301	2.96443	8.07914	7.90559	3.72217	11.919	0.307574	6.57473	1.25625	8.7587	9.95544	1.34836	0.979065	4.04813	1.69462	1.11339	0.760254	2.6789	6.14722	[AT3G18340, F-box family protein];[AT2G07120, F-box family protein-related]
AT1G09770	1	264709_at	ATCDC5	3527.57	781	2093.3	1465.73	1277.36	1831.63	1239.51	1119.72	1286.41	3527.57	1647.24	1855.84	2199.64	2562.29	2120.36	1397.72	744.002	1941.6	1541.14	1559.43	1840.88	1594.53	555.571	958.84	1579.21	1240.11	2155.27	2780.5	1175.23	936.386	826.354	1331.1	1401.21	1564.15	1064.83	1623.39	731.18	1655.32	1538.71	1242.73	1714.36	1093.39	1010.4	780.671	ATCDC5 (ARABIDOPSIS THALIANA HOMOLOG OF CDC5); DNA binding / transcription factor
AT4G21630	1	254394_at	0	3526.78	782	1.69051	6.37024	26.5444	106.326	2487.04	2556.16	3526.78	0.331028	1.40498	6.42688	10.4718	4.75238	1007.18	937.266	972.352	3.73274	0.437066	1.53096	1.24619	254.801	249.955	56.9212	0.957039	1.22745	13.3141	1.34258	49.4696	2.01682	2.61808	0.424567	0.851495	7.34641	2.27179	2.05627	0.762543	1.26849	2.21409	1.33312	0.503499	1.66064	2.24857	2.20419	subtilase family protein
AT1G09210	1	264260_at	0	3518.79	783	649.84	3518.79	1439.35	1830.86	430.572	1284.27	976.312	594.325	990.437	2956.52	1321.86	1368.29	1114.32	2166.77	1237.3	498.808	894.301	1294.58	1171.77	561.92	1212.87	695.25	439.123	514.213	1542.36	801.498	568.954	851.715	475.389	576.17	1119.24	1337.47	546.773	625.073	643.84	472.021	290.002	371.979	364.301	392.309	538.881	537.105	calreticulin 2 (CRT2)
AT4G39800	1	252863_at	MIPS1	3516.15	784	228.677	1039.03	961.197	247.877	538.358	295.967	471.445	149	1733.02	744.385	807.328	221.307	700.518	272.595	935.18	866.616	3072.2	3516.15	722.382	565.289	272.705	1514.35	925.215	2265.8	1914.43	403.848	497.198	640.036	1919.58	1544.93	1979.24	1167.54	554.674	514.323	2354.21	2022.38	2549.44	1690.98	673.539	351.261	418.939	2976.51	MI-1-P SYNTHASE (Myo-inositol-1-phosphate synthase); inositol-3-phosphate synthase
AT5G51750	1	248427_at	ATSBT1.3	3510.31	785	479.733	41.9287	50.7549	60.1927	887.493	3510.31	2577.91	904.235	25.3971	79.1497	16.1011	41.6109	625.778	1981.13	1873.25	911.466	432.779	7.52367	39.2165	275.263	2478.89	1059.58	878.551	39.9239	32.3304	9.52913	103.155	33.5335	359.655	611.127	21.7722	12.8885	6.40062	13.979	336.719	129.037	13.9594	16.4447	0.709023	5.95981	35.3296	297.101	ATSBT1.3; subtilase
AT1G62990	1	261106_at	KNAT7	3509.23	786	7.25568	129.777	143.118	840.71	2187.15	1274.33	1333.37	2.56495	58.2952	65.6531	41.2329	231.833	3509.23	1807.96	1140.39	5.17072	10.1199	36.8719	131.709	3375.41	1934.26	1765.54	6.16984	58.4393	12.2656	204.825	3023.7	3276.1	1056.49	12.2325	29.5692	17.371	1838.28	2938.27	447.573	9.68503	65.8907	31.0014	43.3976	1952.97	2801.9	338.859	KNAT7 (Knotted-like Arabidopsis thaliana); DNA binding / transcription factor
AT1G17020	1	262482_at	SRG1	3504.15	787	4.81454	2.52235	8.08216	100.015	4.79301	6.76451	4.57843	0.886702	1.52669	2.10777	1.53578	314.37	10.921	3.9932	8.04999	4.34721	48.9328	0.95791	2648.69	51.15	3.55833	73.9007	5.59753	46.7617	397.359	3504.15	103.385	27.1327	57.0418	4.16881	172.797	1535.28	87.4725	4.95105	54.0605	2.12392	0.943374	4.44365	55.8523	26.0757	3.89375	3.89678	SRG1 (SENESCENCE-RELATED GENE 1); oxidoreductase, acting on paired donors, with incorporation or reduction of molecular oxygen, 2-oxoglutarate as one donor, and incorporation of one atom each of oxygen into both donors
AT2G41400;AT2G41390	2	266367_s_at	0	3502.55	788	1.23192	4.01234	10.1879	4.24529	1.37534	0.751581	12.7513	2.52583	1.17884	3.4245	5.25605	32.9575	0.836814	2.37562	0.938878	0.626412	0.393664	1.52943	5.9312	2.12806	0.363939	0.906226	0.967178	0.611685	1.24187	1.40908	1.10563	16.9876	4.9392	1.33601	7.41576	4.33673	1.14302	0.88195	4.06788	8.20555	6.05483	9.06755	4.30575	161.542	3502.55	7.23526	[AT2G41400, similar to unknown protein [Arabidopsis thaliana] (TAIR:AT2G41390.1)];[AT2G41390, similar to unknown protein [Arabidopsis thaliana] (TAIR:AT2G41400.1); contains InterPro domain Carboxypeptidase-like, regulatory region (InterPro:IPR008969)]
AT5G66400	1	247095_at	RAB18	3501.89	789	58.2907	61.2157	267.172	83.3973	8.72802	31.6456	62.7929	170.427	109.169	57.0674	57.9604	107.162	42.218	111.126	19.3303	13.7162	22.0168	15.3811	59.6505	32.9178	30.2514	20.8269	13.419	60.2803	28.8029	174.326	33.8758	20.1605	6.22083	17.8028	52.249	33.9635	19.0923	35.0374	8.54962	3501.89	2368.61	2459.59	361.172	34.3624	91.335	83.6169	RAB18 (RESPONSIVE TO ABA 18)
AT2G35880	1	263957_at	0	3494.55	790	160.785	116.591	448.744	74.5	421.866	219.384	305.104	173.097	202.384	56.2521	771.435	28.3831	325.693	326.434	97.3348	316.037	1415.92	823.411	32.4496	79.5195	115.749	273.273	186.062	1017.09	3494.55	62.362	241.933	227.625	300.731	152.167	1831.81	89.1862	117.591	179.039	168.306	319.435	302.824	681.033	797.86	75.8468	116.245	125.032	similar to unknown protein [Arabidopsis thaliana] (TAIR:AT4G32330.3); similar to unknown protein [Arabidopsis thaliana] (TAIR:AT4G32330.2); similar to unknown protein [Arabidopsis thaliana] (TAIR:AT4G32330.1); similar to Os06g0606800 [Oryza sativa (japonica cultivar-group)] (GB:NP_001058026.1); similar to unnamed protein product [Vitis vinifera] (GB:CAO44238.1); similar to Os11g0571900 [Oryza sat…
AT5G52640	1	248332_at	ATHSP90.1	3493.58	791	360.061	324.06	250.963	2258.52	414.648	91.8661	241.898	353.992	746.939	378.776	483.572	3478.43	1223.9	298.46	237.738	365.231	871.042	907.571	3493.58	593.438	202.25	1561.81	626.784	250.294	1330.11	1265.39	1177.92	501.178	160.555	415.64	269.591	496.077	367.619	101.71	354.402	384.825	47.6502	95.6554	600.338	416.861	140.723	559.257	HSP81-1 (HEAT SHOCK PROTEIN 81-1); ATP binding / unfolded protein binding
AT1G20620	1	259544_at	CAT3	3491.24	792	34.5626	23.4731	29.4496	27.0295	25.7871	174.897	58.7129	36.4296	89.1939	43.0542	21.1628	8.90336	102.157	40.6015	146.556	30.6991	31.2936	16.0755	22.0057	255.471	33.0184	32.3827	95.2988	44.5614	14.7498	32.8796	736.998	133.493	255.328	197.56	26.8103	19.6755	585.634	134.346	187.403	218.71	80.6853	59.1364	110.876	3491.24	157.793	152.715	CAT3 (CATALASE 3); catalase
AT5G45190	1	248988_at	0	3486.34	793	1212.33	1491.91	713.494	1650.18	1265.32	1085.62	900.133	2671.55	1267.38	2117.34	1357.85	3486.34	3154.65	2081.28	219.333	1289.5	1568.95	943.817	1555.46	1312.47	513.28	598.321	957.47	903.192	1318.13	2280.51	1764.28	810.843	331.89	938.656	535.02	761.321	890.916	703.775	417.133	1094.15	1208.4	980.865	2151.83	773.97	975.187	476.876	cyclin family protein
AT4G02710	1	255494_at	0	3483.49	794	91.1551	30.8859	418.821	228.67	479.972	120.855	88.2894	176.021	96.9895	107.482	392.478	1338.75	540.401	103.644	55.3298	119.095	156.984	188.098	3483.49	393.109	31.7186	177.001	84.3367	14.6898	31.7687	1575.25	353.582	42.567	69.524	97.8453	24.8463	406.596	211.194	47.1108	38.8613	73.857	38.3602	26.5578	129.26	204.303	21.4954	48.0313	kinase interacting family protein
AT1G74055	1	260389_at	0	3470.05	795	14.3397	27.3282	27.7461	30.883	1459.62	25.1194	267.965	11.9879	4.08611	26.107	56.9647	30.027	1103.61	13.5035	138.626	10.7793	8.37586	2.13916	19.2977	3470.05	20.1975	251.24	12.0742	17.1409	9.88803	86.184	3318.72	65.5238	84.4671	9.03048	8.5483	20.636	1484.22	18.1957	64.1256	3.62908	7.04459	31.5164	32.9669	1608.01	44.3119	27.8755	unknown protein
AT1G76820;AT1G76825	2	259881_at	0	3469.17	796	197.797	822.446	1396.04	1887.95	714.14	228.706	277.223	118.437	487.217	1703.69	2074.48	3469.17	1610.32	224.842	114.337	185.839	844.656	1175.12	2648.27	922.994	102.642	203.974	28.1043	60.736	277.593	1813.35	937.644	139.308	71.1599	31.7496	78.5769	353.77	541.12	196.72	58.46	30.8444	50.5812	82.8953	161.125	484.51	319.157	36.3192	[AT1G76820, similar to eukaryotic translation initiation factor 2 family protein / eIF-2 family protein [Arabidopsis thaliana] (TAIR:AT1G76810.1)];[AT1G76825, translation initiation factor]
AT2G29210	1	266283_at	0	3466.68	797	2093.71	1885.54	1587.95	1761.61	1704.45	1719.08	1302.2	3466.68	1507.1	1562.57	3056.26	2755.12	2949.68	1927.81	470.452	1234.2	1541.96	1386.58	1457.15	1707.38	905.825	964.309	1289.01	817.404	1445.84	1945.56	1780.16	888.581	411.939	646.514	817.217	1083.86	1023.15	929.818	426.498	1055.47	936.586	899.698	1137.04	981.273	917.891	429.411	splicing factor PWI domain-containing protein
AT2G43970	1	267214_at	0	3459.11	798	2070.94	2431.92	2278.06	437.948	679.366	1388.03	1056.84	2672	2338.45	2699.12	3173.36	1139.61	1385.13	1846.79	491.185	1574.27	2852.63	2108.66	320.018	654.275	442.86	789.148	1297.32	1027.33	2024.95	304.227	1094.99	974.608	571.792	2019.96	1637.03	454.205	922.694	1445.13	613.444	3459.11	2810.5	3157.63	1997.11	1585.35	2045.7	1100.01	La domain-containing protein
AT4G38470	1	252991_at	0	3449.76	799	357.661	1265.04	1212.56	1975.61	234.472	286.634	332.471	591.027	1322.74	1448.34	1279.55	3449.76	357.852	386.505	207.611	288.876	520.881	424.728	2262.93	232.805	72.416	305.109	379.741	480.339	389.874	1033.36	555.688	628.394	313.063	697.036	891.925	384.69	440.472	455.628	375.472	912.887	1554.96	1487.67	2954.22	874.413	253.094	682.014	protein kinase family protein
AT3G47650	1	252409_at	0	3445.36	800	180.031	906.355	3221.69	159.925	119.974	241.202	860.445	354.807	149.492	1126.04	3445.36	154.405	64.8539	163.016	653.316	877.462	662.29	1938.33	29.95	95.984	140.225	529.042	2553.83	1112.84	1267.4	84.7171	174.967	371.476	1528.27	1929.24	976.067	198.744	96.8205	364.481	1558.52	549.249	354.732	513.076	347.465	197.043	236.077	817.172	bundle-sheath defective protein 2 family / bsd2 family
AT4G20360	1	254480_at	ATRABE1B	3437.37	801	856.231	1498.18	2605.59	419.879	781.322	886.446	1015.35	1264.41	610.148	1547.31	3437.37	377.143	623.699	1227.15	1650.6	1547.2	1587.37	2062.71	679.821	611.705	1317.82	1356.1	2435.99	2178.91	1669.35	463.71	729.299	1410.37	2484.68	2193.9	1974.29	976.648	635.123	1136.65	2092.05	1574.03	1052.9	1089.82	990.478	559.503	818.002	2162.16	AtRABE1b/AtRab8D (Arabidopsis Rab GTPase homolog E1b); translation elongation factor
AT4G00860	1	255629_at	ATOZI1	3436.42	802	1487.11	2006.47	1490.73	2503.92	1148.9	1302.11	1319.94	3436.42	1966.93	2049.24	1868.97	2170.36	1170.57	1291.39	1597.73	915.078	1100.72	1157.56	2152.06	1040.77	1558.1	1196.91	1316.87	878.201	2198.55	1818.44	1168.96	1199.57	1273.39	636.562	1159.67	1229.17	959.493	1300.68	865.209	358.752	664.183	653.991	488.236	750.717	789.853	656.957	ATOZI1 (ARABIDOPSIS THALIANA OZONE-INDUCED PROTEIN 1)
AT1G15910;AT4G00380	2	261837_s_at	0	3422.06	803	2222.15	301.467	64.8296	128.046	914.337	877.535	848.304	2176.49	3422.06	239.006	109.765	143.547	826.584	693.708	208.403	2115.35	1442.33	642.994	90.5079	527.009	317.992	647.02	2169.6	1736.03	1741.61	137.313	539.325	402.108	582.284	2398.66	1618.43	515.679	403.553	303.585	953.739	3108.29	2587.64	2315.42	2358.91	370.12	379.365	1321.73	[AT1G15910, XH/XS domain-containing protein / XS zinc finger domain-containing protein];[AT4G00380, XH/XS domain-containing protein / XS zinc finger domain-containing protein]
AT5G60220	1	247672_at	TET4	3408.26	804	1.76255	44.6087	9.84279	3408.26	27.6579	14.9857	45.8881	7.08151	2.32906	29.2583	1.65079	2207.4	31.0569	3.14753	123.165	33.6182	204.431	19.784	3261.96	73.0305	4.61511	163.823	12.9457	554.492	199.989	1028.58	63.5361	71.7733	99.302	6.67161	340.039	382.021	22.5851	34.3247	144.119	14.8314	760.305	268.643	48.7185	3.22056	14.993	47.8172	TET4 (TETRASPANIN4)
ATCG00180	1	244998_at	rpoC1	3406.86	805	1379.07	803.17	2066.34	634.195	473.818	550.79	834.861	2002.9	859.42	586.004	3406.86	1196.39	557.974	1019.44	750.857	1516.32	1084.73	1887.09	634.189	318.846	637.438	861.035	2215.75	1665.59	549.408	367.954	274.777	550.533	1154.21	2005.02	571.839	451.942	302.693	470.806	1476.44	1018.46	791.031	579.294	696.907	255.097	587.789	1705.78	RNA polymerase beta' subunit-1
AT3G08860	1	258983_at	0	3406.84	806	7.54718	20.8059	11.3809	13.5294	220.055	33.3047	134.238	4.14718	5.60884	38.53	6.05597	25.3399	225.523	276.023	530.807	17.236	8.86282	5.63295	12.3464	21.7651	222.332	142.205	6.62306	20.3815	4.26125	14.1789	134.829	327.89	135.521	5.39601	26.1139	15.6291	297.342	2900.06	183.166	16.4035	28.8514	37.4871	24.8728	386.933	3406.84	117.879	alanine--glyoxylate aminotransferase, putative / beta-alanine-pyruvate aminotransferase, putative / AGT, putative
AT1G71170	1	259747_at	0	3403.16	807	469.675	1338.56	707.742	1050.3	1269.76	1200.43	944.661	623.234	1477.86	2180.13	1103.72	1318.35	1181.46	898.049	2108.11	583.565	1068.17	1403.89	1144.15	1114.05	1223.55	1348.41	702.607	1609.57	1640.6	1558.07	924.254	2313.98	1333.99	1694.23	3403.16	1909.62	1774.12	2429.71	1526.48	1102.7	1779.35	1683.27	1885.02	1754.24	2175.72	1632.5	6-phosphogluconate dehydrogenase NAD-binding domain-containing protein
AT3G11930	1	258727_at	0	3402.27	808	3.40965	6.48776	9.6175	4.53862	12.8778	9.26144	7.71519	31.3893	7.44467	25.2241	11.4762	3.49667	31.8261	6.68348	23.8683	42.9475	194.012	17.9476	5.95044	76.472	1.14926	31.5842	43.0218	445.102	288.46	47.2054	186.153	65.9124	153.784	112.725	3402.27	109.953	384.859	164.673	1079.36	1533.83	1717.46	2983.76	3025.31	767.495	536.487	1098.49	universal stress protein (USP) family protein
AT3G14780	1	256574_at	0	3401.52	809	22.9902	2.40501	8.14765	94.2916	2231	3.82397	292.609	17.5211	73.3504	1.30591	1.99945	28.0267	1776.64	1.5574	106.784	0.291008	5.29964	0.624471	22.9294	3401.52	1.08414	194.736	4.79043	1.51469	14.2747	298.535	2527.66	14.8874	30.7069	2.02073	12.0568	8.00027	1691.33	3.40507	16.3283	1.69755	4.57888	7.04415	0.8928	1835.68	3.6179	19.603	similar to ATGSL04 (GLUCAN SYNTHASE-LIKE 4), 1,3-beta-glucan synthase/ transferase, transferring glycosyl groups [Arabidopsis thaliana] (TAIR:AT3G14570.1); similar to hypothetical protein [Vitis vinifera] (GB:CAN81673.1)
AT2G21160	1	264020_at	0	3400.75	810	1225.5	3400.75	893.361	720.288	408.29	855.358	506.951	500.295	1139.93	1694.69	244.495	257.089	215.896	381.23	882.885	1006.3	953.595	1158.4	400.942	383.531	912.38	734.828	813.771	1079.86	1358.18	383.792	292.996	874.941	1198.43	1279.67	1348.59	1224.16	690.912	925.793	1562.17	1816.61	1637.41	1881.95	1070.97	469.311	361.879	2013.7	translocon-associated protein alpha (TRAP alpha) family protein
AT4G19640	1	254530_at	ARA7	3400.32	811	875.448	1251.71	993.446	1366.67	2251.62	1783.41	1824.52	912.594	1562.64	1542.1	783.954	1362.28	2131.48	1279.44	1308.52	738.564	1048.87	987.285	1350.17	2899.61	1885.49	1586.61	673.293	1251.69	1533.91	1741.84	2872.26	2833.74	1498.91	607.485	1331.22	1345.42	2753.33	3400.32	1333.88	1161.89	1352.04	1170.32	1224.98	2554.02	2640.52	1007.1	ARA7; GTP binding
AT2G19500	1	265945_at	CKX2	3399.73	812	77.3031	1609.31	27.4641	14.1403	1.71834	1.524	85.5176	65.9141	932.479	3399.73	98.1641	12.1831	1.36574	13.4306	72.5558	9.93275	139.6	64.5078	7.49068	1.23975	1.00711	5.37493	1.91612	1.4674	6.75972	12.9061	1.99572	0.992417	1.88067	0.806466	1.52609	2.50848	0.861893	2.05289	1.05626	1.1875	1.42238	1.21827	1.52883	5.40084	15.8503	1.50373	CKX2 (CYTOKININ OXIDASE 2); cytokinin dehydrogenase
AT1G71250	1	259935_at	0	3399.52	813	4.11009	7.06776	5.01253	3.02208	10.3487	0.520196	0.375172	22.6474	23.0311	236.513	1.2478	4.50875	0.864155	2.88364	145.642	324.404	1994.74	42.6085	7.25849	2.41171	1.80962	379.182	108.742	2559.56	3148.52	1.66128	32.1775	120.158	959.18	37.9581	3399.52	4.14694	17.9418	107.45	787.424	10.3322	911.767	1488.62	1239.88	46.6905	130.333	291.499	GDSL-motif lipase/hydrolase family protein
AT1G78460	1	263126_at	0	3399.22	814	225.924	3399.22	91.5934	63.9954	8.39857	22.1846	123.765	72.4763	831.895	2835.55	38.5984	18.9507	12.7002	14.4953	133.667	7.1244	13.9342	2.93166	5.91247	15.2838	8.11943	12.8758	95.3454	13.8139	74.9849	131.961	2.45051	11.6017	6.48305	7.94346	4.29871	3.92061	62.3384	9.12505	2.0958	10.9987	6.93389	9.7636	8.04529	5.52276	15.9826	9.39223	SOUL heme-binding family protein
AT4G38740	1	252973_s_at	ROC1	3386.24	815	299.141	14.7313	50.0111	47.8085	234.83	53.4631	114.867	982.271	445.244	49.6317	162.414	60.753	250.264	54.5174	329.24	1447.33	967.035	1476.2	70.4361	556.639	48.6061	453.135	879.719	1209.23	254.242	44.6106	236.784	347.671	1850.85	3386.24	749.113	558.541	843.185	217.364	2536.09	1836.45	698.977	631.315	614.313	567.87	153.052	2673.55	ROC1 (rotamase CyP 1); peptidyl-prolyl cis-trans isomerase
AT2G41650	1	245106_at	0	3380.74	816	2272.27	283.531	1248.5	206.917	1293.54	1104.58	1013.33	3380.74	923.205	226.485	1161.37	121.157	919.959	362.945	1096.18	2475.85	1286.2	1107.88	135.978	1099.25	857.9	1005	2578.43	1019.48	806.343	325.825	678.895	386.773	1480.11	1985.65	1414.51	1211	846.594	290.894	1632.47	1095.13	1292.9	1108.6	745.976	845.127	278.159	1027.8	unknown protein
AT2G20595	1	263713_at	0	3379.11	817	12.6649	94.7814	32.5952	3379.11	52.1278	12.6343	37.0404	2.56792	3.06177	6.74617	9.31929	2453.79	128.681	12.9527	71.8772	6.89137	7.37848	1.13173	770.605	16.9727	7.40729	14.9447	6.25314	4.97509	3.27364	40.8396	15.8336	18.196	9.74519	8.72871	7.8248	6.08565	5.37141	15.9391	11.8943	9.49033	8.98085	5.82533	3.19077	2.26274	11.9506	8.42297	similar to unknown protein [Arabidopsis thaliana] (TAIR:AT2G20605.1)
AT5G50740	1	248526_at	0	3376.25	818	1814.1	268.656	16.0834	36.255	871.888	67.2466	127.196	3376.25	3309.21	152.411	122.585	152.475	142.598	73.6617	79.7778	2499.78	2796.89	2030.16	87.1816	17.5918	59.1209	869.353	2409.18	686.202	2313.14	176.363	617.57	462.314	712.5	1830.71	819.169	201.903	59.422	209.927	553.454	537.926	62.0226	83.7416	176.234	20.1038	151.371	401.921	metal ion binding
AT5G44080	1	249074_at	0	3372.13	819	458.866	427.313	100.561	1550.29	1588	1194.27	1121.18	756.391	699.534	1773.09	424.573	2992.93	1421.21	1157.94	661.668	392.529	508.901	513.157	3372.13	1398.76	897.875	942.573	702.191	350.689	521.433	1433.76	1429.29	1019.41	333.556	494.688	330.665	473.268	876.898	964.903	480.707	544.446	535.991	526.821	694.025	941.343	617.425	595.886	bZIP transcription factor family protein
AT3G07050	1	258545_at	0	3371.19	820	3244.09	1474.39	1837.86	338.606	334.815	303.478	334.918	3371.19	689.012	1034.77	1793.13	258.481	376.192	373.774	372.741	2160.98	1477.57	1631.42	162.332	335.507	217.571	363.712	612.974	194.908	256.743	633.269	239.461	236.873	206.532	498.002	204.698	979.109	99.8263	144.354	301.162	220.877	473.643	350.465	223.598	118.591	108.093	234.487	GTP-binding family protein
AT4G16160	1	245335_at	ATOEP16-2	3369.83	821	2.5666	14.2885	6.85315	1.91467	3.58036	1.60907	3.12207	16.3078	13.3294	3.29653	8.94034	9.02335	5.66436	10.2118	2.21598	4.42639	10.4958	7.64634	8.86314	1.71855	1.64011	1.6324	19.6763	3.09022	2.56866	2.13184	0.742932	1.56927	14.2957	438.325	3.45059	3.35363	6.38885	6.37909	266.66	3369.83	821.061	765.859	176.205	8.97148	63.0544	1271.27	ATOEP16-2/ATOEP16-S; P-P-bond-hydrolysis-driven protein transmembrane transporter
AT2G40060	1	267360_at	0	3367.45	822	1508.82	1648.96	1388.95	3367.45	2005.42	1914.3	1588.96	1603.24	1160.33	2405.79	999.001	2606.56	1534.59	1401.93	1045.43	1226.13	1813.75	1577.73	2313.53	1738.15	1206.59	976.262	1338.09	1662.98	1868.16	2055.46	1643.35	1389.19	999.522	1828.97	1869.46	2322.35	1690.51	1489.3	928.713	749.416	1010.68	1427.67	1487.91	1625.59	1274.51	799.708	protein binding / protein transporter/ structural molecule
AT1G29250	1	260895_at	0	3365.31	823	3342.45	849.74	1603.5	405.741	505.365	415.567	571.538	3365.31	792.595	312.708	729.838	219.906	324.289	296.801	726.008	2114.13	1212.8	1835.87	290.934	273.986	683.769	891.061	1894.1	567.794	430.025	1034.32	367.713	332.038	900.71	1314.23	374.617	1672.89	334.501	203.279	1201.88	432.786	500.14	592.744	185.707	151.051	249.475	578.817	nucleic acid binding
AT1G24020	1	263034_at	MLP423	3361.71	824	23.0612	55.902	122.269	121.023	89.3177	3361.71	2028.05	9.18296	8.26806	63.4642	31.3457	23.5929	8.2069	1889.61	2056.55	1.94754	4.89224	29.5483	20.055	16.5772	1569.35	308.757	0.554019	2.10651	14.6869	1.10808	15.8715	30.369	8.94467	4.91992	9.47914	7.84409	4.64686	30.5588	4.69729	7.05679	3.11841	6.528	10.2253	13.9286	7.25547	1.92265	MLP423 (MLP-LIKE PROTEIN 423)
AT3G02790	1	258623_at	0	3358.22	825	603.567	1430.33	2245.16	2175.83	718.458	1140.35	829.5	418.123	678.757	476.537	939.22	941.659	407.479	478.499	943.063	777.1	945.383	1912.94	590.459	443.164	716.404	892.412	1924.13	1957.63	1991.25	1003.69	377.215	1095.81	1369.72	2282.36	3358.22	1714.7	437.74	664.595	2461.86	3098.66	1748.16	2527.69	1681.38	581.728	656.571	2171.95	zinc finger (C2H2 type) family protein
AT3G49600	1	252275_at	UBP26	3349.34	826	239.966	259.604	193.045	1807.79	81.1014	95.9081	196.805	328.424	162.356	179.137	185.898	3349.34	287.345	222.189	190.29	193.753	97.7058	50.2025	1085.17	163.004	97.3877	134.953	214.779	323.197	643.946	221.876	125.142	187.997	141.457	121.756	364.34	181.926	107.295	220.559	135.832	126.668	160.177	186.236	248.783	126.202	135.457	120.145	UBP26 (ubiquitin-specific protease 26); ubiquitin-specific protease
AT3G10860	1	258772_at	0	3346.94	827	1403.62	2139.39	1645.67	2201.2	2217.79	2467.13	2589.37	2336.8	3220.8	2098.39	2155.61	1389.45	1267.05	1615.24	2789.25	1908.67	1316.45	1403.02	2002.03	2140.01	3346.94	1699.5	1560.94	1109.27	1945.29	1373.89	2608.76	1927.45	2294.84	1420.93	1144.25	1348.23	1927.39	1510.16	1401.47	1479.02	999.724	1027.6	1702.63	2110.75	897.149	2281.44	ubiquinol-cytochrome C reductase complex ubiquinone-binding protein, putative / ubiquinol-cytochrome C reductase complex 8.2 kDa protein, putative
AT3G27785	1	258233_at	MYB118	3345.09	828	38.5511	1085.09	12.5238	11.3249	15.7876	2.67157	21.4652	79.8883	460.705	2861.97	99.2463	34.7502	8.12169	16.7374	79.1055	508.245	3345.09	1526.94	59.9501	10.5873	21.1408	680.015	31.8243	2715.55	1695.51	882.322	101.163	395.405	604.666	17.6135	2513	2392.31	183.991	210.076	733.432	21.4145	2284.66	1944.7	1933.13	160.062	177.866	294.793	MYB118 (myb domain protein 118); DNA binding / transcription factor
AT4G02230	1	255520_at	0	3344.91	829	2484.14	2308.52	2645.01	1249.87	890.248	1374.39	1240.69	2535.56	1782.33	2058.32	3344.91	1755.18	2270.77	1906.26	1127.94	1630.58	1130.85	1847.25	1344.63	1188.1	729.338	874.498	1453.24	861.05	1356.6	2492.56	1381.65	1020.49	1702.54	1524.09	1289.67	3054.33	1570.93	1665.11	1095.7	1748.12	1312.7	1403.16	819.455	1525.57	1074.9	1137.91	60S ribosomal protein L19 (RPL19C)
AT1G61570	1	265006_at	TIM13	3340.1	830	3340.1	1824.74	2819.94	663.709	836.169	919.126	684.887	2173.84	699.53	1079.62	1947.85	426.711	812.362	429.111	1410.2	2299.21	1563.76	2092.71	631.641	775.016	1170.9	1150.54	1805.13	982.455	505.081	1011.59	807.179	466.983	1171.39	1413.78	794.618	3099.73	1298.47	992.283	1394.67	910.423	1134.51	1167.31	578.75	718.405	375.104	851.528	TIM13; P-P-bond-hydrolysis-driven protein transmembrane transporter
AT1G69190	1	260340_at	0	3337.46	831	85.1011	176.182	1555.69	3337.46	50.3703	43.2954	262.656	8.26288	17.5868	144.14	911.732	2891.52	125.743	43.0636	85.0393	3.22543	8.61392	25.2634	934.034	9.06297	1.05716	53.8266	4.44614	5.22967	3.83266	14.9716	0.959727	10.6018	1.5187	2.28183	1.23876	6.91556	9.54352	10.4755	5.75191	3.20738	1.62968	4.63662	10.7649	7.96491	2.82683	9.63991	2-amino-4-hydroxy-6-hydroxymethyldihydropteridine diphosphokinase/ dihydropteroate synthase
AT1G48830	1	256143_at	0	3337.17	832	3113.08	1764.4	2661.91	1311.21	1175.19	1436.68	1012.81	2105.04	1559.24	1293.37	1392.29	601.224	768.316	525.075	1938.61	2894.39	1961.2	2670.57	1177.72	967.721	1668.62	1663.16	2277.86	1921.28	1373.81	880.516	541.371	1091.96	2080.54	3337.17	2476.48	2191.74	1357.29	1264.18	2457.07	1912.68	2393.64	2551.47	1424.8	881.549	767.141	1981.68	40S ribosomal protein S7 (RPS7A)
AT1G01470	1	259426_at	LEA14	3332.33	833	1.27255	19.4623	21.1724	29.4514	16.4131	11.9355	65.3788	9.47559	3.47302	16.0614	5.74067	12.4839	22.5853	14.4908	11.4945	1.76566	1.16926	10.1246	9.10947	227.189	12.5631	39.2596	3.27527	101.609	7.18978	1.81465	35.4647	16.6995	94.3703	3.94027	62.3234	1.32358	67.0617	19.3504	30.1709	17.8599	3332.33	1955.8	256.876	146.929	195.269	158.128	LEA14 (LATE EMBRYOGENESIS ABUNDANT 14)
AT1G52740	1	260154_at	HTA9	3329.19	834	1807.29	793.123	1561.35	1336.67	1185.31	2087.28	1577.72	1455.88	1227.56	1539.29	1121.2	633.18	716.452	484.911	1849.53	2034.59	2327.13	2197.8	1264.47	1161	1784.86	2094.59	2199.1	2053.48	2190.51	905.669	1315.43	1783.88	2826.12	2473.04	3329.19	1311.16	1212.9	924.464	2924.98	1824.15	2132.29	1683.21	1992.4	1199.78	803.022	2109.79	HTA9; DNA binding
AT1G50920	1	256207_at	0	3328.59	835	2740.34	1132.36	1518.38	907.178	659.738	606.447	632.018	3328.59	901.567	759.148	2080.67	521.813	489.913	534.85	339.09	1823.17	1291.45	1820.25	556.577	537.683	457.694	448.187	1279.75	485.343	408.998	1046.32	573.223	349.277	339.332	845.172	457.119	899.053	353.298	327.913	390.081	687.918	862.677	889.367	514.549	325.008	282.002	511.502	GTP-binding protein-related
AT1G65930	1	261920_at	0	3322.88	836	1269.69	2088.89	2374.95	513.467	1669.98	2081.6	1903.09	1182.42	3322.88	2215.93	1808.64	268.969	1424.5	2309.2	1816.2	1128.86	2376.49	2162.11	396.462	1235.64	2026.88	2160.07	1574.41	1535.34	2487.48	1233.06	1813.76	2066.52	1683.98	1687.2	1733.94	2194.31	1409.45	1451.76	1707.93	1824.8	1639.77	1543.29	1432.85	1357.98	2221.93	1731.53	isocitrate dehydrogenase, putative / NADP+ isocitrate dehydrogenase, putative
AT2G26320	1	267403_at	AGL33	3321.25	837	7.70052	43.3062	4.75064	2404.47	45.0548	1.5643	71.2235	2.4799	1.13177	2.61244	11.4777	2372.35	122.8	5.62555	45.6372	0.69438	0.945314	4.9662	3321.25	136.184	0.659536	85.3474	1.47505	1.02074	12.2441	742.797	87.3463	27.2493	10.1831	3.68282	4.51428	37.7559	1.79074	0.836229	0.7081	2.70105	5.2395	0.975207	0.831374	1.09691	2.50286	7.93578	AGL33; DNA binding / transcription factor
AT3G06035	1	258470_at	0	3320.91	838	13.0108	2.37138	6.00529	5.08312	69.8845	35.9126	55.3734	6.85608	6.16123	1.01878	3.77652	11.8259	21.2523	24.0143	31.811	3.81287	0.837322	6.33425	6.89014	58.5545	29.774	58.1797	32.7835	13.8793	23.9914	12.4007	137.333	1773.08	652.139	60.2835	30.3128	10.2758	258.242	3320.91	471.508	275.963	250.892	324.638	346.685	153.095	385.952	205.545	Identical to Uncharacterized GPI-anchored protein At3g06035 precursor [Arabidopsis Thaliana] (GB:Q84MC0;GB:Q8H7F7;GB:Q8L9J0); similar to unknown protein [Arabidopsis thaliana] (TAIR:AT5G19250.1); similar to unknown [Populus trichocarpa] (GB:ABK94712.1)
AT2G04390;AT5G04800;AT2G05220	3	250862_s_at	0	3317.41	839	2108.47	1587.46	1830.77	804.214	581.045	961.08	976.034	2327.26	1390.69	1231.71	1400.04	461.071	387.46	492.027	2379.36	2663.91	1347.81	2232.35	712.992	596.313	1176.27	1450.86	2353.21	2186.7	961.607	608.215	314.1	737.278	2813.47	3317.41	2000.3	2074.56	992.014	680.009	3060.54	1673.67	1910.96	1685.53	951.228	519.993	486.177	2198.39	[AT2G04390, 40S ribosomal protein S17 (RPS17A)];[AT5G04800, 40S ribosomal protein S17 (RPS17D)];[AT2G05220, 40S ribosomal protein S17 (RPS17B)]
AT2G46930	1	266735_at	0	3304.55	840	164.576	3304.55	245.859	761.845	37.9192	157.342	319.17	178.536	656.642	2836.46	73.4446	730.054	42.5157	164.889	481.99	87.0726	79.791	81.4804	876.23	42.7626	373.106	287.648	150.874	66.6542	15.6305	286.147	83.3089	398.608	127.537	129.441	50.2281	761.208	106.534	607.296	196.7	180.334	283.882	206.886	268.637	125.36	286.954	227.556	pectinacetylesterase, putative
AT2G45070	1	266105_at	SEC61 BETA	3301.93	841	1014.58	3301.93	1687.15	2859.22	849.031	1136.56	1057.9	1054.75	1450.61	2938.83	806.999	1924.41	681.913	1019.51	1198.52	737.671	938.419	1132.58	1550.34	870.823	1094.73	1204.26	1079.74	1447.72	1995.77	1227.75	666.94	859.828	1081.83	930.88	1488.82	1077.27	807.127	789.547	1263.74	2011.76	2157.37	1669.98	1901.52	954.367	660.169	1367.96	SEC61 BETA (suppressors of secretion-defective 61 Beta); protein transporter
AT5G10980	1	250397_at	0	3299.39	842	2389.9	3299.39	2098.88	1319.59	2995.57	2228.64	2230.03	2376.42	1630.62	2410.16	1797.98	522.019	2360.52	1178.06	1638.84	1830.58	1499.46	1087.63	311.185	2523.69	1557.46	1350.06	1834.86	1401.32	2188.76	1889.24	2253.92	1601.74	1573.46	1188.81	1265.73	1324.3	1611.1	789.03	1159.25	943.19	882.592	646.136	1029.77	1392.42	829.022	934.692	histone H3
AT2G37630	1	267157_at	AS1	3296.9	843	138.084	75.9386	338.175	22.9546	434.618	1089.36	582.881	717.468	170.394	47.2214	156.023	310.831	203.733	577.639	453.547	2463.32	701.667	35.0733	123.659	69.3457	91.469	458.765	3296.9	25.9983	553.1	83.0359	49.6937	196.361	1511.69	3243.66	30.8281	117.912	93.9194	230.383	1861.01	2314.09	57.3413	174.676	738.042	171.735	381.993	2438.43	AS1/ATMYB91/ATPHAN/MYB91 (ASYMMETRIC LEAVES 1, MYB DOMAIN PROTEIN 91); DNA binding / protein homodimerization/ transcription factor
AT5G47700	1	248768_at	0	3296.66	844	3080.79	2117.08	2757.43	702.287	494.87	1121.24	791.358	3296.66	1068.17	1393.67	1403.55	511.192	375.76	481.157	2309.74	1987.14	1556.66	2136.24	288.662	578.737	1107.12	1132.04	1866.55	1405.49	928.236	515.91	467.791	590.122	2374.07	2044.81	1285.84	1725.7	765.89	792.433	1963.79	1186.38	1172.04	1323.99	435.987	400.975	388.506	1468.21	60S acidic ribosomal protein P1 (RPP1C)
AT4G26470	1	253963_at	0	3292.77	845	12.8566	63.7203	12.2987	1225.71	87.0185	44.2595	67.7268	6.56747	111.421	490.104	22.2475	2251.19	157.675	65.3394	99.5935	9.65466	37.4053	23.0663	3292.77	183.669	10.4327	171.945	23.9879	24.7399	32.4901	1169.29	65.6401	21.1825	39.774	15.9165	53.1528	121.33	50.8814	48.8833	22.6065	13.6929	24.5491	24.1523	28.9427	27.9006	33.0398	19.3114	calcium ion binding
AT2G19760	1	266701_at	PRF1	3284.69	846	159.86	485.182	122.373	1513.89	279.376	234.539	286.257	160.271	587.559	868.535	152.195	2056.23	324.429	294.996	442.698	247.917	403.134	383.398	3284.69	337.811	373.175	405.824	300.928	272.889	315.713	1093.57	261.396	313.383	347.465	367.64	420.693	338.631	316.455	314.421	319.732	270.986	219.366	319.001	294.702	256.806	210.783	304.4	PFN1/PRF1 (PROFILIN 1); actin binding
AT4G24920	1	254083_at	0	3278.78	847	975.542	3278.78	1263.28	1064.92	633.331	809.199	732.462	580.683	1234.08	2454.77	692.947	517.838	317.54	738.872	357.641	605.777	769.477	675.882	454.117	536.182	773.442	571.288	1028.85	1047.2	1539.94	548.456	451.834	653.439	508.892	1083.82	1647.08	337.23	446.922	442.225	1026.03	2359.42	2008.56	1714.4	1126.42	399.256	488.296	1620.84	protein transport protein SEC61 gamma subunit, putative
AT2G30570	1	267526_at	PSBW	3277.59	848	216.272	1804.95	2100.32	318.333	245.367	232.576	833.442	452.468	666.226	2160.59	2950.34	762.611	106.044	188.695	896.754	987.953	1065.69	1645.96	1292.19	199.473	237.837	1010.97	2486.51	2730.78	1731.24	408.314	350.304	1165.21	2129.89	2423.99	2282.9	278.715	298.829	988.863	2491.47	3277.59	1409.3	1982.62	1139.94	300.654	735.992	2970.21	PSBW (PHOTOSYSTEM II REACTION CENTER W)
AT5G59850	1	247654_at	0	3277.41	849	3277.41	3012.78	2846.96	1071.55	578.332	1332.79	1015.32	2658	1054.71	1567.33	2398.79	273.221	491.773	461.303	1439.37	2152.01	1844.28	2334.23	456.997	1085.74	1796.8	1546.09	2136.45	1082.14	997.313	724.604	786.664	1307.45	1794.81	1213.01	890.865	1129.35	519.014	982.617	1635.49	894.762	1149.71	951.981	419.504	418.4	400.048	1438	40S ribosomal protein S15A (RPS15aF)
AT5G03160	1	250930_at	ATP58IPK	3275.62	850	309.929	3275.62	476.293	847.505	184.657	380.928	306.038	263.657	593.601	2042.29	194.823	713.812	171.481	252.104	126.962	169.949	238.599	178.591	312.499	111.856	202.706	210.267	92.0642	153.857	95.8479	263.318	47.9598	181.421	93.9365	197.263	105.696	182.716	88.5224	140.561	163.195	432.49	230.148	171.453	144.869	92.7658	172.995	201.022	DNAJ heat shock N-terminal domain-containing protein
AT3G56340	1	251737_at	0	3270.21	851	2677.58	2412.98	2969.85	1225.13	544.369	819.568	942.561	3270.21	1467.33	2422.34	1859.87	598.757	659.93	607.671	2649.92	2408.47	1882.14	2366.92	609.534	559.303	885.582	1187.14	2391.11	1360.75	970.929	682.963	338.742	792.338	2538.7	3266.69	1905.24	2642.25	991.568	1161.01	3013.17	1323.23	1603.11	1679.81	719.657	562.355	566.965	1760.76	40S ribosomal protein S26 (RPS26C)
AT5G20890	1	246191_at	0	3269.52	852	3221.11	2217.96	1818	1203.54	924.158	815.65	878.206	3269.52	1131.58	1188.59	2084.71	1051.59	1201.82	1064.49	1127.98	2293.83	1428.33	1787.4	933.209	874.769	808.087	923.251	1344.85	916.689	1633.12	1670.18	671.063	757.506	1330.41	1351.64	948.227	2717.81	921.079	1009.57	1461.4	837.94	845.615	884.332	901.313	778.827	677.155	1190.41	chaperonin, putative
AT4G14780	1	245577_at	0	3265.61	853	14.958	23.5025	110.056	2000.54	22.574	25.824	27.9064	4.03037	148.318	54.1098	76.3548	3265.61	134.304	47.5465	95.8826	10.6059	102.91	142.034	895.199	35.1586	32.4847	66.3672	45.2859	113.903	36.9309	16.1344	22.2282	47.9819	70.6089	112.543	133.55	42.2358	28.7194	16.3479	107.075	110.525	49.3735	84.4195	40.0428	32.8316	24.6804	76.1503	protein kinase, putative
AT2G38905	1	266143_at	0	3263.47	854	8.36292	10.8956	10.4771	5.03568	132.502	41.8529	67.6782	3.1738	21.5992	16.1353	5.39107	8.30401	90.6531	79.1724	21.9952	7.88332	8.20264	14.4515	13.6216	155.273	52.9428	36.5664	53.3228	780.815	103.093	9.75019	162.624	93.1847	55.4805	73.2347	324.875	23.6246	48.2129	83.3923	210.113	3263.47	2447.28	1933.82	749.124	70.0872	534.922	1637.61	hydrophobic protein, putative / low temperature and salt responsive protein, putative
AT1G27950	1	259592_at	LTPG1	3252.78	855	1155.62	110.05	253.809	318.75	118.279	2789.04	1404.98	2840.28	781.149	93.5859	53.5275	67.65	37.8352	1347.59	944.383	2091.73	765.316	154.718	83.7668	44.8469	2319.89	1301.63	3100.63	211.5	184.998	4.97009	218.731	1125.01	1823.81	2374.45	99.1593	17.2056	307.213	413.468	2025.4	3252.78	732.601	300.25	72.3419	75.8468	182.777	2974.58	lipid transfer protein-related
AT1G48160	1	260726_at	0	3252.04	856	1400.63	2251.22	1569.65	2649.63	946.275	724.017	811.613	1451.92	1414.22	1969.37	1425.67	1730.4	720.085	589.024	686.295	1459.44	1387.23	1689.05	3252.04	921.025	660.255	703.381	1246.62	953.324	1781.58	1628.45	920.773	712.884	904.719	1327.28	1183.85	1793.71	1000.44	634.911	834.646	1507.9	1409.75	1434.7	1394.11	1330.92	652.748	1018.58	signal recognition particle 19 kDa protein, putative / SRP19, putative
AT5G11500	1	250384_at	0	3246.53	857	1191.16	2992.51	2256.74	2612.95	1036.81	1223.06	1520.29	804.51	2385.69	3246.53	2188.57	1638.42	1189.25	1141.74	1197.24	1359.61	2402.01	2586.63	2886.05	1663.42	795.918	1031.93	1594.45	1844.98	2701.63	1875.21	2202.67	1005.97	1547.86	1402.52	1764.95	2249.7	1758.87	1241.15	1398.94	1804.62	1246.12	1296.8	1999.91	2008.8	1263.03	1369.74	similar to unknown [Brassica juncea] (GB:ABX10747.1); contains InterPro domain Protein of unknown function DUF814 (InterPro:IPR008532)
ATCG00540	1	245020_at	petA	3244.15	858	401.704	1137.05	1122.66	280.668	401.425	709.083	859.864	1060.83	437.497	741.086	3244.15	1695.59	669.222	1318.61	1056.75	767.491	615.67	1121.93	651.695	478.505	535.344	674.216	1542.77	2329.34	1084.48	600.338	322.999	631.344	1332.34	1293.63	1297.77	525.6	618.31	928.395	1514.85	2293.21	2187.45	2160.4	1632.96	669.391	1256.69	2005.68	Encodes cytochrome f apoprotein; involved in photosynthetic electron transport chain; encoded by the chloroplast genome and is transcriptionally repressed by a nuclear gene HCF2.
AT3G55800	1	251762_at	SBPASE	3241.02	859	54.9232	344.824	1678.7	127.187	265.391	320.554	481.222	124.594	85.1179	352.462	3241.02	141.125	200.888	378.472	429.446	397.09	826.444	1694.7	97.3671	107.96	291.865	445.655	1212	1183.6	535.2	51.3307	116.687	431.577	641.356	1455.1	833.345	70.5568	77.5995	176.714	917.409	1528.92	811.639	1019.52	653.065	42.839	275.813	929.447	SBPASE (SEDOHEPTULOSE-BISPHOSPHATASE); phosphoric ester hydrolase/ sedoheptulose-bisphosphatase
AT4G21860	1	254388_at	MSRB2	3239.34	860	45.4897	122.886	157.555	71.0071	124.304	99.1232	143.597	105.128	272.484	145.51	158.38	44.6353	84.2719	114.138	183.319	118.436	120.9	156.209	83.7083	107.954	132.454	118.842	261.737	468.027	149.253	48.3619	79.6927	122.433	203.168	415.768	241.801	53.9016	96.3011	106.454	377.15	3239.34	1535.36	911.684	596.899	121.636	214.507	908.637	MSRB2 (METHIONINE SULFOXIDE REDUCTASE B 2); peptide-methionine-(S)-S-oxide reductase
AT3G25230	1	257822_at	ROF1	3235.21	861	2626.74	2307.46	2222.72	2484.86	936.308	976.446	1100.45	3103.94	1316.08	1571.87	3235.21	2788.93	1759.79	2026.28	514.456	1974.23	1832.17	1772.02	1906.44	952.54	689.589	905.297	1529.7	706.587	1308.43	1274.98	954.278	673.735	512.621	1142.07	795.741	821.225	582.036	783.087	692.087	928.59	939.614	1014.62	775.295	697.55	702.576	720.489	ROF1 (ROTAMASE FKBP 1); FK506 binding / calmodulin binding / peptidyl-prolyl cis-trans isomerase
AT5G54855	1	248149_at	0	3217.38	862	424.655	1534.91	1909.59	519.43	1372.24	1764.25	1817.45	511.386	1297.1	2484.58	2912.6	375.481	769.024	1029.12	1314.9	920.635	1897.81	2055.06	698.503	927.194	1632.31	1848.96	829.117	2133.26	1461.8	1920.46	1474.94	2043.48	1274.1	783.583	1519.76	1362.54	874.528	1128.82	1001.31	1523.5	3217.38	2487.95	2698.78	978.787	1097.52	1204.53	pollen Ole e 1 allergen and extensin family protein
AT2G05070;AT2G05100	2	263345_s_at	LHCB2.1	3208.71	863	110.819	527.616	1364.05	467.202	18.931	56.7585	390.008	71.2879	191.336	829.114	2220.38	500.117	27.0437	89.2236	264.687	184.682	675.778	1227.75	2134.43	42.7691	27.0157	571.53	1319.55	3208.71	1480.57	1074.89	71.5385	1452.62	1766.52	2442.52	2769.79	1243.4	128.561	511.529	2376.15	2211.79	772.342	1323.51	1001.14	191.28	269.742	2162.85	[AT2G05070, LHCB2.2 (Photosystem II light harvesting complex gene 2.2); chlorophyll binding];[AT2G05100, LHCB2.1 (Photosystem II light harvesting complex gene 2.1); chlorophyll binding]
AT5G47930	1	248747_at	0	3207.41	864	2613.22	2227.64	1872.38	729.374	1016.93	1103.17	988.325	3207.41	1105.43	1167.29	2255.06	846.504	768.349	559.338	867.122	1587.62	1111.49	1434.84	228.713	980.79	810.611	869.858	1862.13	1111.19	1016.67	484.224	1019.67	645.884	1040.93	1065.36	770.781	880.315	833.667	490.332	1192.26	788.005	1020.29	787.727	444.227	493.682	197.899	811.523	40S ribosomal protein S27 (RPS27D)
AT5G50920	1	248480_at	CLPC1	3204.85	865	510.58	688.37	1236.72	778.102	1024.72	983.805	1018.47	1123.08	578.968	741.549	3204.85	1427.35	1038.12	744.504	600.617	1332.92	1340.77	1597.93	889.895	1037.86	1056.93	936.222	2114.54	1305.73	2098.99	841.316	1106.27	1181.28	758.327	1817.94	1465.37	459.461	1041.38	1207.89	1118.68	2283.91	1310.91	1798.68	1263.11	1413.18	1269.53	1975.35	CLPC (HEAT SHOCK PROTEIN 93-V); ATP binding / ATPase
AT3G09840	1	258649_at	CDC48	3196.73	866	1429.17	1857.06	913.26	2172.07	1295.83	1208.17	1023.39	2571.91	1585.41	1439.99	1713.15	3196.73	2978.33	1892.54	1738.25	1040.92	1594.44	1058.62	1920.72	1816.04	1187.76	1108.65	828.966	1081.3	1717.01	2321.6	1932.26	1345.6	1960.03	991.436	1394.09	1998.72	2103.34	1809.47	1209.98	1138.01	1193.97	1044.16	1703.09	2222.86	1692.72	1390.81	CDC48 (CELL DIVISION CYCLE 48); ATPase
AT2G34480	1	267007_at	0	3191.11	867	3191.11	1593.34	1980.36	899.937	595.752	947.457	826.528	2628.75	1091.39	1401.97	1678.97	284.003	729.69	761.052	1421.77	1966.45	1155.38	1677.25	297.309	602.581	653.826	1015.22	2392.28	1088.2	901.355	609.059	621.2	832.26	1733.24	1954.76	1626.51	1362.5	662.246	924.287	1786.27	1380.7	1000.87	1240.73	523.327	570.113	532.167	1410.16	60S ribosomal protein L18A (RPL18aB)
AT4G30270	1	253666_at	MERI5B	3189.22	868	24.3315	40.6907	104.951	59.1166	312.215	1905.4	526.976	78.5312	230.729	60.2456	86.7826	19.9452	250.564	1761.56	436.055	53.285	11.0015	12.944	27.2315	90.4697	386.263	86.2636	16.4234	17.1228	17.6016	17.972	230.615	3189.22	852.793	25.1568	45.4334	7.53561	191.048	818.488	206.648	21.8333	45.7639	14.4426	11.4451	247.595	1450.01	123.446	MERI5B (MERISTEM-5); hydrolase, acting on glycosyl bonds / xyloglucan:xyloglucosyl transferase
AT3G12480	1	256258_at	NF-YC11	3183.23	869	717.944	1255.78	825.909	1598.92	862.681	626.089	673.533	1619.61	708.752	1128.23	724.35	1894.42	1772.68	933.419	470.331	888.394	771.646	811.924	1407.07	890.475	418.062	524.103	666.696	619.449	987.799	3183.23	1329.95	468.511	277.662	631.481	538.545	1840.69	1385.4	1000.97	441.908	639.985	795.452	772.973	1270.31	1192.87	743.702	457.551	transcription factor, putative
AT4G22870;AT4G22880	2	254283_s_at	0	3182.65	870	61.8645	282.135	291.39	445.032	1769.51	2056.13	1883.72	9.88652	67.9974	260.439	143.388	34.9551	1039.53	1477.53	1989.82	15.7732	83.1971	301.504	63.3995	2171.44	3182.65	1963.09	19.9384	115.396	26.755	74.8539	810.273	966.153	328.957	6.41574	125.947	26.092	550.902	379.328	51.2023	10.8946	15.9534	11.3791	15.4398	104.134	26.758	20.6704	[AT4G22870, leucoanthocyanidin dioxygenase, putative / anthocyanidin synthase, putative];[AT4G22880, LDOX (TANNIN DEFICIENT SEED 4)]
AT2G15440	1	263567_at	0	3181.76	871	71.3955	15.4038	22.9539	21.4894	44.4369	23.1704	25.7069	116.725	13.4732	25.5053	16.9462	28.7146	25.5656	16.6694	7.63858	119.832	718.877	160.274	14.2444	20.7397	12.4095	157.491	48.8515	3181.76	1368.32	145.699	31.3189	710.768	702.021	80.0199	2201.32	490.884	85.7973	450.368	761.256	82.0126	1479.61	1061.89	726.62	53.2153	185.36	328.25	similar to unknown protein [Arabidopsis thaliana] (TAIR:AT5G67210.1); similar to unnamed protein product [Vitis vinifera] (GB:CAO71903.1); contains InterPro domain Protein of unknown function DUF579, plant (InterPro:IPR006514)
AT1G01900	1	261653_at	SBTI1.1	3180.41	872	3.9473	28.287	11.681	45.4411	1.41044	12.7796	9.40235	19.1046	8.58473	54.5743	2.20728	9.07549	6.59494	13.4904	2.2493	22.8066	233.756	11.5122	29.5388	3.06752	2.81075	57.6647	183.203	2102.62	2462.23	30.3582	22.7215	110.654	547.756	61.1201	3180.41	25.0242	19.4529	161.875	664.616	19.9414	480.799	760.397	1200.96	50.5376	117.147	237.144	ATSBT1.1; subtilase
AT1G60950	1	259727_at	FED A	3175.34	873	146.528	757.32	1889.56	254.22	649.629	428.391	766.818	295.859	154.523	704.015	3175.34	316.749	519.905	290.998	1074.32	646.531	1232.13	1778.2	223.869	534.875	280.509	854	2583.45	3129.31	2570.87	560.131	715.726	998.173	1787.26	1854.91	1797.2	259.664	347.42	411.67	2029.82	2019.87	734.582	1196.04	876.275	505.471	413.939	2226.88	FED A (FERREDOXIN 2); 2 iron, 2 sulfur cluster binding / electron carrier/ iron-sulfur cluster binding
AT3G44750	1	252625_at	HDA3	3175.13	874	3175.13	469.816	1440.88	264.509	485.396	813.078	521.493	3014.7	430.427	130.647	1048.66	132.027	309.56	193.058	388.358	1795.6	1374.4	1894.3	92.326	266.82	345.313	588.288	1655.42	275.204	263.07	187.113	138.527	137.032	198.648	395.087	143.432	613.024	170.087	76.867	311.986	159.168	239.056	293.987	87.6721	56.9425	21.0738	110.572	HD2A (HISTONE DEACETYLASE 2A); nucleic acid binding / zinc ion binding
AT3G61440	1	251322_at	CYSC1	3174.73	875	65.5065	248.972	661.941	122.315	1538.7	1961.28	1571.37	303.233	1567.23	258.592	695.762	42.2217	1634.13	1671.38	1042.43	395.879	551.304	1600.82	132.247	1454.42	1589.47	1767.05	887.638	1169.14	650.83	193.282	1941.27	3174.73	1200.69	1039.1	1071.34	675.834	1378.64	2418.84	1165.28	1233.7	703.048	975.226	1291.79	1208.11	2004.84	1031.04	ATCYSC1 (BETA-SUBSTITUTED ALA SYNTHASE 3;1); L-3-cyanoalanine synthase/ cysteine synthase
AT2G18340	1	265379_at	0	3173.56	876	544.215	63.6957	5.9772	20.8157	8.55484	7.11481	38.9132	450.988	3173.56	108.614	2.09158	17.7967	2.45911	4.82941	31.7178	335.37	238.206	7.63034	18.5742	13.924	0.719293	43.1568	70.5514	74.2198	2.40113	14.1224	1.99688	4.92587	53.4781	209.372	12.8953	36.8995	9.03163	10.3538	47.8636	251.759	43.935	13.1316	16.958	15.4018	3.10657	81.0054	late embryogenesis abundant domain-containing protein / LEA domain-containing protein
AT3G12120	1	256277_at	FAD2	3172.36	877	143.004	327.62	246.779	262.742	238.541	834.52	614.057	371.53	946.406	282.429	341.104	115.58	210.288	1638.98	883.16	300.09	289.892	463.247	85.4361	205.474	1169.03	664.123	1204.78	1297.6	1066.69	180.288	210.238	897.062	1124.15	1202.84	1351.01	523.421	304.235	1287.31	1460.04	3172.36	1757.5	1159.44	892.023	244.366	1704.64	2109.95	FAD2 (FATTY ACID DESATURASE 2); delta12-fatty acid dehydrogenase
AT1G60985	1	259726_at	SCRL6	3169.61	878	40.3218	375.981	271.559	3169.61	62.6433	0.920689	76.8317	13.3832	38.1738	114.914	150.954	3058.35	104.357	26.2779	64.5855	3.7756	11.8799	52.7559	1561.12	44.9952	7.86954	48.9868	3.79229	4.3694	8.64741	11.8935	2.47407	19.0254	5.2549	2.53333	4.77874	11.2656	5.98463	6.96025	1.01471	8.76548	4.46228	8.4502	1.61917	4.46551	2.95571	2.07197	SCRL6 (SCR-Like 6)
AT4G19200	1	254559_at	0	3166.76	879	36.5038	209.626	153.473	1637.45	522.339	344.311	472.36	36.5253	330.133	319.718	79.4554	2219.14	780.236	226.127	1114.91	34.4946	127.908	60.5561	2108.56	762.345	174.212	214.448	40.3466	384.926	97.3228	2428.1	547.824	295.159	911.626	53.2596	159.012	3166.76	1471.99	291.94	288.238	73.5304	486.497	317.085	772.513	1331.22	593.062	171.1	proline-rich family protein
AT1G55990	1	262097_at	0	3155.02	880	10.3709	6.06212	19.8691	6.57917	8.07021	5.10878	6.43198	17.8531	8.51946	5.44124	14.719	24.0216	6.90345	9.35715	4.14317	12.5114	25.0347	2.85441	5.86598	16.0429	2.84326	7.51459	3.48988	8.82264	417.428	7.11157	8.01498	3.89234	28.5532	12.3121	48.1145	15.2436	7.74858	5.79416	29.9482	86.9776	74.434	50.8444	23.3627	79.472	3155.02	158.48	glycine-rich protein
AT3G11740	1	258781_at	0	3154.51	881	10.2604	5.46827	9.74674	2133.94	18.6035	5.59506	34.5885	0.531546	3.27962	1.63987	19.7711	2690.58	82.8685	5.15153	42.0582	2.4699	4.26128	0.420701	2612.7	86.7075	5.96071	52.253	7.78197	7.63402	8.14815	3154.51	183.727	51.3174	77.8265	0.632011	9.05406	1483.05	87.129	1.20859	19.3396	9.29427	10.7451	2.70243	203.903	65.2586	6.63539	8.3554	similar to unknown protein [Arabidopsis thaliana] (TAIR:AT5G01750.2); similar to unnamed protein product [Vitis vinifera] (GB:CAO48825.1); contains InterPro domain Protein of unknown function DUF567 (InterPro:IPR007612)
AT3G46040	1	252566_at	RPS15AD	3151.93	882	3073	3151.93	2774.77	1377.41	1044.04	1123.6	1229.03	2501.01	1204.12	2031.86	2361.65	675.969	702.044	505.634	1520.16	2282.44	1936.51	2081.09	953.136	859.525	1228.34	1385.62	1917.85	796.345	860.486	831.313	533.007	737.038	1524.95	1562.86	787.936	1360.16	726.458	564.071	1556.63	974.806	1118.59	1090.04	544.111	522.053	230.344	1453.17	RPS15AD (ribosomal protein S15A D); structural constituent of ribosome
AT4G30920;AT4G30910	2	253602_s_at	0	3148.38	883	1582.81	1268.79	2469.46	346.003	961.683	1162.11	1089.88	1675.03	1428.38	2074.48	3148.38	553.514	971.657	881.3	1476.12	1254.74	2423.2	2181.78	413.845	1064.31	959.547	1482.12	1377.21	2010.32	1829.24	784.718	1481.1	1404.76	1660.38	1380.33	1444.64	1556.4	1185.22	1516.38	1335.47	668.975	1277.68	1369.67	1014.64	1259.15	834.055	1399.4	[AT4G30920, cytosol aminopeptidase family protein];[AT4G30910, cytosol aminopeptidase family protein]
AT2G44860	1	266822_at	0	3146.67	884	3146.67	1250.63	1486.8	606.908	563.807	421.019	565.62	2136.2	673.222	659.378	1535.97	187.409	495.738	396.574	218.385	1296.19	1188.98	1301.56	330.392	510.287	190.627	407.898	971.03	422.017	417.624	762.768	494.885	209.357	119.368	487.486	162.809	758.042	292.961	99.3059	266.584	464.422	555.859	611.834	255.218	263.974	152.717	274.871	60S ribosomal protein L24, putative
AT2G30730	1	267563_at	0	3144.01	885	4.46406	7.43403	15.5026	2879.77	25.6679	5.79061	16.7597	12.377	8.76078	1.25079	12.4769	3144.01	95.4227	18.8638	71.6583	2.83396	9.83416	9.93544	2063.42	26.0648	7.1665	36.4414	0.898012	5.91775	6.87457	161.473	26.7671	16.1064	9.19515	3.33611	6.05309	1.24675	9.94567	14.0795	8.21786	14.75	8.06881	9.14496	17.0568	3.11026	10.9822	1.89988	serine/threonine protein kinase, putative
[truncated: 21,925 more rows]

## Sheet: ATH1 (25k) 22810 total spot ID
Affymetrix ATH1 (25k) Genechip® total tool box providing the correspondence between the 22,810 spot ID, the unique or ambiguous locus identifiers (AGI numbers) and the corresponding annotations. The GPL198-14794 file providing the list of all ATH1 (25k) spot ID was retrieved from www.ncbi.nlm.nih.gov/geo. The list of spot ID was used to search corresponding unique or ambiguous locus identifiers a…
[truncated: 22,811 more rows]

[truncated: 2 more sheets: ATH1 (25k) 1040 ambig spot ID, ATH1 (25k) 21770 unique spot ID]
