# Supplementary material for: Complementarity of medium-throughput in situ RNA hybridization and tissue-specific transcriptomics: case study of Arabidopsis seed development kinetics
Source: Sci Rep. 2016 Apr 20;6:24644. doi: 10.1038/srep24644 (PMC4837347; doi:10.1038/srep24644)
Supplement: Supplementary Tables S2-S5 [file srep24644-s3.xls]

## Sheet: Sup Table S2
Supplementary Table S2: Data mining of the Harada-Goldberg Arabidopsis LCM Gene-Chip Data for the 73 AtPRXs allowing to select 24 AtPRXs for the ISH study. The Supplementary Table S1 and the AtPRX tool box (presented in a separate Microsoft Excel sheet of Supplementary Table S2) were used to extract the expression profile of all available AtPRXs. 60 probe set IDs corresponded to 60 unique corresp…
							GSM311273 GSM311274	GSM311275 GSM311276	GSM311277 GSM311278	GSM311279 GSM311280	GSM311281 GSM311282	GSM311283 GSM311284	GSM311285 GSM311286	GSM284384 GSM284385	GSM284386 GSM284387	GSM284388 GSM284389	GSM284390 GSM284391	GSM284392 GSM284393 GSM284394	GSM284395 GSM284396	GSM284397 GSM284398	GSM499416 GSM499417	GSM378645 GSM378646	GSM378647 GSM378648	GSM378649 GSM378650	GSM378651 GSM378652 GSM378653	GSM378654 GSM378655 GSM378656	GSM378657 GSM378658	GSM378659 GSM378660	GSM311287 GSM311288	GSM499420 GSM499421	GSM311289 GSM311290	GSM311291 GSM311292	GSM311293 GSM311294	GSM311295 GSM311296	GSM499418 GSM499419	GSM501157 GSM501158	GSM501159 GSM501160	GSM501161 GSM501162	GSM501163 GSM501164	GSM501165 GSM501166	GSM501167 GSM501168	GSM378733 GSM378734	GSM378735 GSM378736	GSM378737 GSM378738	GSM378739 GSM378740	GSM378741 GSM378742	GSM378743 GSM378744	GSM378745 GSM378746
							pre-globular stage							globular stage								heart stage							linear-cotyledon stage							bending cotyledon stage						mature green stage
Annotation	ORF/AGI	ATH1 Probe Set ID	Max value	Rank	Gene Symbol	Gene Title	pg EP	pg MCE	pg PEN	pg CZEN	pg CZSC	pg SC	pg WS	g EP	g SUS	g MCEN	g PEN	g CZEN	g CZSC	g SC	g WS	h EP	h MCEN	h PEN	h CZEN	h CZSC	h SC	h WS	lc EP	lc MCEN	lc PEN	lc CZEN	lc CZSC	lc SC	lc WS	bc EP	bc PEN	bc CZEN	bc CZSC	bc SC	bc WS	mg EP	mg MCEN	mg PEN	mg CZEN	mg CZSC	mg SC	mg WS
AtPRX42	AT4G21960	254386_at	7572.39	220	PRXR1	PRXR1; electron carrier/ heme binding / peroxidase	5.88791	9.87125	3.26388	10.1241	1211.06	2408.89	2256.78	5.7929	196.654	69.8253	30.337	22.8528	676.192	2362.17	5742.68	76.0633	251.083	198.685	24.6419	1920.46	3212.46	2534.57	786.298	5110.13	1332.91	259.15	1852.01	3060.52	3598.51	2478.79	5119.1	254.008	3558.21	4812.98	4059.03	6210.09	7572.39	7468.25	4131.76	3511.32	4028.74	6666.75
AtPRX12	AT1G71695	261518_at	4186.97	613	0	0	3.79744	13.1805	2.16757	40.7174	44.5253	82.1956	76.446	6.22948	7.76586	35.9608	10.7525	12.0456	23.8026	47.5352	34.4722	8.52988	4.81905	5.14436	20.4316	35.7306	22.4284	33.451	82.6856	18.386	17.7997	12.5153	39.9554	30.1623	46.8588	154.114	5.3333	15.5274	98.8211	30.3469	122.588	210.399	4186.97	2923.49	2287.38	622.371	361.723	494.137
AtPRX50 AtPRX51	AT4G37520 AT4G37530	253099_s_at	4104.46	636	0	0	1.98106	2.92085	3.57045	10.1531	711.849	136.972	189.772	11.118	0.784725	2.52334	5.86613	3.08575	639.199	217.746	328.679	1.60111	0.704852	4.55602	2.77276	938.189	487.599	284.365	2.41582	14.7515	8.29781	23.7033	1103.77	3360.92	804.402	1.84423	35.1377	2.92976	1405.76	4104.46	1189.81	2.13541	23.903	7.18285	15.6448	1613.48	2950.36	492.689
AtPRX43	AT4G25980	254036_at	2336.8	1290	0	0	11.3604	22.4843	7.5984	18.9713	15.5474	5.29143	6.49736	16.5702	8.14714	15.4938	1.60328	12.5196	20.6554	35.1249	14.515	5.3913	3.95854	13.5764	27.4287	6.74982	10.2413	3.62189	44.3252	28.1388	27.6779	17.6035	26.1101	24.2772	17.462	119.421	91.8794	26.64	25.0992	71.3317	168.211	573.158	2336.8	2198.05	237.542	40.3566	350.07	468.281
AtPRX56	AT5G15180	250157_at	2033.04	1516	0	0	5.71338	14.8557	3.82759	11.8499	0.743461	8.00273	4.78623	4.4637	7.67556	2.63833	9.65995	15.209	2.4329	4.31137	8.89198	4.10207	0.765632	7.5954	16.6218	12.7267	9.16031	15.767	4.17609	15.5209	9.02176	22.0468	192.853	1781.33	525.81	5.97138	15.8693	1.80868	263.901	2033.04	432.738	8.11993	16.6584	8.54203	11.3578	376.704	608.545	130.32
AtPRX55	AT5G14130	250200_at	1697.23	1858	0	0	9.95044	46.467	12.7064	635.955	1697.23	1152.19	784.027	1.18594	0.578929	10.5253	32.9873	2.76325	1031.08	1639.72	1395.41	0.341172	28.6238	14.0662	3.32884	318.878	1176.74	260.138	1.23301	28.6574	1.01955	1.20857	45.5294	1.38724	2.64965	1.53421	15.0175	6.15772	12.7498	12.7983	7.42788	1.56767	42.4745	37.656	1.49606	23.9931	601.078	20.1372
AtPRX03	AT1G05260	264577_at	1609.18	1967	RCI3	RCI3 (RARE COLD INDUCIBLE GENE 3); peroxidase	2.52372	15.2649	14.124	40.1376	127.38	1112.57	745.491	1.40136	13.6291	26.0532	21.7726	8.76789	342.939	1160.14	1189.48	3.456	17.8634	13.6182	14.2607	260.292	817.955	515.901	6.84811	229.215	24.1358	56.9587	644.078	1354.52	801.914	3.26388	212.551	39.8522	1553.85	1609.18	603.157	20.5991	34.362	3.96475	40.8653	771.009	144.923	88.4282
AtPRX36	AT3G50990	252138_at	1521.73	2102	0	0	15.0803	26.7842	3.53879	11.3898	8.37845	8.35958	2.04004	3.6971	1.79853	12.8488	1.90472	12.2847	7.85831	2.27784	4.05171	2.75768	3.37962	2.77093	14.878	13.6125	3.07439	9.31149	4.1555	5.38057	8.95855	11.5511	404.959	1521.73	553.609	1.2062	1.77371	27.1795	992.47	28.803	20.0488	6.79114	1.10033	11.3919	2.58021	52.7947	64.7743	8.71556
AtPRX46	AT4G31760	253513_at	915.682	3539	0	0	453.962	35.4374	10.2824	26.9517	2.63119	9.39278	13.3593	246.619	915.682	20.4857	4.9114	12.1183	1.34492	6.29823	21.2332	284.738	79.9849	4.14178	4.21925	1.72601	3.80904	25.9761	86.2505	21.0475	10.6876	4.81247	5.89843	12.1291	61.1071	208.68	4.5829	7.74736	8.67593	1.96339	132.261	28.1544	9.51439	8.15222	12.7013	1.54864	18.9204	58.9921
AtPRX17	AT2G22420	264001_at	901.412	3591	0	0	355.164	90.4303	901.412	108.966	43.4519	314.685	264.505	273.728	106.774	219.198	785.025	235.59	31.4476	589.527	397.315	233.936	169.099	240.535	228.178	31.401	415.12	181.028	65.7138	699.844	49.1947	19.2471	47.504	63.0538	110.001	46.2233	23.9516	31.0228	20.6604	21.3195	53.6837	43.771	486.198	48.137	664.211	233.275	2.28369	50.7363
AtPRX11	AT1G68850	260035_at	668.617	4678	0	0	9.33584	10.2889	1.43766	10.3024	0.6818	7.85297	1.59518	12.4611	7.1873	7.95778	1.58588	19.7187	5.16853	8.08343	3.31275	2.77627	1.08661	1.13719	8.69746	15.5913	6.66977	5.54927	1.08845	4.66859	5.19355	8.73392	2.21775	6.67506	1.58493	1.8437	7.51235	2.80916	10.4553	4.09821	4.85418	8.0185	12.3746	0.884331	4.34134	61.9715	668.617	7.2072
AtPRX22 AtPRX23	AT2G38380 AT2G38390	267053_s_at	656.895	4747	0	0	1.93886	18.1153	10.8383	29.846	5.38755	14.9559	11.1983	5.59369	4.10554	1.55389	6.04189	13.9947	6.36923	6.72438	2.67413	3.49723	1.7706	6.75221	13.8203	5.02756	4.09371	2.64435	10.3857	19.9321	9.9985	13.9063	8.89026	3.69015	15.0675	8.19533	35.6352	10.1882	4.6306	1.30828	69.0429	25.5196	260.872	161.708	84.748	311.02	656.895	303.297
AtPRX21	AT2G37130	265471_at	591.551	5187	0	0	6.30761	3.31114	2.39491	2.95881	69.2337	24.4693	6.12192	1.6928	0.976467	3.84193	1.91226	1.76988	292.091	47.9783	34.9684	2.04453	1.65125	1.25882	2.96934	294.089	75.1043	27.7361	5.42267	2.41358	1.85048	2.76094	394.974	3.18495	37.0892	0.923573	1.11733	1.58235	591.551	5.82451	2.41957	1.43901	1.65052	1.18518	18.7863	471.524	20.2119	12.7113
AtPRX64	AT5G42180	249227_at	299.637	8397	0	0	1.40821	4.37499	0.787306	1.90237	0.742675	8.83361	10.932	2.93087	1.03191	0.694839	1.78723	3.54461	1.40562	10.0967	14.8833	0.693524	3.32113	6.10896	4.76044	2.92063	11.4096	10.7633	2.99676	6.03682	9.59706	0.889048	8.17874	7.46921	23.4173	5.13991	9.18398	5.64931	12.9848	23.2162	8.58192	0.530889	4.31297	16.0224	3.57661	142.47	299.637	22.1191
AtPRX73	AT5G67400	246991_at	193.654	10780	0	0	10.4073	6.23653	1.26517	55.9585	4.65728	0.942134	9.59667	8.25961	0.745817	2.57095	7.29376	183.833	3.0014	3.15501	9.50721	5.1483	7.22151	1.58442	193.654	5.57189	2.39608	15.9644	3.61753	3.01658	5.01205	2.20212	0.665737	7.22871	2.94474	2.5141	12.9546	5.11119	2.94457	5.44614	1.41933	1.32147	8.93781	2.34061	2.35616	9.39384	1.88494	1.34073
AtPRX65	AT5G47000	248822_at	152.232	12039	0	0	4.82395	18.3924	24.049	11.8791	11.8498	12.3934	13.1133	15.0831	13.5727	8.10572	1.7763	10.0648	1.85225	18.8872	11.6964	3.39687	11.0043	9.76052	2.27952	20.6258	14.0954	17.2878	33.0413	8.56057	57.4246	152.232	7.58823	2.48186	5.6609	1.47785	16.7328	6.59976	10.2195	6.23909	18.6092	6.56698	10.9666	14.9761	15.6892	16.3197	10.9517	7.09219
AtPRX52	AT5G05340	250798_at	118.444	13286	0	0	18.0358	23.1946	8.2536	14.1276	4.94334	3.11337	20.9118	42.0268	13.9768	9.99341	5.31834	25.1388	13.7851	2.27655	20.6397	0.889644	1.10803	2.81396	15.2444	16.4386	8.43101	4.13525	17.2708	39.1556	16.9769	6.3489	14.92	11.5859	29.1365	8.58294	17.8755	7.97319	3.81572	3.63788	21.2836	7.67306	57.1145	13.6622	70.5572	118.444	2.37605	12.3655
AtPRX66	AT5G51890	248382_at	101.835	14046	0	0	19.8182	24.5092	12.7815	29.2406	82.5942	16.0221	101.835	20.4198	10.7994	11.5389	7.88808	22.5082	37.7797	17.1527	63.5563	7.38473	17.1493	14.4189	11.0647	46.4936	9.42462	29.7231	17.697	9.21887	12.7755	28.6508	28.7977	29.7374	37.5791	12.2263	10.361	25.7848	80.5564	26.9764	4.09478	2.1957	7.68435	14.1554	10.0946	13.589	23.7816	27.7495
AtPRX58	AT5G19880	246145_at	94.4555	14357	0	0	1.55884	1.23	1.57561	0.988809	0.72916	0.845027	0.92658	2.93448	1.51756	8.46607	0.675919	8.91398	0.70398	1.19713	1.32862	3.63632	94.4555	3.67245	16.0263	5.13554	0.593131	24.8045	0.777148	50.3109	0.748638	1.33918	1.11429	0.976656	1.08639	0.688186	1.33056	6.11857	0.820917	2.46828	0.683117	2.11186	2.03588	1.86088	10.2121	0.73614	3.49465	5.68506
AtPRX30	AT3G21770	257952_at	88.7545	14600	0	0	1.46556	6.45842	5.98253	11.4003	6.547	0.800071	3.78462	0.965777	1.68189	1.48842	0.779637	6.65581	8.65314	7.09574	5.85624	0.77981	5.20035	11.5415	88.7545	3.82157	11.0935	26.7043	3.037	5.29521	1.8775	29.5931	19.6778	36.1756	3.83788	3.9925	3.57563	9.9394	10.1716	58.4981	14.2803	25.4889	2.81975	15.9026	4.75858	6.09441	66.4857	15.5249
AtPRX53	AT5G06720	250646_at	85.6133	14753	0	0	7.62303	23.0814	9.33671	21.1413	11.8772	8.79754	7.51535	3.35851	4.75126	9.43962	5.14471	9.53171	6.98518	6.33021	12.7078	3.46194	5.22579	0.915736	9.80438	8.21727	9.25913	8.97369	0.775464	2.63758	6.0076	27.8005	14.0846	3.32434	10.3954	0.41529	7.56684	10.669	6.74826	28.7364	8.08659	14.6907	7.25169	18.7343	6.32465	4.08575	85.6133	13.6148
AtPRX25	AT2G41480	267101_at	78.5528	15100	0	0	11.249	10.254	6.11838	15.8385	5.30562	7.33002	5.79249	19.9079	9.3435	25.2966	1.45863	14.8011	11.3474	8.3216	7.74547	3.79147	8.89712	9.13883	2.84041	22.4013	2.02308	14.3814	5.17037	3.59237	5.35665	18.426	25.9132	6.35456	12.2513	2.01236	3.92709	12.9405	78.5528	21.4398	3.63941	1.67006	5.59634	12.2743	3.4673	42.3733	22.4976	4.88801
AtPRX48	AT4G33870	253313_at	76.0041	15237	0	0	21.4059	16.9719	12.2587	27.6417	15.8663	16.2063	13.8132	8.96853	7.49674	7.52568	11.5659	33.6091	14.646	8.75724	14.7159	10.2834	16.0289	31.318	76.0041	18.1849	7.4661	22.5247	17.5522	11.7063	25.4518	41.8682	4.89914	4.84211	10.1853	21.0838	8.7687	68.819	24.3068	21.851	21.265	5.08451	4.08315	14.6988	10.1295	13.9124	28.307	12.9475
AtPRX10	AT1G49570	261606_at	69.6231	15587	0	0	1.17431	23.1335	2.97305	11.1002	0.625247	10.813	11.626	5.12368	7.45464	0.507524	3.01301	8.71277	0.851205	0.966158	0.999373	2.07004	1.95816	1.55748	4.21166	8.97279	0.991346	4.09685	8.70901	3.07431	6.3957	15.0754	5.43972	25.5188	12.6782	7.87694	6.01429	2.19874	5.15399	48.2169	12.6177	8.21555	1.31682	3.49443	1.34151	21.0793	69.6231	15.6808
AtPRX01 AtPRX02	AT1G05240 AT1G05250	264567_s_at	66.5955	15770	0	0	5.46813	9.521	1.12098	15.789	14.492	2.34586	10.0523	17.5091	11.7379	8.5665	1.80094	17.9289	3.33776	12.2823	15.8788	6.78645	11.1344	7.6007	19.317	9.2006	1.45935	23.4695	8.8213	10.9358	66.5955	4.54428	4.66463	20.9546	5.77991	10.0297	22.5736	4.38148	6.30119	18.0199	11.54	7.81738	4.19759	15.3145	34.5975	7.69962	14.1644	3.15939
AtPRX18	AT2G24800	263528_at	65.584	15826	0	0	6.49775	22.7256	15.8537	4.68899	8.77368	9.02185	18.9719	4.54089	6.61809	8.20212	4.47149	9.28717	3.6247	12.7318	3.84437	6.04646	6.90296	5.0163	1.98458	7.98681	4.7286	19.1668	20.4994	2.86349	8.48086	5.88195	4.87801	4.15241	16.1952	65.584	8.47632	11.2083	4.22764	16.7103	24.9279	44.43	13.5887	4.46544	1.54194	3.5701	17.0229	50.4011
AtPRX14 AtPRX15	AT2G18140 AT2G18150	263063_s_at	54.7151	16465	0	0	12.2711	7.41343	7.48438	14.196	2.06213	2.28158	9.57536	15.8248	7.4159	13.7906	2.76687	16.3724	17.0478	11.8567	13.6871	1.83808	5.08147	4.2698	3.37961	3.0423	20.7862	3.15038	8.40331	3.06043	4.40856	7.72802	4.39898	12.9726	17.5869	11.0785	8.23093	20.2241	16.1708	28.9952	7.47522	9.04448	54.7151	17.218	3.01242	5.90295	4.7888	9.95191
AtPRX31	AT3G28200	256578_at	54.3134	16487	0	0	9.69677	3.15885	2.3999	7.94931	26.7172	26.9863	27.8645	8.74268	1.05213	1.58185	5.48759	6.9964	9.07952	54.3134	46.9158	1.21458	0.428007	1.11361	11.5258	5.99627	18.6005	16.132	10.8058	5.24131	1.01072	7.871	3.18616	12.7653	9.35307	3.63862	1.70824	3.95995	8.58944	0.829228	15.3048	22.1839	9.3194	11.3052	11.4383	1.15915	25.2095	43.1443
AtPRX54	AT5G06730	250702_at	49.3587	16826	0	0	12.1976	49.3587	9.91567	20.5074	11.247	18.5713	20.0958	1.48669	2.77931	4.06536	2.00187	10.2514	4.47795	1.38734	7.80471	1.49303	3.33911	7.0072	18.3621	10.7943	4.57518	15.6774	5.90101	2.16941	4.36536	9.78214	17.1883	14.2452	4.07606	5.902	14.949	17.6932	13.4052	16.706	2.83308	0.893525	9.64109	7.07358	3.86303	4.54163	14.4696	3.71374
AtPRX04	AT1G14540	261474_at	48.9755	16868	0	0	2.90158	18.6134	2.276	15.1056	1.45317	6.1037	0.866883	0.653744	1.72587	5.28188	7.14317	6.07325	2.2711	4.8018	13.636	0.588829	0.718343	2.76947	2.57037	22.3691	0.849245	0.652399	1.6722	1.77083	1.77269	9.16429	5.4831	0.82662	48.9755	2.50615	5.78394	7.63012	9.80986	9.57829	11.2644	0.813464	4.4845	2.0772	2.44741	7.3258	25.9742	11.3775
AtPRX63	AT5G40150	249392_at	44.6249	17219	0	0	19.1591	2.27692	1.36204	1.27312	22.7636	23.2773	18.9192	17.8924	11.3821	0.668207	1.02793	7.84629	13.7855	36.2992	43.3985	32.1259	1.03483	4.21113	9.84851	3.30483	39.3479	24.6668	14.5099	3.00818	9.43987	9.76466	7.79325	5.5597	13.4167	25.1686	16.6865	31.9553	5.95903	1.83363	44.6249	2.14726	0.507412	12.7924	8.87867	2.58873	17.0925	15.623
AtPRX59	AT5G19890	246149_at	44.3335	17242	0	0	18.1289	3.64601	20.8256	22.4957	11.7435	11.2574	17.6315	6.86576	7.49623	3.71904	10.2844	7.1511	12.374	9.79079	22.8973	5.50234	5.66124	6.72008	29.6999	29.2613	10.8893	7.16319	15.3949	14.2204	11.2049	13.9817	8.09515	18.5299	27.516	4.82318	8.64122	36.7078	17.3334	8.1772	18.2287	18.4041	11.7185	11.1088	15.9843	16.9573	44.3335	7.28525
AtPRX69	AT5G64100	247297_at	44.0503	17261	0	0	8.06153	10.0762	10.9551	29.639	10.7582	22.6102	14.3202	6.70295	8.86219	10.5441	4.42283	33.4788	6.96563	15.989	8.51952	2.21024	4.22057	9.78682	36.3656	12.6537	13.2831	2.50776	7.77665	8.35104	8.49165	8.63272	8.2856	21.3982	19.453	4.08383	9.20665	23.8097	8.96039	25.8497	13.8547	9.52383	9.43667	4.01094	6.89686	4.21664	44.0503	20.1444
AtPRX71	AT5G64120	247327_at	40.0688	17612	0	0	21.8497	2.11973	2.22916	9.37965	7.01896	6.07315	3.04675	6.09206	0.546457	1.5225	1.39786	6.74628	9.20709	9.29551	13.2697	5.56892	2.3491	6.77743	5.77183	16.4551	9.53825	12.8938	4.48319	0.74034	7.72776	7.99018	7.18501	9.01117	15.2817	6.91826	5.57025	6.13297	12.062	11.9093	2.14528	3.35377	7.23809	15.7401	2.06667	8.48801	40.0688	24.5835
AtPRX27	AT3G01190	259276_at	38.4849	17773	0	0	12.7923	8.73136	9.25709	33.1899	1.17776	10.2439	18.0911	9.15072	1.53305	19.4765	18.4424	15.1721	9.35539	11.3483	3.87118	1.73052	10.2208	1.62918	5.02667	11.0961	10.0299	9.51404	12.8557	10.4088	7.58847	10.317	19.6479	5.50679	16.919	6.98052	1.27894	23.504	8.38054	38.4849	12.656	18.784	17.6658	23.778	17.0794	1.13375	34.0253	13.4336
AtPRX40	AT4G16270	245488_at	36.7891	17957	0	0	24.2398	36.7891	34.5562	16.2999	17.8909	26.7688	18.1089	19.195	33.2388	4.43676	17.1992	24.0869	31.0396	23.9505	14.2128	16.2996	6.55537	12.3021	2.84422	28.7528	12.7949	22.7227	15.965	10.5131	9.10501	9.60965	15.2115	19.6854	12.892	12.1289	8.74774	25.8383	21.7461	2.60633	11.825	36.4773	4.16836	6.113	23.2785	25.9204	11.1797	25.2694
AtPRX61	AT5G24070	249766_at	36.5556	17991	0	0	17.3275	16.2957	1.12488	36.5556	5.08945	4.72311	6.00942	10.1968	7.68824	15.6993	9.21312	20.8419	3.67095	6.95855	7.0244	4.3978	3.3944	7.27784	3.05894	18.3623	3.95194	6.0648	7.39493	5.30415	7.04119	10.9182	3.44806	9.06543	2.74085	7.26686	14.3351	1.94902	11.0708	3.26094	9.36721	11.9291	10.4294	13.6212	7.29076	5.6072	25.3766	19.3909
AtPRX07	AT1G30870	265102_at	35.4928	18103	0	0	6.20438	2.36766	2.43196	2.91209	1.39926	0.83804	1.20605	0.583274	4.11754	2.30664	2.02506	4.29182	1.54692	1.43392	2.96637	3.97696	1.25915	1.06908	6.04375	9.71053	9.73426	9.22634	1.10287	1.13789	2.10594	35.4928	14.9914	7.72555	1.17833	1.28251	0.564794	16.0027	12.9738	1.18555	6.13096	3.65302	16.6172	1.50559	1.07464	6.55707	17.6938	5.03406
AtPRX19	AT2G34060	256713_at	28.8635	19062	0	0	7.99119	3.79682	1.84198	8.51795	0.506834	5.95773	0.639604	2.27865	1.46848	5.7287	0.913273	1.46101	4.17264	4.81344	4.97741	0.400193	1.1056	0.581457	8.5176	7.47842	1.00152	0.526786	5.35643	15.6899	3.4645	1.98352	2.53876	4.2438	2.73689	16.4452	7.24313	2.21112	1.13271	2.43077	3.53624	28.8635	8.99169	10.5602	13.3237	1.46853	28.0348	26.8235
AtPRX45	AT4G30170	253667_at	27.4869	19287	0	0	7.0376	3.58567	4.37733	4.07472	1.19496	0.957133	5.44997	0.826462	2.64281	2.08863	10.2699	2.61516	9.81824	5.55273	3.65237	5.40759	2.89717	9.75356	5.65813	1.67186	0.664639	5.58153	0.970323	1.82705	1.47516	12.215	0.981184	15.5928	1.0427	2.27968	6.06491	3.40624	16.9223	27.4869	7.07463	1.02973	2.82189	1.69503	2.46312	6.69679	2.46828	2.24256
AtPRX37	AT4G08770	255110_at	27.1418	19354	0	0	3.4868	4.87751	3.95739	18.2037	6.59251	8.84693	18.6034	7.49582	5.39677	7.92512	6.79154	11.0641	6.32328	3.32281	5.02988	3.62187	0.906354	13.0887	8.20188	4.90163	3.98406	5.34933	9.63639	1.36779	2.398	10.9864	3.14392	10.3761	4.16094	7.26009	4.66834	27.1418	13.9478	4.7338	14.4212	25.3472	0.627879	12.2934	1.9751	5.19575	8.99302	20.2304
AtPRX41	AT4G17690	245376_at	26.0472	19566	0	0	10.9387	14.7475	5.82624	26.0472	1.23467	11.3226	0.980557	7.21904	0.4914	25.2039	0.961059	12.9486	1.24691	2.15073	7.88195	0.684122	5.57171	1.43243	4.33758	1.09333	9.11056	3.22342	7.35913	8.86967	9.02184	1.5622	1.22093	4.28219	5.89132	3.66808	4.41019	17.2413	4.0014	10.855	5.98154	7.20219	15.1259	8.13211	9.73018	3.88516	2.08309	13.7262
AtPRX09	AT1G44970	260941_at	25.7364	19644	0	0	11.0414	2.42531	4.58008	15.6846	2.92525	7.07248	12.1081	9.70805	1.32374	9.49873	2.75141	5.26878	0.474442	10.1363	13.6029	2.11866	4.39648	8.82957	25.7364	3.20365	3.29223	15.7733	6.25283	9.01101	8.86268	4.42547	8.56448	4.35527	5.02422	4.24868	11.9348	2.91583	14.3828	9.02092	11.6455	3.8674	7.74765	7.52476	8.40177	7.52644	21.0276	11.1602
AtPRX62	AT5G39580	249459_at	25.403	19710	0	0	0.816423	3.86019	3.44444	15.146	1.76	1.15796	0.69006	5.54435	3.68647	1.53471	1.27948	12.1476	1.57864	12.7833	1.40539	1.00094	1.5944	1.37248	8.44282	4.79408	2.79798	11.5652	3.6579	6.99089	1.30534	2.97562	5.3563	3.69574	25.403	0.376657	5.38571	3.49123	5.16759	1.85874	7.65301	5.99209	8.72365	7.94238	6.88382	9.6853	5.95821	4.82768
AtPRX44	AT4G26010	253998_at	25.3631	19717	0	0	1.58846	25.3631	5.7721	9.30109	0.801138	0.887815	1.15352	0.840101	0.384646	9.32864	0.581113	13.9189	4.32102	6.81745	15.407	0.995022	2.80414	1.39216	12.6981	5.43676	1.64568	11.8037	1.31049	2.05533	0.464878	3.08558	0.844659	0.795143	3.36823	2.07851	0.38928	0.718479	1.25929	6.80064	6.65354	5.19889	3.69359	2.1087	0.626789	1.00943	7.21178	7.5911
AtPRX26	AT2G43480	260539_at	24.5742	19870	0	0	8.56254	8.74821	6.88311	7.90765	3.00734	7.33778	7.59869	6.62413	10.6201	7.56122	3.72479	9.67527	9.28297	18.2327	8.94889	3.54975	7.46293	3.48861	2.3313	5.22694	7.89214	18.8931	1.62444	1.67005	9.93009	9.91277	2.54331	9.07078	1.57692	8.03152	1.95078	19.4664	8.26445	2.25235	15.1008	9.76373	14.4654	16.3833	24.1719	15.21	17.6996	24.5742
AtPRX49	AT4G36430	246228_at	23.8869	20010	0	0	3.26387	23.8869	3.63332	18.1742	12.6299	5.34589	6.2144	10.4845	8.67558	22.5207	5.62348	7.248	0.641002	5.57238	7.37656	1.10756	5.74895	10.9592	8.50473	11.394	5.86988	14.9369	7.12793	8.27846	6.31024	11.2833	9.26621	9.5134	1.25414	5.91548	2.79935	3.90682	6.51075	7.64101	7.09377	11.0624	14.4869	16.4901	1.56854	18.6526	1.94718	6.51161
AtPRX72	AT5G66390	247091_at	22.4587	20312	0	0	1.78168	15.5767	4.31853	3.56052	1.38018	11.9963	1.09505	4.71508	1.02033	13.4947	9.56791	3.04784	13.748	17.3695	12.9068	2.03038	7.42343	4.80059	9.38499	16.1363	8.05465	1.30382	4.79136	5.36552	11.3532	14.4887	12.7821	3.88329	3.1402	7.30847	7.89432	7.15099	13.6851	3.53833	8.95496	5.43977	9.33564	7.99054	6.40822	8.87421	22.4587	5.38628
AtPRX06	AT1G24110	264863_at	22.0559	20419	0	0	0.79304	12.895	5.96175	22.0559	1.05905	3.59328	2.70682	3.49153	1.02911	8.13379	2.86645	6.20147	4.52467	15.8823	9.31583	0.981583	7.10323	0.560877	3.15253	10.7515	4.76725	8.65317	3.12658	2.98946	2.02959	4.15149	13.3035	2.95252	3.80364	7.24658	6.59243	7.61041	17.1357	4.57834	4.85077	1.0678	2.6056	4.63566	10.1234	8.0028	5.14125	2.18122
AtPRX68	AT5G58400	247857_at	21.7896	20476	0	0	1.53822	17.1377	2.26775	8.58992	19.3515	8.27116	19.9338	1.25473	6.46592	15.9545	1.51731	5.17833	8.95233	9.34613	15.7644	1.39463	0.96884	1.54047	21.7896	10.9126	6.31426	3.18117	1.1095	1.97401	1.20023	1.32016	1.27078	2.00297	1.9411	7.65715	14.6023	10.9274	14.6333	13.3829	6.71819	5.90521	1.88996	9.6381	14.0841	2.36546	3.42715	17.2036
AtPRX24	AT2G39040	266191_at	21.6332	20513	0	0	0.509057	3.5145	1.68152	2.73357	2.76813	2.90128	2.65658	2.03126	0.743807	5.48422	2.1802	2.36921	1.33344	12.6781	2.08615	2.03707	2.12956	0.529113	7.49845	11.6473	8.39946	4.75865	0.463399	0.705231	7.01293	8.90936	9.81886	6.96096	3.56463	1.1856	3.65392	19.2448	5.3362	3.30283	2.8083	7.24391	2.53232	9.43061	5.21836	20.5731	21.6332	6.28831
AtPRX47	AT4G33420	253332_at	21.6292	20516	0	0	1.53029	4.28238	16.9204	9.60088	13.32	7.04789	7.92488	4.37203	6.56725	21.6292	1.72947	19.3045	7.16682	9.4393	2.53121	0.586347	5.88583	4.27364	12.1894	9.14131	1.62414	10.0521	4.79883	8.37445	1.05841	8.05258	16.2266	1.32787	4.8247	7.78534	6.9643	8.47849	16.1609	12.5085	12.0891	10.1347	8.6642	6.40841	6.46463	5.06714	9.50646	13.9474
AtPRX38	AT4G08780	255111_at	21.1424	20632	0	0	2.04307	21.1424	0.80521	0.908063	0.350383	0.6659	1.65881	0.436342	9.52497	0.586403	0.771138	5.96071	1.33707	0.490926	5.65841	2.89943	0.781242	1.54982	5.07923	4.63433	10.2524	2.09808	5.88594	0.57121	0.394752	4.1844	2.02117	8.94301	0.950869	3.74308	0.478462	1.19653	0.910948	0.736236	2.42774	3.43179	0.603349	5.34494	1.35597	0.519916	11.2538	0.62975
AtPRX28	AT3G03670	259197_at	20.1134	20878	0	0	3.14231	7.5486	1.21949	6.27088	4.94145	6.18264	2.57058	4.35283	0.8147	5.18938	8.8619	7.81475	2.30868	2.31988	2.10384	0.951534	7.78882	1.2595	20.1134	4.69071	1.22545	2.41809	5.1306	2.03117	1.27608	1.88252	9.25558	2.3028	9.3477	0.711794	2.98876	11.1969	1.38186	10.3977	10.1795	3.11442	1.18922	2.15907	12.1655	13.0341	4.71866	3.51971
AtPRX33 AtPRX34	AT3G49110 AT3G49120	252291_s_at	19.5996	21001	PRXCB	PRXCB (PEROXIDASE CB); peroxidase	7.91378	18.4165	14.4975	8.33097	7.29346	9.93613	3.33243	12.0707	0.902376	5.67806	7.74787	19.5018	4.94065	10.1457	0.794111	3.99974	4.15844	6.40872	10.3629	5.4409	1.14217	3.81924	7.72854	5.65653	11.9502	0.729636	6.43744	10.9542	13.478	2.91058	10.5266	9.23289	10.9903	12.5677	16.6269	7.43144	3.58539	9.77313	9.41756	3.06555	19.5996	8.22877
AtPRX05	AT1G14550	261475_at	19.0381	21131	0	0	9.43453	8.8586	4.87971	6.24529	9.96127	2.55165	5.33352	3.1113	1.93047	2.46796	5.94555	10.0347	5.46108	8.95577	4.91222	3.05743	12.9313	7.12712	11.9419	6.76562	8.74435	2.54925	2.25434	10.2582	10.2162	11.3269	2.20666	14.1677	18.8026	2.32791	8.76244	6.96083	4.08636	6.29568	4.39857	3.27666	2.21535	2.57316	8.71596	10.2867	19.0381	4.19803
AtPRX20	AT2G35380	266625_at	18.5093	21253	0	0	2.0848	8.54467	15.0355	7.86541	2.90347	1.92516	4.63719	13.1271	2.59989	2.69671	3.46996	7.53266	1.15792	1.72357	12.5222	8.2126	6.06262	3.08356	2.21324	3.74684	2.33385	18.5093	1.64123	0.756039	3.38503	2.04219	1.3016	1.90946	8.25637	2.77406	1.39278	1.0879	2.03954	6.33972	8.41487	6.02808	5.50476	3.08134	12.0639	9.81133	15.671	10.722
AtPRX16	AT2G18980	266941_at	18.0904	21351	0	0	10.9582	7.81661	4.1258	3.05518	5.41379	10.0879	12.7594	11.0078	4.13515	2.41513	1.15117	16.6954	4.34902	3.841	15.1316	0.583109	0.617158	1.12583	10.897	1.6099	0.333656	3.50673	1.37613	0.479721	0.805984	15.4155	12.8782	4.6082	5.91289	2.66765	3.60412	6.09008	3.39822	7.79033	1.24306	0.919816	0.698616	1.59573	1.69286	4.8999	18.0904	0.986871
AtPRX29 AtPRX[P]29	AT3G17070 AT3G42570	257890_s_at	16.6809	21677	0	0	1.21707	2.26627	0.996487	1.61405	1.16116	0.814359	1.43584	1.94092	1.36334	3.25946	6.74927	2.78284	10.3747	2.959	1.07784	0.480876	2.37948	5.6541	1.65196	8.32415	1.15271	0.837699	7.21215	0.699196	0.546266	0.852303	5.43498	1.63172	3.16062	0.786094	0.78395	1.8726	4.96647	1.58615	1.47695	1.36002	1.18383	0.883384	2.43785	0.844013	16.6809	1.25068
AtPRX08	AT1G34510	261157_at	16.2178	21767	0	0	6.33455	7.52821	4.58216	2.55998	0.899174	7.32867	4.48684	3.14126	3.39059	3.15574	3.69918	1.59699	0.530832	6.12095	6.77438	4.57828	1.25173	5.60736	2.18008	3.1947	9.36916	4.55255	8.4514	1.64388	5.30225	1.47056	1.59402	1.56403	3.54422	4.81731	10.3444	1.40136	2.50341	2.3152	1.7267	16.2178	5.38541	4.06527	4.05622	1.04198	1.90376	1.67818
AtPRX70	AT5G64110	247326_at	14.044	22176	0	0	10.2621	2.90112	3.82129	14.03	1.26771	4.51898	7.68105	1.78833	2.35417	5.90477	10.9272	4.73879	1.04626	14.044	4.50241	0.715566	1.07011	2.51356	1.37503	0.838617	3.37522	0.498546	6.94112	6.08753	1.08039	4.49306	1.58025	0.84125	7.69526	1.38173	10.472	3.66622	10.5746	1.16129	1.90787	10.5139	10.3286	1.50372	3.49438	6.25843	5.10325	4.46575
AtPRX57	AT5G17820	250059_at	13.499	22272	0	0	1.75225	11.3279	4.76669	4.54141	1.75956	13.499	2.94802	1.78027	4.51214	2.21168	3.03248	12.1659	5.49925	5.09632	0.715	0.952783	1.16498	1.93874	4.57382	5.28316	8.2942	1.76794	0.832511	2.25088	1.89946	5.41902	10.8871	1.90007	5.36326	0.491369	1.1985	3.77207	8.97824	2.30173	1.79236	8.50812	2.27948	6.43772	1.62577	2.57394	12.1303	8.54904
AtPRX67	AT5G58390	247812_at	13.3631	22299	0	0	8.80347	3.47292	7.06532	9.75624	8.41176	1.18318	3.11996	3.41436	0.785105	1.92379	6.13878	10.5516	1.10836	3.36562	1.8333	0.565482	1.12815	0.656124	7.43338	1.65613	0.681081	6.79403	13.3631	5.91171	1.97889	1.84809	4.97367	4.46192	5.44035	4.8909	2.56137	11.4434	4.2079	6.52356	10.1313	3.4566	6.2995	3.45749	10.9384	6.68205	4.60001	12.373
AtPRX60	AT5G22410	249934_at	12.749	22383	0	0	1.34665	2.14772	1.41208	2.23378	3.8482	0.884381	0.940961	0.928881	6.21076	2.76703	6.76327	6.60075	0.902846	0.841979	0.832244	0.3642	1.67246	5.27046	4.42114	5.10405	1.45532	1.18014	1.20947	0.773719	2.34627	7.30856	10.322	1.78166	1.03918	0.499691	1.15516	2.23187	1.42029	1.95666	1.67487	1.28991	1.55665	5.85234	1.71929	1.94415	12.749	3.01389
AtPRX39	AT4G11290	254914_at	10.8482	22595	0	0	1.4449	4.23579	0.757387	3.89561	1.69259	0.610029	1.17038	1.16854	0.711544	1.07437	0.899211	0.900891	0.976949	6.05751	8.26957	1.23985	0.563519	1.50306	5.48863	9.21675	1.22589	10.8482	0.873214	1.66447	0.502585	1.37545	2.22715	0.948071	1.43223	0.999061	1.27177	7.76634	2.42421	2.87089	1.69983	2.11411	0.558212	1.03324	2.67486	1.9553	2.36166	5.71104
AtPRX35	AT3G49960	252238_at	10.2396	22631	0	0	2.39424	3.9667	3.56064	6.07942	1.52775	7.75498	2.04791	1.6706	0.786612	1.77935	0.9636	0.841483	7.23585	0.965751	2.74385	0.444161	10.2396	1.12236	4.3814	0.967686	0.564944	2.50967	0.999714	0.987434	1.35629	0.540034	2.13581	7.64599	0.892407	4.94992	0.552437	1.00797	1.15412	3.78244	1.31158	1.14492	1.3994	1.39995	4.08706	1.97666	8.95348	7.77567
AtPRX13	AT1G77100	NA	NA	NA	NA	NA	NA	NA	NA	NA	NA	NA	NA	NA	NA	NA	NA	NA	NA	NA	NA	NA	NA	NA	NA	NA	NA	NA	NA	NA	NA	NA	NA	NA	NA	NA	NA	NA	NA	NA	NA	NA	NA	NA	NA	NA	NA	NA
AtPRX32	AT3G32980	NA	NA	NA	NA	NA	NA	NA	NA	NA	NA	NA	NA	NA	NA	NA	NA	NA	NA	NA	NA	NA	NA	NA	NA	NA	NA	NA	NA	NA	NA	NA	NA	NA	NA	NA	NA	NA	NA	NA	NA	NA	NA	NA	NA	NA	NA	NA

## Sheet: AtPRX Toolbox
264567_s_at	AT1G05240 AT1G05250	AtPRX01 AtPRX02	[AT1G05250, peroxidase, putative];[AT1G05240, peroxidase, putative]	Arabidopsis thaliana	oligonucleotide	no
264577_at	AT1G05260	AtPRX03	RCI3 (RARE COLD INDUCIBLE GENE 3); peroxidase	Arabidopsis thaliana	oligonucleotide	no
261474_at	AT1G14540	AtPRX04	anionic peroxidase, putative	Arabidopsis thaliana	oligonucleotide	no
261475_at	AT1G14550	AtPRX05	anionic peroxidase, putative	Arabidopsis thaliana	oligonucleotide	no
264863_at	AT1G24110	AtPRX06	peroxidase, putative	Arabidopsis thaliana	oligonucleotide	no
265102_at	AT1G30870	AtPRX07	cationic peroxidase, putative	Arabidopsis thaliana	oligonucleotide	no
261157_at	AT1G34510	AtPRX08	peroxidase, putative	Arabidopsis thaliana	oligonucleotide	no
260941_at	AT1G44970	AtPRX09	peroxidase, putative	Arabidopsis thaliana	oligonucleotide	no
261606_at	AT1G49570	AtPRX10	peroxidase, putative	Arabidopsis thaliana	oligonucleotide	no
260035_at	AT1G68850	AtPRX11	peroxidase, putative	Arabidopsis thaliana	oligonucleotide	no
261518_at	AT1G71695	AtPRX12	peroxidase 12 (PER12) (P12) (PRXR6)	Arabidopsis thaliana	oligonucleotide	no
NA	AT1G77100	AtPRX13
263063_s_at	AT2G18140 AT2G18150	AtPRX14 AtPRX15	[AT2G18150, peroxidase, putative];[AT2G18140, peroxidase, putative]	Arabidopsis thaliana	oligonucleotide	no
266941_at	AT2G18980	AtPRX16	peroxidase, putative	Arabidopsis thaliana	oligonucleotide	no
264001_at	AT2G22420	AtPRX17	peroxidase 17 (PER17) (P17)	Arabidopsis thaliana	oligonucleotide	no
263528_at	AT2G24800	AtPRX18	peroxidase, putative	Arabidopsis thaliana	oligonucleotide	no
256713_at	AT2G34060	AtPRX19	peroxidase, putative	Arabidopsis thaliana	oligonucleotide	no
266625_at	AT2G35380	AtPRX20	peroxidase 20 (PER20) (P20)	Arabidopsis thaliana	oligonucleotide	no
265471_at	AT2G37130	AtPRX21	peroxidase 21 (PER21) (P21) (PRXR5)	Arabidopsis thaliana	oligonucleotide	no
267053_s_at	AT2G38380 AT2G38390	AtPRX22 AtPRX23	[AT2G38380, peroxidase 22 (PER22) (P22) (PRXEA) / basic peroxidase E];[AT2G38390, peroxidase, putative]	Arabidopsis thaliana	oligonucleotide	no
266191_at	AT2G39040	AtPRX24	peroxidase, putative	Arabidopsis thaliana	oligonucleotide	no
267101_at	AT2G41480	AtPRX25	peroxidase	Arabidopsis thaliana	oligonucleotide	no
260539_at	AT2G43480	AtPRX26	peroxidase, putative	Arabidopsis thaliana	oligonucleotide	no
259276_at	AT3G01190	AtPRX27	peroxidase 27 (PER27) (P27) (PRXR7)	Arabidopsis thaliana	oligonucleotide	no
259197_at	AT3G03670	AtPRX28	peroxidase, putative	Arabidopsis thaliana	oligonucleotide	no
257890_s_at	AT3G17070 AT3G42570	AtPRX29 AtPRX[P]29	[AT3G42570, peroxidase-related];[AT3G17070, peroxidase, putative]	Arabidopsis thaliana	oligonucleotide	no
257952_at	AT3G21770	AtPRX30	peroxidase 30 (PER30) (P30) (PRXR9)	Arabidopsis thaliana	oligonucleotide	no
256578_at	AT3G28200	AtPRX31	peroxidase, putative	Arabidopsis thaliana	oligonucleotide	no
NA	AT3G32980	AtPRX32
252291_s_at	AT3G49110 AT3G49120	AtPRX33 AtPRX34	[AT3G49120, ATPCB/ATPERX34/PERX34/PRXCB (PEROXIDASE 34); peroxidase];[AT3G49110, ATPCA/ATPRX33/PRX33/PRXCA (PEROXIDASE 33); peroxidase]	Arabidopsis thaliana	oligonucleotide	no
252238_at	AT3G49960	AtPRX35	peroxidase, putative	Arabidopsis thaliana	oligonucleotide	no
252138_at	AT3G50990	AtPRX36	peroxidase	Arabidopsis thaliana	oligonucleotide	no
255110_at	AT4G08770	AtPRX37	peroxidase, putative	Arabidopsis thaliana	oligonucleotide	no
255111_at	AT4G08780	AtPRX38	peroxidase, putative	Arabidopsis thaliana	oligonucleotide	no
254914_at	AT4G11290	AtPRX39	peroxidase, putative	Arabidopsis thaliana	oligonucleotide	no
245488_at	AT4G16270	AtPRX40	peroxidase 40 (PER40) (P40)	Arabidopsis thaliana	oligonucleotide	no
245376_at	AT4G17690	AtPRX41	peroxidase, putative	Arabidopsis thaliana	oligonucleotide	no
254386_at	AT4G21960	AtPRX42	PRXR1 (peroxidase 42); peroxidase	Arabidopsis thaliana	oligonucleotide	no
254036_at	AT4G25980	AtPRX43	cationic peroxidase, putative	Arabidopsis thaliana	oligonucleotide	no
253998_at	AT4G26010	AtPRX44	peroxidase, putative	Arabidopsis thaliana	oligonucleotide	no
253667_at	AT4G30170	AtPRX45	peroxidase, putative	Arabidopsis thaliana	oligonucleotide	no
253513_at	AT4G31760	AtPRX46	peroxidase, putative	Arabidopsis thaliana	oligonucleotide	no
253332_at	AT4G33420	AtPRX47	peroxidase, putative	Arabidopsis thaliana	oligonucleotide	no
253313_at	AT4G33870	AtPRX48	peroxidase, putative	Arabidopsis thaliana	oligonucleotide	no
246228_at	AT4G36430	AtPRX49	peroxidase, putative	Arabidopsis thaliana	oligonucleotide	no
253099_s_at	AT4G37520 AT4G37530	AtPRX50 AtPRX51	[AT4G37530, peroxidase, putative];[AT4G37520, peroxidase 50 (PER50) (P50) (PRXR2)]	Arabidopsis thaliana	oligonucleotide	no
250798_at	AT5G05340	AtPRX52	peroxidase, putative	Arabidopsis thaliana	oligonucleotide	no
250646_at	AT5G06720	AtPRX53	peroxidase, putative	Arabidopsis thaliana	oligonucleotide	no
250702_at	AT5G06730	AtPRX54	peroxidase, putative	Arabidopsis thaliana	oligonucleotide	no
250200_at	AT5G14130	AtPRX55	peroxidase, putative	Arabidopsis thaliana	oligonucleotide	no
250157_at	AT5G15180	AtPRX56	peroxidase, putative	Arabidopsis thaliana	oligonucleotide	no
250059_at	AT5G17820	AtPRX57	peroxidase 57 (PER57) (P57) (PRXR10)	Arabidopsis thaliana	oligonucleotide	no
246145_at	AT5G19880	AtPRX58	peroxidase, putative	Arabidopsis thaliana	oligonucleotide	no
246149_at	AT5G19890	AtPRX59	peroxidase, putative	Arabidopsis thaliana	oligonucleotide	no
249934_at	AT5G22410	AtPRX60	peroxidase, putative	Arabidopsis thaliana	oligonucleotide	no
249766_at	AT5G24070	AtPRX61	peroxidase family protein	Arabidopsis thaliana	oligonucleotide	no
249459_at	AT5G39580	AtPRX62	peroxidase, putative	Arabidopsis thaliana	oligonucleotide	no
249392_at	AT5G40150	AtPRX63	peroxidase, putative	Arabidopsis thaliana	oligonucleotide	no
249227_at	AT5G42180	AtPRX64	peroxidase 64 (PER64) (P64) (PRXR4)	Arabidopsis thaliana	oligonucleotide	no
248822_at	AT5G47000	AtPRX65	peroxidase, putative	Arabidopsis thaliana	oligonucleotide	no
248382_at	AT5G51890	AtPRX66	peroxidase	Arabidopsis thaliana	oligonucleotide	no
247812_at	AT5G58390	AtPRX67	peroxidase, putative	Arabidopsis thaliana	oligonucleotide	no
247857_at	AT5G58400	AtPRX68	peroxidase, putative	Arabidopsis thaliana	oligonucleotide	no
247297_at	AT5G64100	AtPRX69	peroxidase, putative	Arabidopsis thaliana	oligonucleotide	no
247326_at	AT5G64110	AtPRX70	peroxidase, putative	Arabidopsis thaliana	oligonucleotide	no
247327_at	AT5G64120	AtPRX71	peroxidase, putative	Arabidopsis thaliana	oligonucleotide	no
247091_at	AT5G66390	AtPRX72	peroxidase 72 (PER72) (P72) (PRXR8)	Arabidopsis thaliana	oligonucleotide	no
246991_at	AT5G67400	AtPRX73	peroxidase 73 (PER73) (P73) (PRXR11)	Arabidopsis thaliana	oligonucleotide	no

## Sheet: Sup Table S3
Supplementary Table S3: Correlation of Harada-Goldberg GeneChip® Data from 3 resources (Belmonte et al (2013), eFP browser, GSE12404) for the 16 mostly expressed class III peroxidases (AtPRXs)
Selection of 16 AtPRXs with RMA normalized signals above a 90 threshold (Belmonte et al 2013 data processing) or a 300 threshold (eFP browser and GSE12404 data processing) in at least one laser capture microdissection (LCM) sample were selected. The Belmonte et al (2013) PNAS data processing corresponded to RMA normalized signals for 22810 probe sets in all LCM samples (averaged across bioreps) w…
Expression data from LCM samples were retrieved from Dataset S2 of Belmonte et al (2013) and from individual tables for expression values in eFP browser (seed data source) and from the original GSE12404 dataset reorganized in Supplementary Table S1.
# Annotation from the peroxibase (http://peroxibase.toulouse.inra.fr/) ; ‡ Locus identifier and description based on TAIR9 annotation of the ATH1 GeneChip
§ Pearson correlation coefficients (PCC) based on signals across all samples from "Belmonte et al 2013" vs "eFP browser" and "eFP browser" vs "GSE12404" values were calculated in Microsoft Excel. Note the very high PCC values in the "Belmonte vs eFP" column showing that the two types of normalization/processing of the original data were very similar despite variation in the amplitude of signals. …
* Ratio of normalized signal intensities from eFP browser vs Belmonte et al 2013 was individually calculated for any sample for which the intensity from Belmonte analysis was above 15 (cutoff defined by Belmonte et al (2013). Mean values +/- SD are presented. Details of calculation are presented on the right of the Microsoft Excel sheet.
NA: non available
Abbreviations: CZEN, chalazal endosperm; CZSC, chalazal seed coat; EP, embryo proper; MEN, micropylar endosperm; PEN, peripheral endosperm; SC, seed coat; SUS, suspensor; WS, whole seed.
Note that the "Belmonte et al 2013" and "eFP browser" studies did use the exact same samples present in the original GSE12404 dataset. Slight differences of PCC calculation are only due to the normalization/processing methods used.
						embryo proper	micropylar endosperm	peripheral endosperm	chalazal endosperm	chalazal seed coat	general seed coat	whole seed	embryo proper	suspensor	micropylar endosperm	peripheral endosperm	chalazal endosperm	chalazal seed coat	general seed coat	whole seed	embryo proper	micropylar endosperm	peripheral endosperm	chalazal endosperm	chalazal seed coat	seed coat	whole seed	embryo proper	micropylar endosperm	cellularized endosperm	chalazal endosperm	chalazal seed coat	general seed coat	whole seed	embryo proper	peripheral endosperm	chalazal endosperm	chalazal seed coat	general seed coat	whole seed	embryo proper	micropylar endosperm	peripheral endosperm	chalazal endosperm	chalazal seed coat	seed coat	whole seed
						pre-globular stage							globular stage								heart stage							linear-cotyledon stage							bending cotyledon stage						mature green stage
						pg EP	pg MCE	pg PEN	pg CZE	pg CZSC	pg SC	pg WS	g EP	g SUS	g MCE	g PEN	g CZE	g CZSC	g SC	g WS	h EP	h MCE	h PEN	h CZE	h CZSC	h SC	h WS	lc EP	lc MCE	lc PEN	lc CZE	lc CZSC	lc SC	lc WS	bc EP	bc PEN	bc CZEN	bc CZSC	bc SC	bc WS	mg EP	mg MCE	mg PEN	mg CZE	mg CZSC	mg SC	mg WS
Annotation#	Locus‡	ATH1 Probe Set ID	Reference	PCC§ (Belmonte vs eFP browser)	PCC§ (eFP browser vs GSE12404)	RMA Averaged Signals (Belmonte et al 2013) or GCOS TGT100 Normalized Signals (eFP browser and GSE12404)																																										Mean ratio (individual gene)*	SD
AtPRX42	At4g21960	254386_at	Belmonte et al 2013	0.991639	1	5.1	8.4	6	7	434.3	987	973.9	7.2	81.9	35.7	15.6	10.7	234.8	920.9	1967.1	23.8	103.2	80.8	6.7	627.2	1383.1	1055.2	265.9	1913.6	467.3	99.9	622.8	1241	1184.1							2036.2	2543.8	2594.6	1628	1379.3	1108.7	2187.4	2.6914	0.391383
			eFP browser			5.88	9.87	3.26	10.12	1210.96	2408.67		5.79	196.6	69.79	30.32	22.84	676.02	2361.67		76.05	251.03	198.65	24.77	1919.99	3211.97		786.16		1332.65	259.09	1851.65	3060.18								6209.37	7571.52	7467.44	4131.32	3510.89	4027.88
			GSE12404			5.88791	9.87125	3.26388	10.1241	1211.06	2408.89	2256.78	5.7929	196.654	69.8253	30.337	22.8528	676.192	2362.17	5742.68	76.0633	251.083	198.685	24.6419	1920.46	3212.46	2534.57	786.298	5110.13	1332.91	259.15	1852.01	3060.52	3598.51	2478.79	5119.1	254.008	3558.21	4812.98	4059.03	6210.09	7572.39	7468.25	4131.76	3511.32	4028.74	6666.75
AtPRX12	At1g71695	261518_at	Belmonte et al 2013	0.996444	1	6.2	7.1	5.9	12.9	17.2	32.5	19.8	6.1	5.3	11.4	6.3	8.3	7.6	13.9	11.3	6.1	7.5	6.2	10.7	15.7	11.7	10.5	46.9	7.8	7.9	7	19.2	7.4	14.4							103.6	1830.5	1323.5	815.9	238.3	111.6	280.8	2.40149	0.409315
			eFP browser			3.79	13.17	2.16	40.71	44.52	82.18		6.5	7.79	35.94	10.74	12.04	23.79	47.52		8.52	4.81	5.23	20.41	35.72	22.42		82.67		17.79	12.51	39.94	30.15								210.37	4186.47	2923.18	2287.14	622.29	361.63
			GSE12404			3.79744	13.1805	2.16757	40.7174	44.5253	82.1956	76.446	6.22948	7.76586	35.9608	10.7525	12.0456	23.8026	47.5352	34.4722	8.52988	4.81905	5.14436	20.4316	35.7306	22.4284	33.451	82.6856	18.386	17.7997	12.5153	39.9554	30.1623	46.8588	154.114	5.3333	15.5274	98.8211	30.3469	122.588	210.399	4186.97	2923.49	2287.38	622.371	361.723	494.137
AtPRX50	At4g37520	253099_s_at	Belmonte et al 2013	NA	1	3.4	4	3.3	4	231.5	38.3	50.6	5.1	2.6	5.5	4.2	3.3	197.5	67.8	89.7	2.8	2.7	4.1	3.4	295.1	138.9	83.7	3.5	5.5	4.5	9.5	346.3	920.5	217.1							3.4	6.8	4	4.8	490.4	880.1	158.6	3.32639	0.191315
			eFP browser			1.97	2.92	3.56	10.15	711.79	136.95		11.11	0.88	2.52	6.24	3.09	639.04	217.69		1.6	0.7	4.55	2.77	937.94	487.52		2.41		8.29	23.69	1103.55	3360.54								2.13	23.9	7.18	15.64	1613.29	2949.74
			GSE12404			1.98106	2.92085	3.57045	10.1531	711.849	136.972	189.772	11.118	0.784725	2.52334	5.86613	3.08575	639.199	217.746	328.679	1.60111	0.704852	4.55602	2.77276	938.189	487.599	284.365	2.41582	14.7515	8.29781	23.7033	1103.77	3360.92	804.402	1.84423	35.1377	2.92976	1405.76	4104.46	1189.81	2.13541	23.903	7.18285	15.6448	1613.48	2950.36	492.689
AtPRX51	At4g37530		Belmonte et al 2013	NA	1	3.4	4	3.3	4	231.5	38.3	50.6	5.1	2.6	5.5	4.2	3.3	197.5	67.8	89.7	2.8	2.7	4.1	3.4	295.1	138.9	83.7	3.5	5.5	4.5	9.5	346.3	920.5	217.1							3.4	6.8	4	4.8	490.4	880.1	158.6	3.32639	0.191315
			eFP browser			1.97	2.92	3.56	10.15	711.79	136.95		11.11	0.88	2.52	6.24	3.09	639.04	217.69		1.6	0.7	4.55	2.77	937.94	487.52		2.41		8.29	23.69	1103.55	3360.54								2.13	23.9	7.18	15.64	1613.29	2949.74
			GSE12404			1.98106	2.92085	3.57045	10.1531	711.849	136.972	189.772	11.118	0.784725	2.52334	5.86613	3.08575	639.199	217.746	328.679	1.60111	0.704852	4.55602	2.77276	938.189	487.599	284.365	2.41582	14.7515	8.29781	23.7033	1103.77	3360.92	804.402	1.84423	35.1377	2.92976	1405.76	4104.46	1189.81	2.13541	23.903	7.18285	15.6448	1613.48	2950.36	492.689
AtPRX43	At4g25980	254036_at	Belmonte et al 2013	0.997519	1	5.2	6.2	5	8.8	5	4.1	3.9	6	4	6.3	4.6	6.8	5.7	6.9	5.1	3.6	3.9	5.6	8	5.1	5.4	4.5	15.3	9.7	9.3	6	7.9	7.2	6							227.1	914	759.3	107.9	8.6	109.8	237.2	2.70987	0.350414
			eFP browser			11.35	22.47	7.59	18.96	15.54	5.29		16.56	8.14	15.48	1.6	12.51	20.65	35.11		5.39	3.95	13.57	27.42	6.74	10.24		44.31		27.65	17.52	26.1	24.27								573.09	2336.52	2197.8	237.51	40.35	349.99
			GSE12404			11.3604	22.4843	7.5984	18.9713	15.5474	5.29143	6.49736	16.5702	8.14714	15.4938	1.60328	12.5196	20.6554	35.1249	14.515	5.3913	3.95854	13.5764	27.4287	6.74982	10.2413	3.62189	44.3252	28.1388	27.6779	17.6035	26.1101	24.2772	17.462	119.421	91.8794	26.64	25.0992	71.3317	168.211	573.158	2336.8	2198.05	237.542	40.3566	350.07	468.281
AtPRX56	At5g15180	250157_at	Belmonte et al 2013	0.99133	1	3.4	4.2	3.6	5.1	3	3.7	4.2	3.4	3.5	4.8	4	4.7	3.5	3.5	3.5	3	3.7	4.3	5.4	3.4	4.9	5.2	3.7	4.8	3.6	4.3	35.8	685.9	144.4							3.4	4.5	4.5	4.5	126.5	147.2	31	3.77334	1.25791
			eFP browser			5.71	14.85	3.82	11.84	0.74	8		4.46	7.67	2.63	9.65	14.92	2.43	4.31		4.1	0.76	7.59	16.61	13.74	9.15		4.17		9.02	22.05	192.81	1781.13								8.11	16.65	8.54	11.35	376.66	608.42
			GSE12404			5.71338	14.8557	3.82759	11.8499	0.743461	8.00273	4.78623	4.4637	7.67556	2.63833	9.65995	15.209	2.4329	4.31137	8.89198	4.10207	0.765632	7.5954	16.6218	12.7267	9.16031	15.767	4.17609	15.5209	9.02176	22.0468	192.853	1781.33	525.81	5.97138	15.8693	1.80868	263.901	2033.04	432.738	8.11993	16.6584	8.54203	11.3578	376.704	608.545	130.32
AtPRX55	At5g14130	250200_at	Belmonte et al 2013	0.990368	1	6.7	11.9	7.9	174.4	560.9	363.9	201.6	3.7	3.2	7.9	15.3	7.6	301.7	393	501.3	3.5	9.7	9.9	5	90.2	352.8	77.3	4.2	12	3.8	5.2	13.3	5.7	5.2							3.7	16.4	15.3	4.3	11.1	188.4	11.4	3.15364	0.57782
			eFP browser			9.94	46.45	12.7	635.87	1697.09	1152.08		1.19	0.57	10.5	32.97	2.76	1030.82	1639.36		0.34	28.62	14.06	3.5	318.8	1176.54		1.23		1.01	1.21	45.82	1.38								1.56	42.47	37.65	1.49	23.98	600.96
			GSE12404			9.95044	46.467	12.7064	635.955	1697.23	1152.19	784.027	1.18594	0.578929	10.5253	32.9873	2.76325	1031.08	1639.72	1395.41	0.341172	28.6238	14.0662	3.32884	318.878	1176.74	260.138	1.23301	28.6574	1.01955	1.20857	45.5294	1.38724	2.64965	1.53421	15.0175	6.15772	12.7498	12.7983	7.42788	1.56767	42.4745	37.656	1.49606	23.9931	601.078	20.1372
AtPRX03	At1g05260	264577_at	Belmonte et al 2013	0.987297	1	5.7	10.1	7.5	16.8	54.2	341.8	233.3	6	9.9	12	15.6	8.9	120.8	414.3	477.5	5	8.1	9.8	10.1	89.5	325.6	180.7	7.4	84.9	13.2	19.4	210.6	430.3	254.2							8.3	17.5	7.6	16.8	359.8	38.5	29.2	2.65911	0.582659
			eFP browser			2.52	15.26	14.12	40.13	127.37	1112.45		1.4	13.62	26.04	21.76	8.76	342.85	1159.88		3.45	17.85	13.61	14.43	260.23	817.83		6.79		24.13	56.94	643.95	1354.36								20.59	34.35	3.96	40.86	770.92	144.89
			GSE12404			2.52372	15.2649	14.124	40.1376	127.38	1112.57	745.491	1.40136	13.6291	26.0532	21.7726	8.76789	342.939	1160.14	1189.48	3.456	17.8634	13.6182	14.2607	260.292	817.955	515.901	6.84811	229.215	24.1358	56.9587	644.078	1354.52	801.914	3.26388	212.551	39.8522	1553.85	1609.18	603.157	20.5991	34.362	3.96475	40.8653	771.009	144.923	88.4282
AtPRX36	At3g50990	252138_at	Belmonte et al 2013	0.999313	1	5	5.7	4.9	6.1	4.8	4.7	4	4.7	4.2	8.2	5.2	5.6	4.6	5.4	4.5	4.6	4.5	4.2	6.4	5.7	4.6	5.1	4.2	4.6	5.6	5.6	120.2	417.7	225.5							4.2	4.4	5.3	5.3	16.1	8.5	4.5	3.42979	0.189838
			eFP browser			15.07	26.78	3.53	11.38	8.37	8.35		3.68	1.79	12.85	1.91	12.28	7.71	2.27		2.75	3.37	2.77	14.54	13.6	3.07		4.16		8.95	11.59	404.88	1521.57								6.79	1.1	11.39	2.58	52.78	64.75
			GSE12404			15.0803	26.7842	3.53879	11.3898	8.37845	8.35958	2.04004	3.6971	1.79853	12.8488	1.90472	12.2847	7.85831	2.27784	4.05171	2.75768	3.37962	2.77093	14.878	13.6125	3.07439	9.31149	4.1555	5.38057	8.95855	11.5511	404.959	1521.73	553.609	1.2062	1.77371	27.1795	992.47	28.803	20.0488	6.79114	1.10033	11.3919	2.58021	52.7947	64.7743	8.71556
AtPRX46	At4g31760	253513_at	Belmonte et al 2013	0.996065	1	109.6	7.9	6.3	11.8	3.4	3.9	5.3	78.3	223.7	6.4	4.7	6.3	3.1	3.8	5.6	67.8	33.9	4.2	4.8	4.3	4.3	8.3	29.9	6.1	7	4.5	3.8	4.2	13.1							8.9	4.8	4.3	3.7	4	5.5	13.9	3.47066	0.781269
			eFP browser			453.9	35.43	10.28	26.94	2.63	9.39		246.51	915.46	20.47	4.91	12.11	1.34	6.29		284.71	79.96	4.14	4.21	1.72	3.8		86.23		10.68	4.81	5.89	12.12								28.15	9.51	8.15	12.69	1.54	18.91
			GSE12404			453.962	35.4374	10.2824	26.9517	2.63119	9.39278	13.3593	246.619	915.682	20.4857	4.9114	12.1183	1.34492	6.29823	21.2332	284.738	79.9849	4.14178	4.21925	1.72601	3.80904	25.9761	86.2505	21.0475	10.6876	4.81247	5.89843	12.1291	61.1071	208.68	4.5829	7.74736	8.67593	1.96339	132.261	28.1544	9.51439	8.15222	12.7013	1.54864	18.9204	58.9921
AtPRX17	At2g22420	264001_at	Belmonte et al 2013	0.995016	1	114.5	32.5	276.4	42.1	20.7	97.2	84.9	83.6	44.1	80.1	255.9	66.7	12.2	208.7	135.7	78	67.7	72.6	83.6	11.8	139.4	65.5	27.7	237.4	22.5	8.6	16	21.6	34.8							14.1	143.3	19.1	225.9	64.4	4.9	13.4	2.89395	0.405435
			eFP browser			355.11	90.42	901.29	108.95	43.44	314.65		273.61	106.74	219.09	784.81	235.45	31.44	589.39		233.91	169.06	240.48	228.08	31.39	415.05		65.7		49.18	19.26	47.48	63.03								43.76	486.14	48.13	664.13	233.25	2.28
			GSE12404			355.164	90.4303	901.412	108.966	43.4519	314.685	264.505	273.728	106.774	219.198	785.025	235.59	31.4476	589.527	397.315	233.936	169.099	240.535	228.178	31.401	415.12	181.028	65.7138	699.844	49.1947	19.2471	47.504	63.0538	110.001	46.2233	23.9516	31.0228	20.6604	21.3195	53.6837	43.771	486.198	48.137	664.211	233.275	2.28369	50.7363
AtPRX11	At1g68850	260035_at	Belmonte et al 2013	0.999582	1	4.4	4	3.5	4.7	3.4	3.6	4.1	4.5	3.2	5	3.3	5.9	3.8	3.9	3.1	3.4	3.7	3.4	5.7	3.9	3.6	3.1	3.4	3.8	3.6	4.7	4.3	3.7	4							4.2	4.4	3.7	3.6	18.3	165.2	4.6	3.71614	0.467183
			eFP browser			9.33	10.28	1.43	10.3	0.68	7.85		12.45	7.18	7.95	1.58	19.72	5.16	8.08		2.77	1.08	1.3	8.69	15.58	6.66		1.08		5.19	8.73	2.21	6.67								8.01	12.36	0.88	4.34	61.96	668.48
			GSE12404			9.33584	10.2889	1.43766	10.3024	0.6818	7.85297	1.59518	12.4611	7.1873	7.95778	1.58588	19.7187	5.16853	8.08343	3.31275	2.77627	1.08661	1.13719	8.69746	15.5913	6.66977	5.54927	1.08845	4.66859	5.19355	8.73392	2.21775	6.67506	1.58493	1.8437	7.51235	2.80916	10.4553	4.09821	4.85418	8.0185	12.3746	0.884331	4.34134	61.9715	668.617	7.2072
AtPRX22	At2g38380	267053_s_at	Belmonte et al 2013	NA	1	4.4	6.2	4.9	9.2	4.2	4.9	4.3	4.4	3.5	3.1	4.7	5.7	3.9	3.7	4.1	3.2	4.1	4	8	4.9	3.9	3.4	3.9	6.1	4.2	6.1	5.9	3.7	4.5							6	86.6	53.6	16.7	123.4	261.1	85.6	3.22748	1.06149
			eFP browser			1.93	18.11	10.83	29.84	5.38	14.96		5.59	3.69	1.55	6.03	13.98	6.36	6.72		3.49	1.77	6.75	13.81	5.26	4.09		10.38		9.99	13.9	8.88	3.68								25.51	260.84	161.68	84.73	310.97	656.75
			GSE12404			1.93886	18.1153	10.8383	29.846	5.38755	14.9559	11.1983	5.59369	4.10554	1.55389	6.04189	13.9947	6.36923	6.72438	2.67413	3.49723	1.7706	6.75221	13.8203	5.02756	4.09371	2.64435	10.3857	19.9321	9.9985	13.9063	8.89026	3.69015	15.0675	8.19533	35.6352	10.1882	4.6306	1.30828	69.0429	25.5196	260.872	161.708	84.748	311.02	656.895	303.297
AtPRX23	At2g38390		Belmonte et al 2013	NA	1	4.4	6.2	4.9	9.2	4.2	4.9	4.3	4.4	3.5	3.1	4.7	5.7	3.9	3.7	4.1	3.2	4.1	4	8	4.9	3.9	3.4	3.9	6.1	4.2	6.1	5.9	3.7	4.5							6	86.6	53.6	16.7	123.4	261.1	85.6	3.22748	1.06149
			eFP browser			1.93	18.11	10.83	29.84	5.38	14.96		5.59	3.69	1.55	6.03	13.98	6.36	6.72		3.49	1.77	6.75	13.81	5.26	4.09		10.38		9.99	13.9	8.88	3.68								25.51	260.84	161.68	84.73	310.97	656.75
			GSE12404			1.93886	18.1153	10.8383	29.846	5.38755	14.9559	11.1983	5.59369	4.10554	1.55389	6.04189	13.9947	6.36923	6.72438	2.67413	3.49723	1.7706	6.75221	13.8203	5.02756	4.09371	2.64435	10.3857	19.9321	9.9985	13.9063	8.89026	3.69015	15.0675	8.19533	35.6352	10.1882	4.6306	1.30828	69.0429	25.5196	260.872	161.708	84.748	311.02	656.895	303.297
AtPRX21	At2g37130	265471_at	Belmonte et al 2013	0.981083	1	7.7	9.4	6.3	8.5	29.8	11.5	6.9	5.9	5.7	7.1	7.2	7.1	150.5	17.1	17.9	5.8	4.8	5.4	7	129.7	33	10.3	6.4	6.2	6.2	7.6	129.6	8.2	13.1							5.6	6.8	5.8	7.7	233.6	9.9	9.2	2.38151	0.403011
			eFP browser			6.3	3.31	2.39	2.95	69.22	24.46		1.69	0.97	3.84	1.93	1.73	292.01	47.91		2.04	1.64	1.25	2.97	293.77	75.09		5.42		1.85	2.76	394.9	3.18								1.43	1.65	1.18	18.78	471.46	20.2
			GSE12404			6.30761	3.31114	2.39491	2.95881	69.2337	24.4693	6.12192	1.6928	0.976467	3.84193	1.91226	1.76988	292.091	47.9783	34.9684	2.04453	1.65125	1.25882	2.96934	294.089	75.1043	27.7361	5.42267	2.41358	1.85048	2.76094	394.974	3.18495	37.0892	0.923573	1.11733	1.58235	591.551	5.82451	2.41957	1.43901	1.65052	1.18518	18.7863	471.524	20.2119	12.7113
AtPRX64	At5g42180	249227_at	Belmonte et al 2013	0.996114	0.999999	3.7	4	3.3	4.1	3.9	4.1	6.5	4.1	3.4	3.2	3.5	3.8	3.5	3.9	3.9	3.3	3.6	3.4	3.8	3.6	4.4	3.8	3.5	3.5	4.6	3.7	3.6	3.9	4.3							3.5	3.9	4.8	3.4	37.4	91.2	5.7	3.54666	0.370381
			eFP browser			1.4	4.38	0.78	1.9	0.74	8.83		2.96	1.03	0.69	1.78	3.53	1.4	10.09		0.69	3.32	6.1	4.75	2.92	11.83		2.99		9.56	0.88	8.22	7.52								0.53	4.31	16.02	3.57	142.44	299.57
			GSE12404			1.40821	4.37499	0.787306	1.90237	0.742675	8.83361	10.932	2.93087	1.03191	0.694839	1.78723	3.54461	1.40562	10.0967	14.8833	0.693524	3.32113	6.10896	4.76044	2.92063	11.4096	10.7633	2.99676	6.03682	9.59706	0.889048	8.17874	7.46921	23.4173	5.13991	9.18398	5.64931	12.9848	23.2162	8.58192	0.530889	4.31297	16.0224	3.57661	142.47	299.637	22.1191
			Mean PCC	0.993496																																												Mean ratio (all applicable genes)*	SD
																																																2.94972	0.625542
			SD PCC	0.00682109

## Sheet: Sup Table S4
Supplementary Table 4: Comparison of the ISH results with the tissue-specific transcriptomic data for 24 selected AtPRXs out of the 73 members of the multigenic family: towards the definition of transcriptomic threshold(s) predicting obtention of positive ISH results. The Supplementary Table S1 was used to summarize ISH results obtained for the 24 selected AtPrx (highlighted in blue in the probe …
							GSM311273 GSM311274	GSM311275 GSM311276	GSM311277 GSM311278	GSM311279 GSM311280	GSM311281 GSM311282	GSM311283 GSM311284	GSM311285 GSM311286	GSM284384 GSM284385	GSM284386 GSM284387	GSM284388 GSM284389	GSM284390 GSM284391	GSM284392 GSM284393 GSM284394	GSM284395 GSM284396	GSM284397 GSM284398	GSM499416 GSM499417	GSM378645 GSM378646	GSM378647 GSM378648	GSM378649 GSM378650	GSM378651 GSM378652 GSM378653	GSM378654 GSM378655 GSM378656	GSM378657 GSM378658	GSM378659 GSM378660	GSM311287 GSM311288	GSM499420 GSM499421	GSM311289 GSM311290	GSM311291 GSM311292	GSM311293 GSM311294	GSM311295 GSM311296	GSM499418 GSM499419	GSM501157 GSM501158	GSM501159 GSM501160	GSM501161 GSM501162	GSM501163 GSM501164	GSM501165 GSM501166	GSM501167 GSM501168	GSM378733 GSM378734	GSM378735 GSM378736	GSM378737 GSM378738	GSM378739 GSM378740	GSM378741 GSM378742	GSM378743 GSM378744	GSM378745 GSM378746
							pre-globular stage							globular stage								heart stage							linear-cotyledon stage							bending cotyledon stage						mature green stage
Annotation	ORF/AGI	ATH1 Probe Set ID	Max value	Rank	Gene Symbol	Gene Title	pg EP	pg MCE	pg PEN	pg CZEN	pg CZSC	pg SC	pg WS	g EP	g SUS	g MCEN	g PEN	g CZEN	g CZSC	g SC	g WS	h EP	h MCEN	h PEN	h CZEN	h CZSC	h SC	h WS	lc EP	lc MCEN	lc PEN	lc CZEN	lc CZSC	lc SC	lc WS	bc EP	bc PEN	bc CZEN	bc CZSC	bc SC	bc WS	mg EP	mg MCEN	mg PEN	mg CZEN	mg CZSC	mg SC	mg WS	Fig. 2
AtPRX42	AT4G21960	254386_at	7572.39	220	PRXR1	PRXR1; electron carrier/ heme binding / peroxidase	5.88791	9.87125	3.26388	10.1241	1211.06	2408.89	2256.78	5.7929	196.654	69.8253	30.337	22.8528	676.192	2362.17	5742.68	76.0633	251.083	198.685	24.6419	1920.46	3212.46	2534.57	786.298	5110.13	1332.91	259.15	1852.01	3060.52	3598.51	2478.79	5119.1	254.008	3558.21	4812.98	4059.03	6210.09	7572.39	7468.25	4131.76	3511.32	4028.74	6666.75	a
AtPRX12	AT1G71695	261518_at	4186.97	613	0	0	3.79744	13.1805	2.16757	40.7174	44.5253	82.1956	76.446	6.22948	7.76586	35.9608	10.7525	12.0456	23.8026	47.5352	34.4722	8.52988	4.81905	5.14436	20.4316	35.7306	22.4284	33.451	82.6856	18.386	17.7997	12.5153	39.9554	30.1623	46.8588	154.114	5.3333	15.5274	98.8211	30.3469	122.588	210.399	4186.97	2923.49	2287.38	622.371	361.723	494.137	b
AtPRX50	AT4G37520	253099_s_at	4104.46	636	0	0	1.98106	2.92085	3.57045	10.1531	711.849	136.972	189.772	11.118	0.784725	2.52334	5.86613	3.08575	639.199	217.746	328.679	1.60111	0.704852	4.55602	2.77276	938.189	487.599	284.365	2.41582	14.7515	8.29781	23.7033	1103.77	3360.92	804.402	1.84423	35.1377	2.92976	1405.76	4104.46	1189.81	2.13541	23.903	7.18285	15.6448	1613.48	2950.36	492.689	c
AtPRX51	AT4G37530	253099_s_at	4104.46	636	0	0	1.98106	2.92085	3.57045	10.1531	711.849	136.972	189.772	11.118	0.784725	2.52334	5.86613	3.08575	639.199	217.746	328.679	1.60111	0.704852	4.55602	2.77276	938.189	487.599	284.365	2.41582	14.7515	8.29781	23.7033	1103.77	3360.92	804.402	1.84423	35.1377	2.92976	1405.76	4104.46	1189.81	2.13541	23.903	7.18285	15.6448	1613.48	2950.36	492.689	d
AtPRX43	AT4G25980	254036_at	2336.8	1290	0	0	11.3604	22.4843	7.5984	18.9713	15.5474	5.29143	6.49736	16.5702	8.14714	15.4938	1.60328	12.5196	20.6554	35.1249	14.515	5.3913	3.95854	13.5764	27.4287	6.74982	10.2413	3.62189	44.3252	28.1388	27.6779	17.6035	26.1101	24.2772	17.462	119.421	91.8794	26.64	25.0992	71.3317	168.211	573.158	2336.8	2198.05	237.542	40.3566	350.07	468.281
AtPRX56	AT5G15180	250157_at	2033.04	1516	0	0	5.71338	14.8557	3.82759	11.8499	0.743461	8.00273	4.78623	4.4637	7.67556	2.63833	9.65995	15.209	2.4329	4.31137	8.89198	4.10207	0.765632	7.5954	16.6218	12.7267	9.16031	15.767	4.17609	15.5209	9.02176	22.0468	192.853	1781.33	525.81	5.97138	15.8693	1.80868	263.901	2033.04	432.738	8.11993	16.6584	8.54203	11.3578	376.704	608.545	130.32	e
AtPRX55	AT5G14130	250200_at	1697.23	1858	0	0	9.95044	46.467	12.7064	635.955	1697.23	1152.19	784.027	1.18594	0.578929	10.5253	32.9873	2.76325	1031.08	1639.72	1395.41	0.341172	28.6238	14.0662	3.32884	318.878	1176.74	260.138	1.23301	28.6574	1.01955	1.20857	45.5294	1.38724	2.64965	1.53421	15.0175	6.15772	12.7498	12.7983	7.42788	1.56767	42.4745	37.656	1.49606	23.9931	601.078	20.1372
AtPRX03	AT1G05260	264577_at	1609.18	1967	RCI3	RCI3 (RARE COLD INDUCIBLE GENE 3); peroxidase	2.52372	15.2649	14.124	40.1376	127.38	1112.57	745.491	1.40136	13.6291	26.0532	21.7726	8.76789	342.939	1160.14	1189.48	3.456	17.8634	13.6182	14.2607	260.292	817.955	515.901	6.84811	229.215	24.1358	56.9587	644.078	1354.52	801.914	3.26388	212.551	39.8522	1553.85	1609.18	603.157	20.5991	34.362	3.96475	40.8653	771.009	144.923	88.4282
AtPRX36	AT3G50990	252138_at	1521.73	2102	0	0	15.0803	26.7842	3.53879	11.3898	8.37845	8.35958	2.04004	3.6971	1.79853	12.8488	1.90472	12.2847	7.85831	2.27784	4.05171	2.75768	3.37962	2.77093	14.878	13.6125	3.07439	9.31149	4.1555	5.38057	8.95855	11.5511	404.959	1521.73	553.609	1.2062	1.77371	27.1795	992.47	28.803	20.0488	6.79114	1.10033	11.3919	2.58021	52.7947	64.7743	8.71556	f
AtPRX46	AT4G31760	253513_at	915.682	3539	0	0	453.962	35.4374	10.2824	26.9517	2.63119	9.39278	13.3593	246.619	915.682	20.4857	4.9114	12.1183	1.34492	6.29823	21.2332	284.738	79.9849	4.14178	4.21925	1.72601	3.80904	25.9761	86.2505	21.0475	10.6876	4.81247	5.89843	12.1291	61.1071	208.68	4.5829	7.74736	8.67593	1.96339	132.261	28.1544	9.51439	8.15222	12.7013	1.54864	18.9204	58.9921
AtPRX17	AT2G22420	264001_at	901.412	3591	0	0	355.164	90.4303	901.412	108.966	43.4519	314.685	264.505	273.728	106.774	219.198	785.025	235.59	31.4476	589.527	397.315	233.936	169.099	240.535	228.178	31.401	415.12	181.028	65.7138	699.844	49.1947	19.2471	47.504	63.0538	110.001	46.2233	23.9516	31.0228	20.6604	21.3195	53.6837	43.771	486.198	48.137	664.211	233.275	2.28369	50.7363	g
AtPRX11	AT1G68850	260035_at	668.617	4678	0	0	9.33584	10.2889	1.43766	10.3024	0.6818	7.85297	1.59518	12.4611	7.1873	7.95778	1.58588	19.7187	5.16853	8.08343	3.31275	2.77627	1.08661	1.13719	8.69746	15.5913	6.66977	5.54927	1.08845	4.66859	5.19355	8.73392	2.21775	6.67506	1.58493	1.8437	7.51235	2.80916	10.4553	4.09821	4.85418	8.0185	12.3746	0.884331	4.34134	61.9715	668.617	7.2072
AtPRX22	AT2G38380	267053_s_at	656.895	4747	0	0	1.93886	18.1153	10.8383	29.846	5.38755	14.9559	11.1983	5.59369	4.10554	1.55389	6.04189	13.9947	6.36923	6.72438	2.67413	3.49723	1.7706	6.75221	13.8203	5.02756	4.09371	2.64435	10.3857	19.9321	9.9985	13.9063	8.89026	3.69015	15.0675	8.19533	35.6352	10.1882	4.6306	1.30828	69.0429	25.5196	260.872	161.708	84.748	311.02	656.895	303.297
AtPRX23	AT2G38390	267053_s_at	656.895	4747	0	0	1.93886	18.1153	10.8383	29.846	5.38755	14.9559	11.1983	5.59369	4.10554	1.55389	6.04189	13.9947	6.36923	6.72438	2.67413	3.49723	1.7706	6.75221	13.8203	5.02756	4.09371	2.64435	10.3857	19.9321	9.9985	13.9063	8.89026	3.69015	15.0675	8.19533	35.6352	10.1882	4.6306	1.30828	69.0429	25.5196	260.872	161.708	84.748	311.02	656.895	303.297
AtPRX21	AT2G37130	265471_at	591.551	5187	0	0	6.30761	3.31114	2.39491	2.95881	69.2337	24.4693	6.12192	1.6928	0.976467	3.84193	1.91226	1.76988	292.091	47.9783	34.9684	2.04453	1.65125	1.25882	2.96934	294.089	75.1043	27.7361	5.42267	2.41358	1.85048	2.76094	394.974	3.18495	37.0892	0.923573	1.11733	1.58235	591.551	5.82451	2.41957	1.43901	1.65052	1.18518	18.7863	471.524	20.2119	12.7113
AtPRX64	AT5G42180	249227_at	299.637	8397	0	0	1.40821	4.37499	0.787306	1.90237	0.742675	8.83361	10.932	2.93087	1.03191	0.694839	1.78723	3.54461	1.40562	10.0967	14.8833	0.693524	3.32113	6.10896	4.76044	2.92063	11.4096	10.7633	2.99676	6.03682	9.59706	0.889048	8.17874	7.46921	23.4173	5.13991	9.18398	5.64931	12.9848	23.2162	8.58192	0.530889	4.31297	16.0224	3.57661	142.47	299.637	22.1191	h
AtPRX73	AT5G67400	246991_at	193.654	10780	0	0	10.4073	6.23653	1.26517	55.9585	4.65728	0.942134	9.59667	8.25961	0.745817	2.57095	7.29376	183.833	3.0014	3.15501	9.50721	5.1483	7.22151	1.58442	193.654	5.57189	2.39608	15.9644	3.61753	3.01658	5.01205	2.20212	0.665737	7.22871	2.94474	2.5141	12.9546	5.11119	2.94457	5.44614	1.41933	1.32147	8.93781	2.34061	2.35616	9.39384	1.88494	1.34073
AtPRX65	AT5G47000	248822_at	152.232	12039	0	0	4.82395	18.3924	24.049	11.8791	11.8498	12.3934	13.1133	15.0831	13.5727	8.10572	1.7763	10.0648	1.85225	18.8872	11.6964	3.39687	11.0043	9.76052	2.27952	20.6258	14.0954	17.2878	33.0413	8.56057	57.4246	152.232	7.58823	2.48186	5.6609	1.47785	16.7328	6.59976	10.2195	6.23909	18.6092	6.56698	10.9666	14.9761	15.6892	16.3197	10.9517	7.09219
AtPRX52	AT5G05340	250798_at	118.444	13286	0	0	18.0358	23.1946	8.2536	14.1276	4.94334	3.11337	20.9118	42.0268	13.9768	9.99341	5.31834	25.1388	13.7851	2.27655	20.6397	0.889644	1.10803	2.81396	15.2444	16.4386	8.43101	4.13525	17.2708	39.1556	16.9769	6.3489	14.92	11.5859	29.1365	8.58294	17.8755	7.97319	3.81572	3.63788	21.2836	7.67306	57.1145	13.6622	70.5572	118.444	2.37605	12.3655
AtPRX66	AT5G51890	248382_at	101.835	14046	0	0	19.8182	24.5092	12.7815	29.2406	82.5942	16.0221	101.835	20.4198	10.7994	11.5389	7.88808	22.5082	37.7797	17.1527	63.5563	7.38473	17.1493	14.4189	11.0647	46.4936	9.42462	29.7231	17.697	9.21887	12.7755	28.6508	28.7977	29.7374	37.5791	12.2263	10.361	25.7848	80.5564	26.9764	4.09478	2.1957	7.68435	14.1554	10.0946	13.589	23.7816	27.7495
AtPRX58	AT5G19880	246145_at	94.4555	14357	0	0	1.55884	1.23	1.57561	0.988809	0.72916	0.845027	0.92658	2.93448	1.51756	8.46607	0.675919	8.91398	0.70398	1.19713	1.32862	3.63632	94.4555	3.67245	16.0263	5.13554	0.593131	24.8045	0.777148	50.3109	0.748638	1.33918	1.11429	0.976656	1.08639	0.688186	1.33056	6.11857	0.820917	2.46828	0.683117	2.11186	2.03588	1.86088	10.2121	0.73614	3.49465	5.68506
AtPRX30	AT3G21770	257952_at	88.7545	14600	0	0	1.46556	6.45842	5.98253	11.4003	6.547	0.800071	3.78462	0.965777	1.68189	1.48842	0.779637	6.65581	8.65314	7.09574	5.85624	0.77981	5.20035	11.5415	88.7545	3.82157	11.0935	26.7043	3.037	5.29521	1.8775	29.5931	19.6778	36.1756	3.83788	3.9925	3.57563	9.9394	10.1716	58.4981	14.2803	25.4889	2.81975	15.9026	4.75858	6.09441	66.4857	15.5249
AtPRX53	AT5G06720	250646_at	85.6133	14753	0	0	7.62303	23.0814	9.33671	21.1413	11.8772	8.79754	7.51535	3.35851	4.75126	9.43962	5.14471	9.53171	6.98518	6.33021	12.7078	3.46194	5.22579	0.915736	9.80438	8.21727	9.25913	8.97369	0.775464	2.63758	6.0076	27.8005	14.0846	3.32434	10.3954	0.41529	7.56684	10.669	6.74826	28.7364	8.08659	14.6907	7.25169	18.7343	6.32465	4.08575	85.6133	13.6148
AtPRX25	AT2G41480	267101_at	78.5528	15100	0	0	11.249	10.254	6.11838	15.8385	5.30562	7.33002	5.79249	19.9079	9.3435	25.2966	1.45863	14.8011	11.3474	8.3216	7.74547	3.79147	8.89712	9.13883	2.84041	22.4013	2.02308	14.3814	5.17037	3.59237	5.35665	18.426	25.9132	6.35456	12.2513	2.01236	3.92709	12.9405	78.5528	21.4398	3.63941	1.67006	5.59634	12.2743	3.4673	42.3733	22.4976	4.88801
AtPRX48	AT4G33870	253313_at	76.0041	15237	0	0	21.4059	16.9719	12.2587	27.6417	15.8663	16.2063	13.8132	8.96853	7.49674	7.52568	11.5659	33.6091	14.646	8.75724	14.7159	10.2834	16.0289	31.318	76.0041	18.1849	7.4661	22.5247	17.5522	11.7063	25.4518	41.8682	4.89914	4.84211	10.1853	21.0838	8.7687	68.819	24.3068	21.851	21.265	5.08451	4.08315	14.6988	10.1295	13.9124	28.307	12.9475
AtPRX10	AT1G49570	261606_at	69.6231	15587	0	0	1.17431	23.1335	2.97305	11.1002	0.625247	10.813	11.626	5.12368	7.45464	0.507524	3.01301	8.71277	0.851205	0.966158	0.999373	2.07004	1.95816	1.55748	4.21166	8.97279	0.991346	4.09685	8.70901	3.07431	6.3957	15.0754	5.43972	25.5188	12.6782	7.87694	6.01429	2.19874	5.15399	48.2169	12.6177	8.21555	1.31682	3.49443	1.34151	21.0793	69.6231	15.6808
AtPRX01 AtPRX02	AT1G05240 AT1G05250	264567_s_at	66.5955	15770	0	0	5.46813	9.521	1.12098	15.789	14.492	2.34586	10.0523	17.5091	11.7379	8.5665	1.80094	17.9289	3.33776	12.2823	15.8788	6.78645	11.1344	7.6007	19.317	9.2006	1.45935	23.4695	8.8213	10.9358	66.5955	4.54428	4.66463	20.9546	5.77991	10.0297	22.5736	4.38148	6.30119	18.0199	11.54	7.81738	4.19759	15.3145	34.5975	7.69962	14.1644	3.15939
AtPRX18	AT2G24800	263528_at	65.584	15826	0	0	6.49775	22.7256	15.8537	4.68899	8.77368	9.02185	18.9719	4.54089	6.61809	8.20212	4.47149	9.28717	3.6247	12.7318	3.84437	6.04646	6.90296	5.0163	1.98458	7.98681	4.7286	19.1668	20.4994	2.86349	8.48086	5.88195	4.87801	4.15241	16.1952	65.584	8.47632	11.2083	4.22764	16.7103	24.9279	44.43	13.5887	4.46544	1.54194	3.5701	17.0229	50.4011
AtPRX14 AtPRX15	AT2G18140 AT2G18150	263063_s_at	54.7151	16465	0	0	12.2711	7.41343	7.48438	14.196	2.06213	2.28158	9.57536	15.8248	7.4159	13.7906	2.76687	16.3724	17.0478	11.8567	13.6871	1.83808	5.08147	4.2698	3.37961	3.0423	20.7862	3.15038	8.40331	3.06043	4.40856	7.72802	4.39898	12.9726	17.5869	11.0785	8.23093	20.2241	16.1708	28.9952	7.47522	9.04448	54.7151	17.218	3.01242	5.90295	4.7888	9.95191
AtPRX31	AT3G28200	256578_at	54.3134	16487	0	0	9.69677	3.15885	2.3999	7.94931	26.7172	26.9863	27.8645	8.74268	1.05213	1.58185	5.48759	6.9964	9.07952	54.3134	46.9158	1.21458	0.428007	1.11361	11.5258	5.99627	18.6005	16.132	10.8058	5.24131	1.01072	7.871	3.18616	12.7653	9.35307	3.63862	1.70824	3.95995	8.58944	0.829228	15.3048	22.1839	9.3194	11.3052	11.4383	1.15915	25.2095	43.1443
AtPRX54	AT5G06730	250702_at	49.3587	16826	0	0	12.1976	49.3587	9.91567	20.5074	11.247	18.5713	20.0958	1.48669	2.77931	4.06536	2.00187	10.2514	4.47795	1.38734	7.80471	1.49303	3.33911	7.0072	18.3621	10.7943	4.57518	15.6774	5.90101	2.16941	4.36536	9.78214	17.1883	14.2452	4.07606	5.902	14.949	17.6932	13.4052	16.706	2.83308	0.893525	9.64109	7.07358	3.86303	4.54163	14.4696	3.71374
AtPRX04	AT1G14540	261474_at	48.9755	16868	0	0	2.90158	18.6134	2.276	15.1056	1.45317	6.1037	0.866883	0.653744	1.72587	5.28188	7.14317	6.07325	2.2711	4.8018	13.636	0.588829	0.718343	2.76947	2.57037	22.3691	0.849245	0.652399	1.6722	1.77083	1.77269	9.16429	5.4831	0.82662	48.9755	2.50615	5.78394	7.63012	9.80986	9.57829	11.2644	0.813464	4.4845	2.0772	2.44741	7.3258	25.9742	11.3775
AtPRX63	AT5G40150	249392_at	44.6249	17219	0	0	19.1591	2.27692	1.36204	1.27312	22.7636	23.2773	18.9192	17.8924	11.3821	0.668207	1.02793	7.84629	13.7855	36.2992	43.3985	32.1259	1.03483	4.21113	9.84851	3.30483	39.3479	24.6668	14.5099	3.00818	9.43987	9.76466	7.79325	5.5597	13.4167	25.1686	16.6865	31.9553	5.95903	1.83363	44.6249	2.14726	0.507412	12.7924	8.87867	2.58873	17.0925	15.623
AtPRX59	AT5G19890	246149_at	44.3335	17242	0	0	18.1289	3.64601	20.8256	22.4957	11.7435	11.2574	17.6315	6.86576	7.49623	3.71904	10.2844	7.1511	12.374	9.79079	22.8973	5.50234	5.66124	6.72008	29.6999	29.2613	10.8893	7.16319	15.3949	14.2204	11.2049	13.9817	8.09515	18.5299	27.516	4.82318	8.64122	36.7078	17.3334	8.1772	18.2287	18.4041	11.7185	11.1088	15.9843	16.9573	44.3335	7.28525
AtPRX69	AT5G64100	247297_at	44.0503	17261	0	0	8.06153	10.0762	10.9551	29.639	10.7582	22.6102	14.3202	6.70295	8.86219	10.5441	4.42283	33.4788	6.96563	15.989	8.51952	2.21024	4.22057	9.78682	36.3656	12.6537	13.2831	2.50776	7.77665	8.35104	8.49165	8.63272	8.2856	21.3982	19.453	4.08383	9.20665	23.8097	8.96039	25.8497	13.8547	9.52383	9.43667	4.01094	6.89686	4.21664	44.0503	20.1444
AtPRX71	AT5G64120	247327_at	40.0688	17612	0	0	21.8497	2.11973	2.22916	9.37965	7.01896	6.07315	3.04675	6.09206	0.546457	1.5225	1.39786	6.74628	9.20709	9.29551	13.2697	5.56892	2.3491	6.77743	5.77183	16.4551	9.53825	12.8938	4.48319	0.74034	7.72776	7.99018	7.18501	9.01117	15.2817	6.91826	5.57025	6.13297	12.062	11.9093	2.14528	3.35377	7.23809	15.7401	2.06667	8.48801	40.0688	24.5835	i
AtPRX27	AT3G01190	259276_at	38.4849	17773	0	0	12.7923	8.73136	9.25709	33.1899	1.17776	10.2439	18.0911	9.15072	1.53305	19.4765	18.4424	15.1721	9.35539	11.3483	3.87118	1.73052	10.2208	1.62918	5.02667	11.0961	10.0299	9.51404	12.8557	10.4088	7.58847	10.317	19.6479	5.50679	16.919	6.98052	1.27894	23.504	8.38054	38.4849	12.656	18.784	17.6658	23.778	17.0794	1.13375	34.0253	13.4336
AtPRX40	AT4G16270	245488_at	36.7891	17957	0	0	24.2398	36.7891	34.5562	16.2999	17.8909	26.7688	18.1089	19.195	33.2388	4.43676	17.1992	24.0869	31.0396	23.9505	14.2128	16.2996	6.55537	12.3021	2.84422	28.7528	12.7949	22.7227	15.965	10.5131	9.10501	9.60965	15.2115	19.6854	12.892	12.1289	8.74774	25.8383	21.7461	2.60633	11.825	36.4773	4.16836	6.113	23.2785	25.9204	11.1797	25.2694
AtPRX61	AT5G24070	249766_at	36.5556	17991	0	0	17.3275	16.2957	1.12488	36.5556	5.08945	4.72311	6.00942	10.1968	7.68824	15.6993	9.21312	20.8419	3.67095	6.95855	7.0244	4.3978	3.3944	7.27784	3.05894	18.3623	3.95194	6.0648	7.39493	5.30415	7.04119	10.9182	3.44806	9.06543	2.74085	7.26686	14.3351	1.94902	11.0708	3.26094	9.36721	11.9291	10.4294	13.6212	7.29076	5.6072	25.3766	19.3909
AtPRX07	AT1G30870	265102_at	35.4928	18103	0	0	6.20438	2.36766	2.43196	2.91209	1.39926	0.83804	1.20605	0.583274	4.11754	2.30664	2.02506	4.29182	1.54692	1.43392	2.96637	3.97696	1.25915	1.06908	6.04375	9.71053	9.73426	9.22634	1.10287	1.13789	2.10594	35.4928	14.9914	7.72555	1.17833	1.28251	0.564794	16.0027	12.9738	1.18555	6.13096	3.65302	16.6172	1.50559	1.07464	6.55707	17.6938	5.03406
AtPRX19	AT2G34060	256713_at	28.8635	19062	0	0	7.99119	3.79682	1.84198	8.51795	0.506834	5.95773	0.639604	2.27865	1.46848	5.7287	0.913273	1.46101	4.17264	4.81344	4.97741	0.400193	1.1056	0.581457	8.5176	7.47842	1.00152	0.526786	5.35643	15.6899	3.4645	1.98352	2.53876	4.2438	2.73689	16.4452	7.24313	2.21112	1.13271	2.43077	3.53624	28.8635	8.99169	10.5602	13.3237	1.46853	28.0348	26.8235
AtPRX45	AT4G30170	253667_at	27.4869	19287	0	0	7.0376	3.58567	4.37733	4.07472	1.19496	0.957133	5.44997	0.826462	2.64281	2.08863	10.2699	2.61516	9.81824	5.55273	3.65237	5.40759	2.89717	9.75356	5.65813	1.67186	0.664639	5.58153	0.970323	1.82705	1.47516	12.215	0.981184	15.5928	1.0427	2.27968	6.06491	3.40624	16.9223	27.4869	7.07463	1.02973	2.82189	1.69503	2.46312	6.69679	2.46828	2.24256
AtPRX37	AT4G08770	255110_at	27.1418	19354	0	0	3.4868	4.87751	3.95739	18.2037	6.59251	8.84693	18.6034	7.49582	5.39677	7.92512	6.79154	11.0641	6.32328	3.32281	5.02988	3.62187	0.906354	13.0887	8.20188	4.90163	3.98406	5.34933	9.63639	1.36779	2.398	10.9864	3.14392	10.3761	4.16094	7.26009	4.66834	27.1418	13.9478	4.7338	14.4212	25.3472	0.627879	12.2934	1.9751	5.19575	8.99302	20.2304
AtPRX41	AT4G17690	245376_at	26.0472	19566	0	0	10.9387	14.7475	5.82624	26.0472	1.23467	11.3226	0.980557	7.21904	0.4914	25.2039	0.961059	12.9486	1.24691	2.15073	7.88195	0.684122	5.57171	1.43243	4.33758	1.09333	9.11056	3.22342	7.35913	8.86967	9.02184	1.5622	1.22093	4.28219	5.89132	3.66808	4.41019	17.2413	4.0014	10.855	5.98154	7.20219	15.1259	8.13211	9.73018	3.88516	2.08309	13.7262
AtPRX09	AT1G44970	260941_at	25.7364	19644	0	0	11.0414	2.42531	4.58008	15.6846	2.92525	7.07248	12.1081	9.70805	1.32374	9.49873	2.75141	5.26878	0.474442	10.1363	13.6029	2.11866	4.39648	8.82957	25.7364	3.20365	3.29223	15.7733	6.25283	9.01101	8.86268	4.42547	8.56448	4.35527	5.02422	4.24868	11.9348	2.91583	14.3828	9.02092	11.6455	3.8674	7.74765	7.52476	8.40177	7.52644	21.0276	11.1602
AtPRX62	AT5G39580	249459_at	25.403	19710	0	0	0.816423	3.86019	3.44444	15.146	1.76	1.15796	0.69006	5.54435	3.68647	1.53471	1.27948	12.1476	1.57864	12.7833	1.40539	1.00094	1.5944	1.37248	8.44282	4.79408	2.79798	11.5652	3.6579	6.99089	1.30534	2.97562	5.3563	3.69574	25.403	0.376657	5.38571	3.49123	5.16759	1.85874	7.65301	5.99209	8.72365	7.94238	6.88382	9.6853	5.95821	4.82768
AtPRX44	AT4G26010	253998_at	25.3631	19717	0	0	1.58846	25.3631	5.7721	9.30109	0.801138	0.887815	1.15352	0.840101	0.384646	9.32864	0.581113	13.9189	4.32102	6.81745	15.407	0.995022	2.80414	1.39216	12.6981	5.43676	1.64568	11.8037	1.31049	2.05533	0.464878	3.08558	0.844659	0.795143	3.36823	2.07851	0.38928	0.718479	1.25929	6.80064	6.65354	5.19889	3.69359	2.1087	0.626789	1.00943	7.21178	7.5911
AtPRX26	AT2G43480	260539_at	24.5742	19870	0	0	8.56254	8.74821	6.88311	7.90765	3.00734	7.33778	7.59869	6.62413	10.6201	7.56122	3.72479	9.67527	9.28297	18.2327	8.94889	3.54975	7.46293	3.48861	2.3313	5.22694	7.89214	18.8931	1.62444	1.67005	9.93009	9.91277	2.54331	9.07078	1.57692	8.03152	1.95078	19.4664	8.26445	2.25235	15.1008	9.76373	14.4654	16.3833	24.1719	15.21	17.6996	24.5742
AtPRX49	AT4G36430	246228_at	23.8869	20010	0	0	3.26387	23.8869	3.63332	18.1742	12.6299	5.34589	6.2144	10.4845	8.67558	22.5207	5.62348	7.248	0.641002	5.57238	7.37656	1.10756	5.74895	10.9592	8.50473	11.394	5.86988	14.9369	7.12793	8.27846	6.31024	11.2833	9.26621	9.5134	1.25414	5.91548	2.79935	3.90682	6.51075	7.64101	7.09377	11.0624	14.4869	16.4901	1.56854	18.6526	1.94718	6.51161
AtPRX72	AT5G66390	247091_at	22.4587	20312	0	0	1.78168	15.5767	4.31853	3.56052	1.38018	11.9963	1.09505	4.71508	1.02033	13.4947	9.56791	3.04784	13.748	17.3695	12.9068	2.03038	7.42343	4.80059	9.38499	16.1363	8.05465	1.30382	4.79136	5.36552	11.3532	14.4887	12.7821	3.88329	3.1402	7.30847	7.89432	7.15099	13.6851	3.53833	8.95496	5.43977	9.33564	7.99054	6.40822	8.87421	22.4587	5.38628
AtPRX06	AT1G24110	264863_at	22.0559	20419	0	0	0.79304	12.895	5.96175	22.0559	1.05905	3.59328	2.70682	3.49153	1.02911	8.13379	2.86645	6.20147	4.52467	15.8823	9.31583	0.981583	7.10323	0.560877	3.15253	10.7515	4.76725	8.65317	3.12658	2.98946	2.02959	4.15149	13.3035	2.95252	3.80364	7.24658	6.59243	7.61041	17.1357	4.57834	4.85077	1.0678	2.6056	4.63566	10.1234	8.0028	5.14125	2.18122
AtPRX68	AT5G58400	247857_at	21.7896	20476	0	0	1.53822	17.1377	2.26775	8.58992	19.3515	8.27116	19.9338	1.25473	6.46592	15.9545	1.51731	5.17833	8.95233	9.34613	15.7644	1.39463	0.96884	1.54047	21.7896	10.9126	6.31426	3.18117	1.1095	1.97401	1.20023	1.32016	1.27078	2.00297	1.9411	7.65715	14.6023	10.9274	14.6333	13.3829	6.71819	5.90521	1.88996	9.6381	14.0841	2.36546	3.42715	17.2036
AtPRX24	AT2G39040	266191_at	21.6332	20513	0	0	0.509057	3.5145	1.68152	2.73357	2.76813	2.90128	2.65658	2.03126	0.743807	5.48422	2.1802	2.36921	1.33344	12.6781	2.08615	2.03707	2.12956	0.529113	7.49845	11.6473	8.39946	4.75865	0.463399	0.705231	7.01293	8.90936	9.81886	6.96096	3.56463	1.1856	3.65392	19.2448	5.3362	3.30283	2.8083	7.24391	2.53232	9.43061	5.21836	20.5731	21.6332	6.28831
AtPRX47	AT4G33420	253332_at	21.6292	20516	0	0	1.53029	4.28238	16.9204	9.60088	13.32	7.04789	7.92488	4.37203	6.56725	21.6292	1.72947	19.3045	7.16682	9.4393	2.53121	0.586347	5.88583	4.27364	12.1894	9.14131	1.62414	10.0521	4.79883	8.37445	1.05841	8.05258	16.2266	1.32787	4.8247	7.78534	6.9643	8.47849	16.1609	12.5085	12.0891	10.1347	8.6642	6.40841	6.46463	5.06714	9.50646	13.9474
AtPRX38	AT4G08780	255111_at	21.1424	20632	0	0	2.04307	21.1424	0.80521	0.908063	0.350383	0.6659	1.65881	0.436342	9.52497	0.586403	0.771138	5.96071	1.33707	0.490926	5.65841	2.89943	0.781242	1.54982	5.07923	4.63433	10.2524	2.09808	5.88594	0.57121	0.394752	4.1844	2.02117	8.94301	0.950869	3.74308	0.478462	1.19653	0.910948	0.736236	2.42774	3.43179	0.603349	5.34494	1.35597	0.519916	11.2538	0.62975
AtPRX28	AT3G03670	259197_at	20.1134	20878	0	0	3.14231	7.5486	1.21949	6.27088	4.94145	6.18264	2.57058	4.35283	0.8147	5.18938	8.8619	7.81475	2.30868	2.31988	2.10384	0.951534	7.78882	1.2595	20.1134	4.69071	1.22545	2.41809	5.1306	2.03117	1.27608	1.88252	9.25558	2.3028	9.3477	0.711794	2.98876	11.1969	1.38186	10.3977	10.1795	3.11442	1.18922	2.15907	12.1655	13.0341	4.71866	3.51971
AtPRX33 AtPRX34	AT3G49110 AT3G49120	252291_s_at	19.5996	21001	PRXCB	PRXCB (PEROXIDASE CB); peroxidase	7.91378	18.4165	14.4975	8.33097	7.29346	9.93613	3.33243	12.0707	0.902376	5.67806	7.74787	19.5018	4.94065	10.1457	0.794111	3.99974	4.15844	6.40872	10.3629	5.4409	1.14217	3.81924	7.72854	5.65653	11.9502	0.729636	6.43744	10.9542	13.478	2.91058	10.5266	9.23289	10.9903	12.5677	16.6269	7.43144	3.58539	9.77313	9.41756	3.06555	19.5996	8.22877
AtPRX05	AT1G14550	261475_at	19.0381	21131	0	0	9.43453	8.8586	4.87971	6.24529	9.96127	2.55165	5.33352	3.1113	1.93047	2.46796	5.94555	10.0347	5.46108	8.95577	4.91222	3.05743	12.9313	7.12712	11.9419	6.76562	8.74435	2.54925	2.25434	10.2582	10.2162	11.3269	2.20666	14.1677	18.8026	2.32791	8.76244	6.96083	4.08636	6.29568	4.39857	3.27666	2.21535	2.57316	8.71596	10.2867	19.0381	4.19803
AtPRX20	AT2G35380	266625_at	18.5093	21253	0	0	2.0848	8.54467	15.0355	7.86541	2.90347	1.92516	4.63719	13.1271	2.59989	2.69671	3.46996	7.53266	1.15792	1.72357	12.5222	8.2126	6.06262	3.08356	2.21324	3.74684	2.33385	18.5093	1.64123	0.756039	3.38503	2.04219	1.3016	1.90946	8.25637	2.77406	1.39278	1.0879	2.03954	6.33972	8.41487	6.02808	5.50476	3.08134	12.0639	9.81133	15.671	10.722
AtPRX16	AT2G18980	266941_at	18.0904	21351	0	0	10.9582	7.81661	4.1258	3.05518	5.41379	10.0879	12.7594	11.0078	4.13515	2.41513	1.15117	16.6954	4.34902	3.841	15.1316	0.583109	0.617158	1.12583	10.897	1.6099	0.333656	3.50673	1.37613	0.479721	0.805984	15.4155	12.8782	4.6082	5.91289	2.66765	3.60412	6.09008	3.39822	7.79033	1.24306	0.919816	0.698616	1.59573	1.69286	4.8999	18.0904	0.986871
AtPRX29 AtPRX[P]29	AT3G17070 AT3G42570	257890_s_at	16.6809	21677	0	0	1.21707	2.26627	0.996487	1.61405	1.16116	0.814359	1.43584	1.94092	1.36334	3.25946	6.74927	2.78284	10.3747	2.959	1.07784	0.480876	2.37948	5.6541	1.65196	8.32415	1.15271	0.837699	7.21215	0.699196	0.546266	0.852303	5.43498	1.63172	3.16062	0.786094	0.78395	1.8726	4.96647	1.58615	1.47695	1.36002	1.18383	0.883384	2.43785	0.844013	16.6809	1.25068
AtPRX08	AT1G34510	261157_at	16.2178	21767	0	0	6.33455	7.52821	4.58216	2.55998	0.899174	7.32867	4.48684	3.14126	3.39059	3.15574	3.69918	1.59699	0.530832	6.12095	6.77438	4.57828	1.25173	5.60736	2.18008	3.1947	9.36916	4.55255	8.4514	1.64388	5.30225	1.47056	1.59402	1.56403	3.54422	4.81731	10.3444	1.40136	2.50341	2.3152	1.7267	16.2178	5.38541	4.06527	4.05622	1.04198	1.90376	1.67818
AtPRX70	AT5G64110	247326_at	14.044	22176	0	0	10.2621	2.90112	3.82129	14.03	1.26771	4.51898	7.68105	1.78833	2.35417	5.90477	10.9272	4.73879	1.04626	14.044	4.50241	0.715566	1.07011	2.51356	1.37503	0.838617	3.37522	0.498546	6.94112	6.08753	1.08039	4.49306	1.58025	0.84125	7.69526	1.38173	10.472	3.66622	10.5746	1.16129	1.90787	10.5139	10.3286	1.50372	3.49438	6.25843	5.10325	4.46575
AtPRX57	AT5G17820	250059_at	13.499	22272	0	0	1.75225	11.3279	4.76669	4.54141	1.75956	13.499	2.94802	1.78027	4.51214	2.21168	3.03248	12.1659	5.49925	5.09632	0.715	0.952783	1.16498	1.93874	4.57382	5.28316	8.2942	1.76794	0.832511	2.25088	1.89946	5.41902	10.8871	1.90007	5.36326	0.491369	1.1985	3.77207	8.97824	2.30173	1.79236	8.50812	2.27948	6.43772	1.62577	2.57394	12.1303	8.54904
AtPRX67	AT5G58390	247812_at	13.3631	22299	0	0	8.80347	3.47292	7.06532	9.75624	8.41176	1.18318	3.11996	3.41436	0.785105	1.92379	6.13878	10.5516	1.10836	3.36562	1.8333	0.565482	1.12815	0.656124	7.43338	1.65613	0.681081	6.79403	13.3631	5.91171	1.97889	1.84809	4.97367	4.46192	5.44035	4.8909	2.56137	11.4434	4.2079	6.52356	10.1313	3.4566	6.2995	3.45749	10.9384	6.68205	4.60001	12.373
AtPRX60	AT5G22410	249934_at	12.749	22383	0	0	1.34665	2.14772	1.41208	2.23378	3.8482	0.884381	0.940961	0.928881	6.21076	2.76703	6.76327	6.60075	0.902846	0.841979	0.832244	0.3642	1.67246	5.27046	4.42114	5.10405	1.45532	1.18014	1.20947	0.773719	2.34627	7.30856	10.322	1.78166	1.03918	0.499691	1.15516	2.23187	1.42029	1.95666	1.67487	1.28991	1.55665	5.85234	1.71929	1.94415	12.749	3.01389
AtPRX39	AT4G11290	254914_at	10.8482	22595	0	0	1.4449	4.23579	0.757387	3.89561	1.69259	0.610029	1.17038	1.16854	0.711544	1.07437	0.899211	0.900891	0.976949	6.05751	8.26957	1.23985	0.563519	1.50306	5.48863	9.21675	1.22589	10.8482	0.873214	1.66447	0.502585	1.37545	2.22715	0.948071	1.43223	0.999061	1.27177	7.76634	2.42421	2.87089	1.69983	2.11411	0.558212	1.03324	2.67486	1.9553	2.36166	5.71104
AtPRX35	AT3G49960	252238_at	10.2396	22631	0	0	2.39424	3.9667	3.56064	6.07942	1.52775	7.75498	2.04791	1.6706	0.786612	1.77935	0.9636	0.841483	7.23585	0.965751	2.74385	0.444161	10.2396	1.12236	4.3814	0.967686	0.564944	2.50967	0.999714	0.987434	1.35629	0.540034	2.13581	7.64599	0.892407	4.94992	0.552437	1.00797	1.15412	3.78244	1.31158	1.14492	1.3994	1.39995	4.08706	1.97666	8.95348	7.77567
AtPRX13	AT1G77100	NA	NA	NA	NA	NA	NA	NA	NA	NA	NA	NA	NA	NA	NA	NA	NA	NA	NA	NA	NA	NA	NA	NA	NA	NA	NA	NA	NA	NA	NA	NA	NA	NA	NA	NA	NA	NA	NA	NA	NA	NA	NA	NA	NA	NA	NA	NA	j
AtPRX32	AT3G32980	NA	NA	NA	NA	NA	NA	NA	NA	NA	NA	NA	NA	NA	NA	NA	NA	NA	NA	NA	NA	NA	NA	NA	NA	NA	NA	NA	NA	NA	NA	NA	NA	NA	NA	NA	NA	NA	NA	NA	NA	NA	NA	NA	NA	NA	NA	NA
[truncated: 1 more columns]

## Sheet: Sup Table S5
Supplementary Table S5: Comparison of the ISH results with the tissue-specific transcriptomic data for 24 selected AtPRXs out of the 73 members of the multigenic family and 15 additional non-peroxidase candidates: refinement of transcriptomic threshold(s) predicting obtention of positive ISH results. The Supplementary Table S1 was used to summarize ISH results obtained for the 24 selected AtPRXs …
							GSM311273 GSM311274	GSM311275 GSM311276	GSM311277 GSM311278	GSM311279 GSM311280	GSM311281 GSM311282	GSM311283 GSM311284	GSM311285 GSM311286	GSM284384 GSM284385	GSM284386 GSM284387	GSM284388 GSM284389	GSM284390 GSM284391	GSM284392 GSM284393 GSM284394	GSM284395 GSM284396	GSM284397 GSM284398	GSM499416 GSM499417	GSM378645 GSM378646	GSM378647 GSM378648	GSM378649 GSM378650	GSM378651 GSM378652 GSM378653	GSM378654 GSM378655 GSM378656	GSM378657 GSM378658	GSM378659 GSM378660	GSM311287 GSM311288	GSM499420 GSM499421	GSM311289 GSM311290	GSM311291 GSM311292	GSM311293 GSM311294	GSM311295 GSM311296	GSM499418 GSM499419	GSM501157 GSM501158	GSM501159 GSM501160	GSM501161 GSM501162	GSM501163 GSM501164	GSM501165 GSM501166	GSM501167 GSM501168	GSM378733 GSM378734	GSM378735 GSM378736	GSM378737 GSM378738	GSM378739 GSM378740	GSM378741 GSM378742	GSM378743 GSM378744	GSM378745 GSM378746
							pre-globular stage							globular stage								heart stage							linear-cotyledon stage							bending cotyledon stage						mature green stage
Annotation	ORF/AGI	ATH1 Probe Set ID	Max value	Rank	Gene Symbol	Gene Title	pg EP	pg MCE	pg PEN	pg CZEN	pg CZSC	pg SC	pg WS	g EP	g SUS	g MCEN	g PEN	g CZEN	g CZSC	g SC	g WS	h EP	h MCEN	h PEN	h CZEN	h CZSC	h SC	h WS	lc EP	lc MCEN	lc PEN	lc CZEN	lc CZSC	lc SC	lc WS	bc EP	bc PEN	bc CZEN	bc CZSC	bc SC	bc WS	mg EP	mg MCEN	mg PEN	mg CZEN	mg CZSC	mg SC	mg WS
Cupin	AT4G36700	246273_at	11886.3	94			3.68814	2.66589	0.908313	1.23586	0.921714	2.73016	11.0444	2.06066	1.54199	43.2173	15.8426	9.42476	1.69565	1.56874	1.69474	51.5396	303.098	1237.1	2.74046	5.03721	33.4105	215.229	1790.86	5016.67	3380.8	41.6906	89.1858	3423	2209.52	3765.1	7096.29	103.23	35.2686	2199.69	3992.53	11886.3	7705.07	7062.11	3117.28	182.698	1716.66	9763.87
PAP85/cupin	AT3G22640	258327_at	11409.4	105			11.8512	7.73787	9.38364	24.8379	13.7773	11.8151	2.06307	24.2681	20.9412	15.3618	4.57556	12.8058	9.95538	17.4887	9.92319	0.386183	11.2149	9.57859	9.57997	51.4819	6.13132	6.13839	55.9495	14.4866	12.47	33.126	16.3182	5.96891	7.23264	381.602	56.9209	9.03905	5.68591	41.513	281.192	11409.4	4874.13	4764.48	1526.48	63.4422	603.311	5790.31
GRP	AT2G05580	265567_at	9861.22	136			58.7145	67.826	95.61	30.0476	40.7306	20.9805	20.0426	115.27	38.2152	55.1468	54.6098	72.5508	65.4063	77.6903	26.633	26.8074	41.8527	28.0886	27.8807	56.1392	17.7222	24.7084	23.336	72.512	54.395	170.522	54.1312	12.9076	39.4215	28.7304	29.5982	17.3492	68.8203	60.969	45.2271	9861.22	4834.89	4491.02	857.307	63.0471	301.486	2521.37
LTP2	AT2G38530	266415_at	8857.13	171			3.78782	2.20585	10.3029	21.6994	10.0965	7.37829	12.6008	2.34032	0.891168	1.47948	10.0658	7.33465	11.4076	11.9039	11.5802	2.94322	7.15166	9.05798	6.46946	7.12252	8.70098	5.40028	48.9179	1.83966	7.58162	1.84174	9.57647	6.38133	40.0485	831.627	28.4138	11.0561	7.38589	12.6478	965.36	8438.96	31.2078	846.472	94.8615	31.9382	219.895	8857.13
AtPRX42	AT4G21960	254386_at	7572.39	220	PRXR1	PRXR1; electron carrier/ heme binding / peroxidase	5.88791	9.87125	3.26388	10.1241	1211.06	2408.89	2256.78	5.7929	196.654	69.8253	30.337	22.8528	676.192	2362.17	5742.68	76.0633	251.083	198.685	24.6419	1920.46	3212.46	2534.57	786.298	5110.13	1332.91	259.15	1852.01	3060.52	3598.51	2478.79	5119.1	254.008	3558.21	4812.98	4059.03	6210.09	7572.39	7468.25	4131.76	3511.32	4028.74	6666.75
EXT3/RSH	AT1G21310	259553_x_at	6884.34	248			18.5591	33.2263	7.14588	38.2151	343.574	22.6132	258.108	5.38568	10.5816	25.493	43.3204	44.879	919.392	7.37505	182.345	6.18381	13.2958	14.3695	8.84873	591.9	9.67378	64.5774	64.0311	545.161	343.018	54.0283	518.006	108.422	166.344	26.9031	465.86	4.60209	303.457	1200.8	245.476	16.7631	47.2125	73.1388	93.5007	369.85	6884.34	679.11
LAC15/TT10	AT5G48100	248735_at	6656.93	270			8.4029	55.2616	25.9642	78.4351	124.421	456.788	305.897	7.17449	29.4013	102.688	34.4696	9.57981	439.962	698.882	302.614	1.05657	10.0468	67.2901	2.87631	813.011	542.314	576.844	11.016	306.502	111.23	209.181	3119.51	5062.5	2627.88	4.90178	375.089	52.06	2074.03	5790.01	2389.07	1.5905	177.534	97.7469	139.455	3907.6	6656.93	1375.77
SBT1.7/ARA12	AT5G67360	246990_at	6563.81	278			55.5273	9.84702	27.4546	34.0127	141.426	563.884	496.962	153.883	12.3809	66.6509	21.9904	18.9532	134.922	1158.58	3862.96	165.359	65.9658	74.8693	31.3092	521.218	3073.49	2442.5	143.122	409.914	65.5476	146.188	1455.72	4827.31	4007.3	347.002	260.81	91.2287	3652.64	6563.81	2234.88	105.732	274.397	304.678	211.921	1554.55	3113.08	896.832
DIR12/DP1	AT4G11180	254906_at	5077.92	437			6.67276	2.50465	15.4168	22.0126	3.95249	1.04543	1.52405	4.49315	0.893228	8.23894	3.23063	3.68163	1.48873	0.694337	1.36817	2.03859	1.0076	4.28178	9.82665	1.05993	2.66202	8.42514	5.32956	37.1971	19.0169	3.36138	184.02	4295.14	1407.75	4.94369	16.1419	3.22993	285.87	5077.92	925.486	0.895103	6.67124	1.18057	5.07573	296.177	411.301	215.507
SCPL20	AT4G12910	254791_at	4398.86	563			23.2524	57.8958	72.4578	153.281	102.828	2272.99	1891.95	21.6504	26.029	257.301	71.5898	30.8504	33.0543	3521.1	2517.57	138.613	873.902	128.634	61.8233	83.0639	4398.86	2566.88	22.2249	147.291	126.163	40.1136	314.538	2180.18	489.754	16.6236	100.157	16.6082	47.7212	954.394	111.518	17.8798	11.6118	17.2935	66.6647	46.6436	228.751	40.208
AtPRX12	AT1G71695	261518_at	4186.97	613	0	0	3.79744	13.1805	2.16757	40.7174	44.5253	82.1956	76.446	6.22948	7.76586	35.9608	10.7525	12.0456	23.8026	47.5352	34.4722	8.52988	4.81905	5.14436	20.4316	35.7306	22.4284	33.451	82.6856	18.386	17.7997	12.5153	39.9554	30.1623	46.8588	154.114	5.3333	15.5274	98.8211	30.3469	122.588	210.399	4186.97	2923.49	2287.38	622.371	361.723	494.137
AtPRX50	AT4G37520	253099_s_at	4104.46	636	0	0	1.98106	2.92085	3.57045	10.1531	711.849	136.972	189.772	11.118	0.784725	2.52334	5.86613	3.08575	639.199	217.746	328.679	1.60111	0.704852	4.55602	2.77276	938.189	487.599	284.365	2.41582	14.7515	8.29781	23.7033	1103.77	3360.92	804.402	1.84423	35.1377	2.92976	1405.76	4104.46	1189.81	2.13541	23.903	7.18285	15.6448	1613.48	2950.36	492.689
AtPRX51	AT4G37530	253099_s_at	4104.46	636	0	0	1.98106	2.92085	3.57045	10.1531	711.849	136.972	189.772	11.118	0.784725	2.52334	5.86613	3.08575	639.199	217.746	328.679	1.60111	0.704852	4.55602	2.77276	938.189	487.599	284.365	2.41582	14.7515	8.29781	23.7033	1103.77	3360.92	804.402	1.84423	35.1377	2.92976	1405.76	4104.46	1189.81	2.13541	23.903	7.18285	15.6448	1613.48	2950.36	492.689
LTP1	AT2G38540	266421_at	3601.44	752			13.9103	33.7771	7.20923	11.8915	152.166	1071.71	810.01	4.70223	9.06097	123.578	35.2271	17.0759	87.1308	3601.44	2546.28	15.6266	11.9922	12.0577	21.8712	371.733	3365.54	1954.14	11.4159	18.3703	27.28	15.1221	169.224	82.4789	16.794	83.9334	5.58371	15.1148	21.4888	17.4164	39.1084	49.7789	5.07605	17.3596	8.50334	11.2471	44.3711	137.735
RBOHF	AT1G64060	262344_at	2918.02	968			45.4779	13.4092	40.8161	291.204	1498.81	253.497	307.42	3.79645	32.1251	2.27741	10.6502	19.1689	2918.02	284.713	174.857	2.95958	4.17667	17.8983	39.2033	1294.99	154.343	177.632	12.1313	47.7312	10.7863	106.642	1295.58	840.748	241.41	3.98983	49.0878	25.2562	650.218	1347.57	226.176	36.117	85.6584	18.018	68.0407	745.714	1957.75	229.047
AGP31	AT1G28290	245688_at	2360.67	1273			819.396	64.258	8.19779	25.5685	63.9626	48.5978	56.5237	1556.66	135.995	20.9402	12.6696	49.9372	22.7999	17.7384	99.2504	1640.54	372.809	30.9816	20.3742	4.75039	0.739318	260.228	944.362	1009.33	62.601	2.96059	5.26759	131.72	891.171	2360.67	437.87	1.32349	1.61601	90.3024	1405.46	192.19	153.847	42.8562	16.7077	1.76828	72.4722	575.652
AtPRX43	AT4G25980	254036_at	2336.8	1290	0	0	11.3604	22.4843	7.5984	18.9713	15.5474	5.29143	6.49736	16.5702	8.14714	15.4938	1.60328	12.5196	20.6554	35.1249	14.515	5.3913	3.95854	13.5764	27.4287	6.74982	10.2413	3.62189	44.3252	28.1388	27.6779	17.6035	26.1101	24.2772	17.462	119.421	91.8794	26.64	25.0992	71.3317	168.211	573.158	2336.8	2198.05	237.542	40.3566	350.07	468.281
AtPRX56	AT5G15180	250157_at	2033.04	1516	0	0	5.71338	14.8557	3.82759	11.8499	0.743461	8.00273	4.78623	4.4637	7.67556	2.63833	9.65995	15.209	2.4329	4.31137	8.89198	4.10207	0.765632	7.5954	16.6218	12.7267	9.16031	15.767	4.17609	15.5209	9.02176	22.0468	192.853	1781.33	525.81	5.97138	15.8693	1.80868	263.901	2033.04	432.738	8.11993	16.6584	8.54203	11.3578	376.704	608.545	130.32
b-TUB4	AT5G44340	249049_at	2017.78	1527			1309.72	1163.82	1094.21	1306.96	313.956	1171.5	755.535	1038.77	687.801	911.774	732.385	886.186	240.472	1007.76	1337.21	979.943	1419.76	1627.29	1046.04	229.374	1142.67	879.692	857.816	819.986	2017.78	711.592	206.598	1228.43	1655.49	857.54	1414.39	735.729	372.294	1084.21	1207.08	556.787	639.299	703.596	765.97	286.745	500.65	848.675
DUF642	AT3G08030	258641_at	1828.6	1708			1828.6	62.464	20.458	88.0403	47.8776	77.5275	139.574	1398.16	1561.99	27.9392	115.741	40.7199	32.2619	29.8265	104.267	777.31	107.621	70.4391	51.5627	11.3779	2.19245	93.8404	497.184	881.837	55.2485	33.6958	10.8028	54.4136	358.213	395.879	252.35	70.6403	24.5728	79.6046	314.798	71.8967	445.19	282.062	151.89	31.5443	128.561	117.223
AtPRX55	AT5G14130	250200_at	1697.23	1858	0	0	9.95044	46.467	12.7064	635.955	1697.23	1152.19	784.027	1.18594	0.578929	10.5253	32.9873	2.76325	1031.08	1639.72	1395.41	0.341172	28.6238	14.0662	3.32884	318.878	1176.74	260.138	1.23301	28.6574	1.01955	1.20857	45.5294	1.38724	2.64965	1.53421	15.0175	6.15772	12.7498	12.7983	7.42788	1.56767	42.4745	37.656	1.49606	23.9931	601.078	20.1372
AtPRX03	AT1G05260	264577_at	1609.18	1967	RCI3	RCI3 (RARE COLD INDUCIBLE GENE 3); peroxidase	2.52372	15.2649	14.124	40.1376	127.38	1112.57	745.491	1.40136	13.6291	26.0532	21.7726	8.76789	342.939	1160.14	1189.48	3.456	17.8634	13.6182	14.2607	260.292	817.955	515.901	6.84811	229.215	24.1358	56.9587	644.078	1354.52	801.914	3.26388	212.551	39.8522	1553.85	1609.18	603.157	20.5991	34.362	3.96475	40.8653	771.009	144.923	88.4282
AtPRX36	AT3G50990	252138_at	1521.73	2102	0	0	15.0803	26.7842	3.53879	11.3898	8.37845	8.35958	2.04004	3.6971	1.79853	12.8488	1.90472	12.2847	7.85831	2.27784	4.05171	2.75768	3.37962	2.77093	14.878	13.6125	3.07439	9.31149	4.1555	5.38057	8.95855	11.5511	404.959	1521.73	553.609	1.2062	1.77371	27.1795	992.47	28.803	20.0488	6.79114	1.10033	11.3919	2.58021	52.7947	64.7743	8.71556
RBOHE	AT1G19230	256011_at	1427.57	2268			4.1348	11.8981	8.00445	26.9696	179.729	6.32287	10.8854	12.8714	2.61691	13.533	0.897499	28.3914	264.905	4.76158	27.553	2.77896	3.53526	7.83136	17.9819	108.535	1.66853	34.5664	3.85966	40.1296	7.47862	9.454	85.9856	35.669	20.347	2.8142	24.9356	18.2321	54.2123	359.238	26.3007	1.99871	134.595	129.004	112.23	118.065	1427.57	161.901
AtPRX46	AT4G31760	253513_at	915.682	3539	0	0	453.962	35.4374	10.2824	26.9517	2.63119	9.39278	13.3593	246.619	915.682	20.4857	4.9114	12.1183	1.34492	6.29823	21.2332	284.738	79.9849	4.14178	4.21925	1.72601	3.80904	25.9761	86.2505	21.0475	10.6876	4.81247	5.89843	12.1291	61.1071	208.68	4.5829	7.74736	8.67593	1.96339	132.261	28.1544	9.51439	8.15222	12.7013	1.54864	18.9204	58.9921
AtPRX17	AT2G22420	264001_at	901.412	3591	0	0	355.164	90.4303	901.412	108.966	43.4519	314.685	264.505	273.728	106.774	219.198	785.025	235.59	31.4476	589.527	397.315	233.936	169.099	240.535	228.178	31.401	415.12	181.028	65.7138	699.844	49.1947	19.2471	47.504	63.0538	110.001	46.2233	23.9516	31.0228	20.6604	21.3195	53.6837	43.771	486.198	48.137	664.211	233.275	2.28369	50.7363
AtPRX11	AT1G68850	260035_at	668.617	4678	0	0	9.33584	10.2889	1.43766	10.3024	0.6818	7.85297	1.59518	12.4611	7.1873	7.95778	1.58588	19.7187	5.16853	8.08343	3.31275	2.77627	1.08661	1.13719	8.69746	15.5913	6.66977	5.54927	1.08845	4.66859	5.19355	8.73392	2.21775	6.67506	1.58493	1.8437	7.51235	2.80916	10.4553	4.09821	4.85418	8.0185	12.3746	0.884331	4.34134	61.9715	668.617	7.2072
AtPRX22	AT2G38380	267053_s_at	656.895	4747	0	0	1.93886	18.1153	10.8383	29.846	5.38755	14.9559	11.1983	5.59369	4.10554	1.55389	6.04189	13.9947	6.36923	6.72438	2.67413	3.49723	1.7706	6.75221	13.8203	5.02756	4.09371	2.64435	10.3857	19.9321	9.9985	13.9063	8.89026	3.69015	15.0675	8.19533	35.6352	10.1882	4.6306	1.30828	69.0429	25.5196	260.872	161.708	84.748	311.02	656.895	303.297
AtPRX23	AT2G38390	267053_s_at	656.895	4747	0	0	1.93886	18.1153	10.8383	29.846	5.38755	14.9559	11.1983	5.59369	4.10554	1.55389	6.04189	13.9947	6.36923	6.72438	2.67413	3.49723	1.7706	6.75221	13.8203	5.02756	4.09371	2.64435	10.3857	19.9321	9.9985	13.9063	8.89026	3.69015	15.0675	8.19533	35.6352	10.1882	4.6306	1.30828	69.0429	25.5196	260.872	161.708	84.748	311.02	656.895	303.297
AtPRX21	AT2G37130	265471_at	591.551	5187	0	0	6.30761	3.31114	2.39491	2.95881	69.2337	24.4693	6.12192	1.6928	0.976467	3.84193	1.91226	1.76988	292.091	47.9783	34.9684	2.04453	1.65125	1.25882	2.96934	294.089	75.1043	27.7361	5.42267	2.41358	1.85048	2.76094	394.974	3.18495	37.0892	0.923573	1.11733	1.58235	591.551	5.82451	2.41957	1.43901	1.65052	1.18518	18.7863	471.524	20.2119	12.7113
AtPRX64	AT5G42180	249227_at	299.637	8397	0	0	1.40821	4.37499	0.787306	1.90237	0.742675	8.83361	10.932	2.93087	1.03191	0.694839	1.78723	3.54461	1.40562	10.0967	14.8833	0.693524	3.32113	6.10896	4.76044	2.92063	11.4096	10.7633	2.99676	6.03682	9.59706	0.889048	8.17874	7.46921	23.4173	5.13991	9.18398	5.64931	12.9848	23.2162	8.58192	0.530889	4.31297	16.0224	3.57661	142.47	299.637	22.1191
AtPRX66	AT5G51890	248382_at	101.835	14046	0	0	19.8182	24.5092	12.7815	29.2406	82.5942	16.0221	101.835	20.4198	10.7994	11.5389	7.88808	22.5082	37.7797	17.1527	63.5563	7.38473	17.1493	14.4189	11.0647	46.4936	9.42462	29.7231	17.697	9.21887	12.7755	28.6508	28.7977	29.7374	37.5791	12.2263	10.361	25.7848	80.5564	26.9764	4.09478	2.1957	7.68435	14.1554	10.0946	13.589	23.7816	27.7495
AtPRX53	AT5G06720	250646_at	85.6133	14753	0	0	7.62303	23.0814	9.33671	21.1413	11.8772	8.79754	7.51535	3.35851	4.75126	9.43962	5.14471	9.53171	6.98518	6.33021	12.7078	3.46194	5.22579	0.915736	9.80438	8.21727	9.25913	8.97369	0.775464	2.63758	6.0076	27.8005	14.0846	3.32434	10.3954	0.41529	7.56684	10.669	6.74826	28.7364	8.08659	14.6907	7.25169	18.7343	6.32465	4.08575	85.6133	13.6148
AtPRX69	AT5G64100	247297_at	44.0503	17261	0	0	8.06153	10.0762	10.9551	29.639	10.7582	22.6102	14.3202	6.70295	8.86219	10.5441	4.42283	33.4788	6.96563	15.989	8.51952	2.21024	4.22057	9.78682	36.3656	12.6537	13.2831	2.50776	7.77665	8.35104	8.49165	8.63272	8.2856	21.3982	19.453	4.08383	9.20665	23.8097	8.96039	25.8497	13.8547	9.52383	9.43667	4.01094	6.89686	4.21664	44.0503	20.1444
AtPRX71	AT5G64120	247327_at	40.0688	17612	0	0	21.8497	2.11973	2.22916	9.37965	7.01896	6.07315	3.04675	6.09206	0.546457	1.5225	1.39786	6.74628	9.20709	9.29551	13.2697	5.56892	2.3491	6.77743	5.77183	16.4551	9.53825	12.8938	4.48319	0.74034	7.72776	7.99018	7.18501	9.01117	15.2817	6.91826	5.57025	6.13297	12.062	11.9093	2.14528	3.35377	7.23809	15.7401	2.06667	8.48801	40.0688	24.5835
AtPRX62	AT5G39580	249459_at	25.403	19710	0	0	0.816423	3.86019	3.44444	15.146	1.76	1.15796	0.69006	5.54435	3.68647	1.53471	1.27948	12.1476	1.57864	12.7833	1.40539	1.00094	1.5944	1.37248	8.44282	4.79408	2.79798	11.5652	3.6579	6.99089	1.30534	2.97562	5.3563	3.69574	25.403	0.376657	5.38571	3.49123	5.16759	1.85874	7.65301	5.99209	8.72365	7.94238	6.88382	9.6853	5.95821	4.82768
AtPRX72	AT5G66390	247091_at	22.4587	20312	0	0	1.78168	15.5767	4.31853	3.56052	1.38018	11.9963	1.09505	4.71508	1.02033	13.4947	9.56791	3.04784	13.748	17.3695	12.9068	2.03038	7.42343	4.80059	9.38499	16.1363	8.05465	1.30382	4.79136	5.36552	11.3532	14.4887	12.7821	3.88329	3.1402	7.30847	7.89432	7.15099	13.6851	3.53833	8.95496	5.43977	9.33564	7.99054	6.40822	8.87421	22.4587	5.38628
AtPRX13	AT1G77100	NA	NA	NA	NA	NA	NA	NA	NA	NA	NA	NA	NA	NA	NA	NA	NA	NA	NA	NA	NA	NA	NA	NA	NA	NA	NA	NA	NA	NA	NA	NA	NA	NA	NA	NA	NA	NA	NA	NA	NA	NA	NA	NA	NA	NA	NA	NA
AtPRX32	AT3G32980	NA	NA	NA	NA	NA	NA	NA	NA	NA	NA	NA	NA	NA	NA	NA	NA	NA	NA	NA	NA	NA	NA	NA	NA	NA	NA	NA	NA	NA	NA	NA	NA	NA	NA	NA	NA	NA	NA	NA	NA	NA	NA	NA	NA	NA	NA	NA
