# Supplementary material for: Complementarity of medium-throughput in situ RNA hybridization and tissue-specific transcriptomics: case study of Arabidopsis seed development kinetics
Source: Sci Rep. 2016 Apr 20;6:24644. doi: 10.1038/srep24644 (PMC4837347; doi:10.1038/srep24644)
Supplement: Supplementary Tables S6-S8 [file srep24644-s4.xls]

## Sheet: Sup Table S6
Supplementary Table S6: Second best hit among of all 33,602 cDNAs available in TAIR 10. The query accessions were sorted by decreasing identity percentage and only hits with percentage identity above 76,8% were displayed. A filter is available in the last column to select the 15,866 hits with a nucleotide number above 300 displayed in Supplementary Table S7.
Query Accession	Query Symbol	Query_Annotation	Second Best Hit Accession	Second Best Hit Symbol	Second Best Hit Annotation	Expect	Number Identical Nucleotide	Number Total nucleotide	Identity Percentage	Total nucleotide number >300?
AT1G10950.1	TMN1, AtTMN1	transmembrane nine 1	AT2G36270.1	ABI5, GIA1	Basic-leucine zipper (bZIP) transcription factor family protein	0.023	21	21	100	no
AT1G31870.1		unknown protein	AT2G01980.1	SOS1, ATSOS1, ATNHX7	sodium proton exchanger, putative (NHX7) (SOS1)	0.022	21	21	100	no
AT1G09400.1		FMN-linked oxidoreductases superfamily protein	AT1G09390.1		GDSL-like Lipase/Acylhydrolase superfamily protein	2e-32	71	71	100	no
AT1G09415.1	NIMIN-3	NIM1-interacting 3	AT2G40116.1		Phosphoinositide-specific phospholipase C family protein	0.027	20	20	100	no
AT1G74730.1		Protein of unknown function (DUF1118)	AT1G74740.1	CPK30, CDPK1A, ATCPK30	calcium-dependent protein kinase 30	3e-15	42	42	100	no
AT1G54410.1		dehydrin family protein	AT3G19150.1	KRP6, ICK4, ACK1	KIP-related protein 6	0.030	20	20	100	no
AT1G75090.1		DNA glycosylase superfamily protein	AT3G50690.1		Leucine-rich repeat (LRR) family protein	0.0002	24	24	100	no
AT1G50940.1	ETFALPHA	electron transfer flavoprotein alpha	AT1G50930.1		unknown protein	1e-09	33	33	100	no
AT1G17410.1		Nucleoside diphosphate kinase family protein	AT5G52350.1	ATEXO70A3, EXO70A3	exocyst subunit exo70 family protein A3	0.032	20	20	100	no
AT1G77320.1	MEI1	transcription coactivators	AT2G41960.1		unknown protein	0.14	20	20	100	no
AT1G14900.1	HMGA	high mobility group A	AT1G70280.2		NHL domain-containing protein	0.003	22	22	100	no
AT1G15000.1	scpl50	serine carboxypeptidase-like 50	AT1G15002.1		Potential natural antisense gene, locus overlaps with AT1G15000	9e-66	127	127	100	no
AT1G12680.1	PEPKR2	phosphoenolpyruvate carboxylase-related kinase 2	AT3G15095.1		unknown protein	8e-05	25	25	100	no
AT1G31860.1	AT-IE, HISN2	histidine biosynthesis bifunctional protein (HISIE)	AT1G34560.1		Protein of unknown function (DUF1184)	0.17	19	19	100	no
AT1G51350.1		ARM repeat superfamily protein	AT3G08630.1		Protein of unknown function (DUF3411)	0.002	23	23	100	no
AT1G44000.1		unknown protein	AT5G44190.1	GLK2, ATGLK2, GPRI2	GOLDEN2-like 2	0.003	22	22	100	no
AT1G50900.1	GDC1	Ankyrin repeat family protein	AT1G50910.1		unknown protein	0.0	451	451	100	yes
AT1G80400.1		RING/U-box superfamily protein	AT1G80410.2	EMB2753	tetratricopeptide repeat (TPR)-containing protein	3e-44	91	91	100	no
AT1G09750.1		Eukaryotic aspartyl protease family protein	AT1G09760.1	U2A'	U2 small nuclear ribonucleoprotein A	0.0003	24	24	100	no
AT1G65570.1		Pectin lyase-like superfamily protein	AT5G39910.1		Pectin lyase-like superfamily protein	1e-05	26	26	100	no
AT1G70820.1		phosphoglucomutase, putative / glucose phosphomutase, putative	AT1G51680.1	4CL1, 4CL.1, AT4CL1	4-coumarate:CoA ligase 1	0.35	19	19	100	no
AT1G09770.1	ATCDC5, CDC5, ATMYBCDC5	cell division cycle 5	AT4G01680.2	MYB55	myb domain protein 55	0.12	20	20	100	no
AT1G75210.1		HAD-superfamily hydrolase, subfamily IG, 5'-nucleotidase	AT2G23510.1	SDT	spermidine disinapoyl acyltransferase	0.37	19	19	100	no
AT1G09760.1	U2A'	U2 small nuclear ribonucleoprotein A	AT1G09750.1		Eukaryotic aspartyl protease family protein	0.0002	24	24	100	no
AT1G75190.1		unknown protein	AT5G48510.1		BTB/POZ domain-containing protein	0.002	22	22	100	no
AT1G09800.1		Pseudouridine synthase family protein	AT1G09795.1	ATATP-PRT2, HISN1B, ATP-PRT2	ATP phosphoribosyl transferase 2	1e-06	28	28	100	no
AT1G80380.2		P-loop containing nucleoside triphosphate hydrolases superfamily protein	AT1G14290.1	SBH2	sphingoid base hydroxylase 2	0.070	20	20	100	no
AT1G65520.1	ATECI1, ECI1, ECHIC, PEC11	delta(3), delta(2)-enoyl CoA isomerase 1	AT4G35783.1	RTFL6, DVL17	ROTUNDIFOLIA like 6	0.16	19	19	100	no
AT1G09370.1		Plant invertase/pectin methylesterase inhibitor superfamily protein	AT5G10070.2		RNase L inhibitor protein-related	0.086	19	19	100	no
AT1G50910.1		unknown protein	AT1G50900.1	GDC1	Ankyrin repeat family protein	0.0	451	451	100	yes
AT1G73850.1		Protein of unknown function (DUF1666)	AT4G34100.1		RING/U-box superfamily protein	0.001	23	23	100	no
AT1G77360.1		Tetratricopeptide repeat (TPR)-like superfamily protein	AT1G17400.1		unknown protein	0.064	20	20	100	no
AT1G09380.1		nodulin MtN21 /EamA-like transporter family protein	AT2G12815.1		transposable element gene	0.004	22	22	100	no
AT1G77470.1	RFC3, RFC5	replication factor C subunit 3	AT3G50940.1		P-loop containing nucleoside triphosphate hydrolases superfamily protein	6e-05	25	25	100	no
AT1G36745.1		unknown protein	AT5G14930.2	SAG101	senescence-associated gene 101	0.81	17	17	100	no
AT1G15980.1	NDF1, NDH48	NDH-dependent cyclic electron flow 1	AT1G15990.1	ATCNGC7, CNGC7	cyclic nucleotide gated channel 7	9e-26	60	60	100	no
AT1G36990.1		unknown protein	AT1G36992.1		other RNA	0.0	475	475	100	yes
AT1G12650.1		unknown protein	AT5G01390.1		DNAJ heat shock family protein	0.003	22	22	100	no
AT1G36980.1		unknown protein	AT5G64220.1		Calmodulin-binding transcription activator protein with CG-1 and Ankyrin domains	0.11	19	19	100	no
AT1G21090.1		Cupredoxin superfamily protein	AT3G30821.1		transposable element gene	0.21	19	19	100	no
AT1G79600.1		Protein kinase superfamily protein	AT3G24190.1		Protein kinase superfamily protein	3e-05	26	26	100	no
AT1G65950.1		Protein kinase superfamily protein	AT5G54690.1	GAUT12, LGT6, IRX8	galacturonosyltransferase 12	1.2	18	18	100	no
AT1G77350.1		unknown protein	AT3G59900.1	ARGOS	auxin-regulated gene involved in organ size	0.13	19	19	100	no
AT1G80420.1	ATXRCC1	BRCT domain-containing DNA repair protein	ATCG00170.1	RPOC2	DNA-directed RNA polymerase family protein	4e-06	27	27	100	no
AT1G71015.1		unknown protein	AT1G15990.1	ATCNGC7, CNGC7	cyclic nucleotide gated channel 7	0.009	21	21	100	no
AT1G79190.1		ARM repeat superfamily protein	AT5G60408.1	MIR391	MIR391	0.67	19	19	100	no
AT1G74850.1	PTAC2	plastid transcriptionally active 2	AT2G31560.1		Protein of unknown function (DUF1685)	0.12	20	20	100	no
AT1G42440.1		FUNCTIONS IN: molecular_function unknown	AT4G14230.1		CBS domain-containing protein with a domain of unknown function (DUF21)	0.029	21	21	100	no
AT1G43860.1		sequence-specific DNA binding transcription factors	AT3G18450.1		PLAC8 family protein	0.056	20	20	100	no
AT1G51160.1		SNARE-like superfamily protein	AT5G54750.2		Transport protein particle (TRAPP) component	2e-12	37	37	100	no
AT1G20990.1		Cysteine/Histidine-rich C1 domain family protein	AT1G30473.1		Heavy metal transport/detoxification superfamily protein	0.0006	23	23	100	no
AT1G71000.1		Chaperone DnaJ-domain superfamily protein	AT5G29070.1		FUNCTIONS IN: molecular_function unknown	0.31	18	18	100	no
AT1G74900.1	OTP43	Pentatricopeptide repeat (PPR) superfamily protein	AT1G74910.1		ADP-glucose pyrophosphorylase family protein	1e-173	307	307	100	yes
AT1G74910.1		ADP-glucose pyrophosphorylase family protein	AT1G74900.1	OTP43	Pentatricopeptide repeat (PPR) superfamily protein	1e-173	307	307	100	yes
AT1G10910.1		Pentatricopeptide repeat (PPR) superfamily protein	AT3G01220.1	ATHB20, HB20	homeobox protein 20	0.023	21	21	100	no
AT1G65845.1		unknown protein	AT5G38870.1		transposable element gene	0.31	18	18	100	no
AT1G43790.1	TED6	tracheary element differentiation-related 6	AT3G03702.1		other RNA	0.005	21	21	100	no
AT1G54500.1		Rubredoxin-like superfamily protein	AT5G35320.1		unknown protein	0.034	20	20	100	no
AT1G31780.1		CONTAINS InterPro DOMAIN/s: Conserved oligomeric complex COG6 (InterPro:IPR010490)	AT1G31790.1		Tetratricopeptide repeat (TPR)-like superfamily protein	5e-25	59	59	100	no
AT1G51110.1		Plastid-lipid associated protein PAP / fibrillin family protein	AT5G64830.1		programmed cell death 2 C-terminal domain-containing protein	0.94	18	18	100	no
AT1G43810.1		unknown protein	AT5G49750.1		Leucine-rich repeat (LRR) family protein	0.87	17	17	100	no
AT1G31790.1		Tetratricopeptide repeat (TPR)-like superfamily protein	AT1G31780.1		CONTAINS InterPro DOMAIN/s: Conserved oligomeric complex COG6 (InterPro:IPR010490)	3e-25	59	59	100	no
AT1G74880.1	NDH-O	NAD(P)H:plastoquinone dehydrogenase complex subunit O	AT5G38393.1		pseudogene, F-box protein family, similar to F-box protein family	0.008	21	21	100	no
AT1G31812.1	ACBP6, ACBP	acyl-CoA-binding protein 6	AT1G60520.1	| pseudogene, putative interferon-induced GTP-binding protein mx, blastp match of 52% identity and 3.4e-13 P-value to GP|28475259|emb|CAD67756.1|	AJ544824 MxB protein {Danio rerio}	0.10	19	19	100	no
AT1G09610.1		Protein of unknown function (DUF579)	AT1G09620.1		ATP binding	2e-47	96	96	100	no
AT1G42430.1		unknown protein	AT5G60430.1		drug transmembrane transporters	0.004	58	58	100	no
AT1G73600.2		S-adenosyl-L-methionine-dependent methyltransferases superfamily protein	AT1G73602.1	CPuORF32	conserved peptide upstream open reading frame 32	0.0	1629	1629	100	yes
AT1G10890.1		unknown protein	AT5G64810.1	WRKY51, ATWRKY51	WRKY DNA-binding protein 51	0.051	20	20	100	no
AT1G73530.1		RNA-binding (RRM/RBD/RNP motifs) family protein	AT5G43740.1		Disease resistance protein (CC-NBS-LRR class) family	0.0001	24	24	100	no
AT1G73510.1		unknown protein	AT5G11600.1		unknown protein	0.51	18	18	100	no
AT1G20970.1		FUNCTIONS IN: molecular_function unknown	AT2G16730.1	BGAL13	glycosyl hydrolase family 35 protein	0.19	20	20	100	no
AT1G10800.1		unknown protein	AT1G61010.1	CPSF73-I	cleavage and polyadenylation specificity factor 73-I	0.27	18	18	100	no
AT1G79200.1		unknown protein	AT4G35940.1		unknown protein	0.034	20	20	100	no
AT1G10790.1		BEST Arabidopsis thaliana protein match is: hydroxyproline-rich glycoprotein family protein (TAIR:AT3G56590.2)	AT5G28056.1		transposable element gene	0.16	19	19	100	no
AT1G65920.1		Regulator of chromosome condensation (RCC1) family with FYVE zinc finger domain	AT5G63550.2		DEK domain-containing chromatin associated protein	0.14	20	20	100	no
AT1G22850.1		SNARE associated Golgi protein family	AT1G22840.1	CYTC-1, ATCYTC-A	CYTOCHROME C-1	9e-41	85	85	100	no
AT1G51310.1		transferases	AT1G62090.1		pseudogene, protein kinase family, similar to light repressible receptor protein kinase (LRRPK) (Arabidopsis thaliana) GI:1321686	0.018	21	21	100	no
AT1G21065.1		unknown protein	AT5G45540.1		Protein of unknown function (DUF594)	0.51	18	18	100	no
AT1G31835.1		unknown protein	AT5G58680.1		ARM repeat superfamily protein	0.025	20	20	100	no
AT1G51300.1		alpha/beta-Hydrolases superfamily protein	AT1G19490.1		Basic-leucine zipper (bZIP) transcription factor family protein	0.40	18	18	100	no
AT1G15900.1		unknown protein	AT2G36330.1		Uncharacterised protein family (UPF0497)	0.21	18	18	100	no
AT1G43890.1	ATRAB18, ATRABC1, RAB18-1, RABC1, ATRAB-C1, RAB18	RAB GTPASE HOMOLOG B18	AT1G43895.1		pseudogene, protein kinase -related	1e-33	73	73	100	no
AT1G74970.1	RPS9, TWN3	ribosomal protein S9	AT5G12320.1		ankyrin repeat family protein	0.15	19	19	100	no
AT1G09520.1		LOCATED IN: chloroplast	AT1G03910.2		EXPRESSED IN: 24 plant structures	0.045	20	20	100	no
AT1G43895.1		pseudogene, protein kinase -related	AT1G43890.1	ATRAB18, ATRABC1, RAB18-1, RABC1, ATRAB-C1, RAB18	RAB GTPASE HOMOLOG B18	1e-33	73	73	100	no
AT1G73550.1		Bifunctional inhibitor/lipid-transfer protein/seed storage 2S albumin superfamily protein	AT5G04500.1		glycosyltransferase family protein 47	0.32	18	18	100	no
AT1G09460.1		Carbohydrate-binding X8 domain superfamily protein	AT1G09470.1		unknown protein	1e-67	130	130	100	no
AT1G31817.1	NFD3	Ribosomal L18p/L5e family protein	AT3G49110.1	PRX33, PRXCA, ATPRX33, ATPCA	peroxidase CA	0.050	20	20	100	no
AT1G54460.1		TPX2 (targeting protein for Xklp2) protein family	AT5G47890.1		NADH-ubiquinone oxidoreductase B8 subunit, putative	0.015	21	21	100	no
AT1G09700.1	HYL1, DRB1	dsRNA-binding domain-like superfamily protein	AT3G30211.1		transposable element gene	1.1	18	18	100	no
AT1G10830.1	Z-ISO, Z-ISO1.1	15-cis-zeta-carotene isomerase	AT1G52360.2		Coatomer, beta' subunit	0.0009	23	23	100	no
AT1G43900.1		Protein phosphatase 2C family protein	AT1G43910.1		P-loop containing nucleoside triphosphate hydrolases superfamily protein	6e-17	45	45	100	no
AT1G23120.1		Polyketide cyclase/dehydrase and lipid transport superfamily protein	AT1G03340.1		unknown protein	0.029	20	20	100	no
AT1G13190.1		RNA-binding (RRM/RBD/RNP motifs) family protein	AT1G13195.1		RING/U-box superfamily protein	2e-09	33	33	100	no
AT1G21323.1		unknown protein	AT1G60410.1		F-box family protein	0.015	20	20	100	no
AT1G73240.1		CONTAINS InterPro DOMAIN/s: Nucleoporin protein Ndc1-Nup (InterPro:IPR019049)	AT4G37895.1		other RNA	0.33	19	19	100	no
AT1G70520.1	CRK2	cysteine-rich RLK (RECEPTOR-like protein kinase) 2	AT2G42960.1		Protein kinase superfamily protein	2e-05	26	26	100	no
AT1G69140.1		pseudogene, hypothetical protein	AT4G20190.1		unknown protein	3.4	16	16	100	no
AT1G07500.1		unknown protein	AT3G43358.1		transposable element gene	0.53	17	17	100	no
AT1G76080.1	ATCDSP32, CDSP32	chloroplastic drought-induced stress protein of 32 kD	AT5G44170.1		S-adenosyl-L-methionine-dependent methyltransferases superfamily protein	0.052	20	20	100	no
AT1G21370.1		unknown protein	AT1G21380.1		Target of Myb protein 1	2e-08	31	31	100	no
AT1G21395.1		unknown protein	AT3G59370.1		Vacuolar calcium-binding protein-related	0.23	18	18	100	no
AT1G73177.1	BNS	bonsai	AT1G17390.1		transposable element gene	1e-09	32	32	100	no
AT1G73180.1		Eukaryotic translation initiation factor eIF2A family protein	AT5G53980.1	ATHB52, HB52	homeobox protein 52	0.31	19	19	100	no
AT1G76060.1	EMB1793	LYR family of Fe/S cluster biogenesis protein	AT1G76050.2		Pseudouridine synthase family protein	1e-66	128	128	100	no
AT1G49800.1		unknown protein	AT5G05390.1	LAC12	laccase 12	0.092	19	19	100	no
AT1G07476.1		unknown protein	AT1G07480.1		Transcription factor IIA, alpha/beta subunit	0.0	475	475	100	yes
AT1G71990.1	FUT13, ATFUT13, FUCTC, FT4-M, ATFT4	fucosyltransferase 13	AT2G35170.1		Histone H3 K4-specific methyltransferase SET7/9 family protein	0.92	18	18	100	no
AT1G07350.1		RNA-binding (RRM/RBD/RNP motifs) family protein	AT5G57050.1	ABI2, AtABI2	Protein phosphatase 2C family protein	0.94	18	18	100	no
AT1G17230.1		Leucine-rich receptor-like protein kinase family protein	AT1G17232.1		Potential natural antisense gene, locus overlaps with AT1G17230	0.0	1229	1229	100	yes
AT1G77710.1		CONTAINS InterPro DOMAIN/s: Ubiquitin-like, Ufm1 (InterPro:IPR005375)	AT3G03740.1	ATBPM4, BPM4	BTB-POZ and MATH domain 4	0.10	19	19	100	no
AT1G17250.1	AtRLP3, RLP3	receptor like protein 3	AT1G17255.1		other RNA	0.0	2170	2170	100	yes
AT1G48010.1		Plant invertase/pectin methylesterase inhibitor superfamily protein	AT5G64420.1		DNA polymerase V family	0.022	20	20	100	no
AT1G77680.1		Ribonuclease II/R family protein	AT4G36770.1		UDP-Glycosyltransferase superfamily protein	0.040	21	21	100	no
AT1G69100.1		Eukaryotic aspartyl protease family protein	AT3G22070.1		proline-rich family protein	0.045	20	20	100	no
AT1G69080.1		Adenine nucleotide alpha hydrolases-like superfamily protein	AT2G03720.1	MRH6	Adenine nucleotide alpha hydrolases-like superfamily protein	0.0006	23	23	100	no
AT1G55670.1	PSAG	photosystem I subunit G	AT3G21480.1		BRCT domain-containing DNA repair protein	0.13	19	19	100	no
AT1G49510.1	emb1273	embryo defective 1273	AT1G72790.1		hydroxyproline-rich glycoprotein family protein	0.20	19	19	100	no
AT1G16210.1		unknown protein	AT1G24600.1		unknown protein	0.17	19	19	100	no
AT1G13145.1		pseudogene of unknown protein	AT4G18335.1		unknown protein	0.30	18	18	100	no
AT1G77750.1		Ribosomal protein S13/S18 family	AT5G20960.1	AAO1, AO1, ATAO, AT-AO1, AOalpha, AtAO1	aldehyde oxidase 1	0.0001	89	89	100	no
AT1G48020.1	PMEI1, ATPMEI1	pectin methylesterase inhibitor 1	AT5G39471.1		Cysteine/Histidine-rich C1 domain family protein	0.031	20	20	100	no
AT1G72020.1		unknown protein	AT5G63200.1		tetratricopeptide repeat (TPR)-containing protein	0.40	18	18	100	no
AT1G72030.1		Acyl-CoA N-acyltransferases (NAT) superfamily protein	AT1G72040.1		P-loop containing nucleoside triphosphate hydrolases superfamily protein	2e-13	39	39	100	no
AT1G13330.1	AHP2	Arabidopsis Hop2 homolog	AT1G13340.1		Regulator of Vps4 activity in the MVB pathway protein	2e-62	138	138	100	no
AT1G16330.1	CYCB3;1	cyclin b3	AT2G33290.1	SUVH2, SDG3, ATSUVH2	SU(VAR)3-9 homolog 2	0.020	21	21	100	no
AT1G07600.1	MT1A, MT1, LSR4, MT-Q, ATMT-2, ATMT-Q, ATMT1	metallothionein 1A	AT1G07590.1		Tetratricopeptide repeat (TPR)-like superfamily protein	2e-73	138	138	100	no
AT1G13340.1		Regulator of Vps4 activity in the MVB pathway protein	AT1G13330.1	AHP2	Arabidopsis Hop2 homolog	3e-62	138	138	100	no
AT1G13310.1		Endosomal targeting BRO1-like domain-containing protein	AT4G11280.1	ACS6, ATACS6	1-aminocyclopropane-1-carboxylic acid (acc) synthase 6	0.23	19	19	100	no
AT1G49350.1		pfkB-like carbohydrate kinase family protein	AT1G49360.1		F-box family protein	7e-14	40	40	100	no
AT1G17080.1		Ribosomal protein L18ae family	AT1G17070.1		GC-rich sequence DNA-binding factor-like protein with Tuftelin interacting domain	2e-28	64	64	100	no
AT1G19640.1	JMT	jasmonic acid carboxyl methyltransferase	AT3G53480.1	PIS1, PDR9, ATPDR9, ABCG37	pleiotropic drug resistance 9	0.065	20	20	100	no
AT1G63780.1	IMP4	Ribosomal RNA processing Brix domain protein	AT4G21150.1	HAP6	ribophorin II (RPN2) family protein	0.050	20	20	100	no
AT1G19630.1	CYP722A1	cytochrome P450, family 722, subfamily A, polypeptide 1	AT1G55940.1	CYP708A1	cytochrome P450, family 708, subfamily A, polypeptide 1	0.059	20	20	100	no
AT1G17090.1		unknown protein	AT5G04760.1		Duplicated homeodomain-like superfamily protein	0.11	19	19	100	no
AT1G49310.1		unknown protein	AT3G05050.1		Protein kinase superfamily protein	0.001	22	22	100	no
AT1G19620.1		unknown protein	AT3G43110.1		unknown protein	0.039	20	20	100	no
AT1G73165.1	CLE1	CLAVATA3/ESR-RELATED 1	AT4G07850.1		transposable element gene	0.53	17	17	100	no
AT1G17120.1	CAT8	cationic amino acid transporter 8	AT3G61570.1	GC3, GDAP1	GRIP-related ARF-binding domain-containing protein 1	0.083	20	20	100	no
AT1G70350.1		unknown protein	AT5G01715.1	| pseudogene, antisense mRNA to gene At5g01720, blastp match of 29% identity and 3.2e-13 P-value to GP|12848653|dbj|BAB28039.1|	AK012109 unnamed protein product {Mus musculus}	0.36	18	18	100	no
AT1G70340.1		Plant protein of unknown function (DUF936)	AT1G70330.1	ENT1,AT, ENT1	equilibrative nucleotide transporter 1	0.0	659	659	100	yes
AT1G22500.1		RING/U-box superfamily protein	AT1G22510.2		RING/U-box protein with domain of unknown function (DUF 1232)	1e-39	83	83	100	no
AT1G17440.1	EER4, TAF12B	Transcription initiation factor TFIID subunit A	AT1G17430.1		alpha/beta-Hydrolases superfamily protein	1e-07	30	30	100	no
AT1G72070.1		Chaperone DnaJ-domain superfamily protein	AT1G72060.1		serine-type endopeptidase inhibitors	0.0	337	337	100	yes
AT1G17140.1	ICR1, RIP1	interactor of constitutive active rops 1	AT1G17130.2		Family of unknown function (DUF572)	1e-64	142	142	100	no
AT1G28540.1		unknown protein	AT5G28545.1		transposable element gene	0.024	20	20	100	no
AT1G69210.1		Uncharacterised protein family UPF0090	AT1G69200.1	FLN2	fructokinase-like 2	1e-23	56	56	100	no
AT1G69200.1	FLN2	fructokinase-like 2	AT1G69210.1		Uncharacterised protein family UPF0090	3e-23	56	56	100	no
AT1G17160.1		pfkB-like carbohydrate kinase family protein	AT3G57350.1		Nucleoporin interacting component (Nup93/Nic96-like) family protein	0.014	21	21	100	no
AT1G17210.1	ATILP1, ILP1	IAP-like protein 1	AT1G45976.1	SBP1	S-ribonuclease binding protein 1	0.14	20	20	100	no
AT1G17200.1		Uncharacterised protein family (UPF0497)	AT5G06839.3	TGA10, bZIP65	bZIP transcription factor family protein	0.55	18	18	100	no
AT1G63660.1		GMP synthase (glutamine-hydrolyzing), putative / glutamine amidotransferase, putative	AT3G06778.1		Chaperone DnaJ-domain superfamily protein	0.005	22	22	100	no
AT1G72040.1		P-loop containing nucleoside triphosphate hydrolases superfamily protein	AT1G72030.1		Acyl-CoA N-acyltransferases (NAT) superfamily protein	4e-13	39	39	100	no
AT1G63670.1		Protein of unknown function (DUF3741)	AT5G56780.1	ATET2, ET2	effector of transcription2	0.002	23	23	100	no
AT1G72060.1		serine-type endopeptidase inhibitors	AT1G72070.1		Chaperone DnaJ-domain superfamily protein	0.0	337	337	100	yes
AT1G14430.1		glyoxal oxidase-related protein	AT1G19900.1		glyoxal oxidase-related protein	0.0003	24	24	100	no
AT1G49370.1	| pseudogene, similar to OSJNBa0072F16.8, blastp match of 42% identity and 6.6e-73 P-value to GP|21739229|emb|CAD40984.1|	AL606460 OSJNBa0072F16.8 {Oryza sativa (japonica cultivar-group)}	AT2G15025.1		Beta-galactosidase related protein	0.23	19	19	100	no
AT1G49360.1		F-box family protein	AT1G49350.1		pfkB-like carbohydrate kinase family protein	8e-14	40	40	100	no
AT1G49410.1	TOM6	translocase of the outer mitochondrial membrane 6	AT1G17910.1		Wall-associated kinase family protein	0.005	21	21	100	no
AT1G49405.1		Uncharacterised protein family (UPF0497)	AT4G19020.1	CMT2	chromomethylase 2	0.29	18	18	100	no
AT1G19690.1		NAD(P)-binding Rossmann-fold superfamily protein	AT1G19680.1		RING/U-box superfamily protein	2e-78	148	148	100	no
AT1G72090.1		Methylthiotransferase	AT1G08230.2		Transmembrane amino acid transporter family protein	0.005	22	22	100	no
AT1G19680.1		RING/U-box superfamily protein	AT1G19690.1		NAD(P)-binding Rossmann-fold superfamily protein	3e-78	148	148	100	no
AT1G77800.1		PHD finger family protein	AT1G77810.1		Galactosyltransferase family protein	7e-23	56	56	100	no
AT1G62780.1		unknown protein	AT3G26040.1		HXXXD-type acyl-transferase family protein	0.039	20	20	100	no
AT1G14620.1	DECOY	decoy	AT5G63680.1		Pyruvate kinase family protein	0.16	19	19	100	no
AT1G14810.1		semialdehyde dehydrogenase family protein	AT1G14800.1		Nucleic acid-binding, OB-fold-like protein	3e-62	121	121	100	no
AT1G14790.1	RDR1, ATRDRP1	RNA-dependent RNA polymerase 1	AT1G14780.1		MAC/Perforin domain-containing protein	1e-100	186	186	100	no
AT1G68830.1	STN7	STT7 homolog STN7	AT2G23080.1		Protein kinase superfamily protein	0.081	20	20	100	no
AT1G12830.1		unknown protein	AT4G08450.1		Disease resistance protein (TIR-NBS-LRR class) family	0.038	20	20	100	no
AT1G73330.1	ATDR4, DR4	drought-repressed 4	AT5G48250.1		B-box type zinc finger protein with CCT domain	0.64	18	18	100	no
AT1G44414.1		unknown protein	AT5G36690.1		AT5G36690 and AT5G36780 represent identical copies. The duplication within clone F27C7 is believed an artifact with only one true copy existing.	0.048	19	19	100	no
AT1G14780.1		MAC/Perforin domain-containing protein	AT1G14790.1	RDR1, ATRDRP1	RNA-dependent RNA polymerase 1	1e-104	192	192	100	no
AT1G73340.1		Cytochrome P450 superfamily protein	AT4G09160.1		SEC14 cytosolic factor family protein / phosphoglyceride transfer family protein	0.28	19	19	100	no
AT1G65470.1	FAS1, NFB2	chromatin assembly factor-1 (FASCIATA1) (FAS1)	AT5G50310.1		Galactose oxidase/kelch repeat superfamily protein	0.002	23	23	100	no
AT1G12800.1		Nucleic acid-binding, OB-fold-like protein	AT4G18160.1	KCO6, ATTPK3, ATKCO6, TPK3	Ca2+ activated outward rectifying K+ channel 6	0.028	21	21	100	no
AT1G44446.1	CH1, ATCAO, CAO	Pheophorbide a oxygenase family protein with Rieske [2Fe-2S] domain	AT1G67310.1		Calmodulin-binding transcription activator protein with CG-1 and Ankyrin domains	0.082	20	20	100	no
AT1G65450.1		HXXXD-type acyl-transferase family protein	AT1G31814.1	FRL2	FRIGIDA like 2	0.065	20	20	100	no
AT1G68800.1	BRC2, TCP12	TCP domain protein 12	AT2G33550.1		Homeodomain-like superfamily protein	0.22	19	19	100	no
AT1G12790.1		CONTAINS InterPro DOMAIN/s: RuvA domain 2-like (InterPro:IPR010994)	AT4G09320.1	NDPK1	Nucleoside diphosphate kinase family protein	0.19	19	19	100	no
AT1G14770.1		RING/FYVE/PHD zinc finger superfamily protein	AT3G50870.1	MNP, HAN, GATA18	GATA type zinc finger transcription factor family protein	0.018	21	21	100	no
AT1G09220.1		Pentatricopeptide repeat (PPR) superfamily protein	AT5G47460.1		Pentatricopeptide repeat (PPR) superfamily protein	5e-09	32	32	100	no
AT1G44575.1	NPQ4, PSBS	Chlorophyll A-B binding family protein	AT5G11240.1		transducin family protein / WD-40 repeat family protein	0.17	19	19	100	no
AT1G09230.1		RNA-binding (RRM/RBD/RNP motifs) family protein	AT1G05030.1		Major facilitator superfamily protein	0.004	22	22	100	no
AT1G44608.1		unknown protein	AT3G17710.1		F-box and associated interaction domains-containing protein	0.027	20	20	100	no
AT1G68845.1		unknown protein	AT5G41690.1		RNA-binding (RRM/RBD/RNP motifs) family protein	0.26	18	18	100	no
AT1G09260.1		Chaperone DnaJ-domain superfamily protein	AT5G65510.1	AIL7	AINTEGUMENTA-like 7	0.066	19	19	100	no
AT1G12840.1	DET3, ATVHA-C	vacuolar ATP synthase subunit C (VATC) / V-ATPase C subunit / vacuolar proton pump C subunit (DET3)	AT3G50780.1		BEST Arabidopsis thaliana protein match is: BTB/POZ domain-containing protein (TAIR:AT1G63850.1)	0.96	18	18	100	no
AT1G14760.1	KNATM	KNOX Arabidopsis thaliana meinox	AT4G30650.1		Low temperature and salt responsive protein family	0.068	19	19	100	no
AT1G71865.1		unknown protein	AT1G71866.1		LOCATED IN: endomembrane system	2e-70	134	134	100	no
AT1G09270.1	IMPA-4	importin alpha isoform 4	AT1G09280.1		CONTAINS InterPro DOMAIN/s: Rhodanese-like (InterPro:IPR001763), Serine hydrolase (InterPro:IPR005645)	3e-63	123	123	100	no
AT1G55880.1		Pyridoxal-5'-phosphate-dependent enzyme family protein	AT5G67488.1		other RNA	0.004	22	22	100	no
AT1G14740.1		Protein of unknown function (DUF1423)	AT5G28523.1		transposable element gene	0.10	20	20	100	no
AT1G12845.1		unknown protein	AT5G49560.1		Putative methyltransferase family protein	0.36	18	18	100	no
AT1G14730.1		Cytochrome b561/ferric reductase transmembrane protein family	AT2G25720.1		unknown protein	0.65	18	18	100	no
AT1G77570.1		Winged helix-turn-helix transcription repressor DNA-binding	AT3G17040.1	HCF107	high chlorophyll fluorescent 107	0.026	20	20	100	no
AT1G09320.1		agenet domain-containing protein	AT3G29280.1		unknown protein	0.005	22	22	100	no
AT1G68730.1		Zim17-type zinc finger protein	AT5G18370.1		Disease resistance protein (TIR-NBS-LRR class) family	0.32	18	18	100	no
AT1G09300.1		Metallopeptidase M24 family protein	AT4G27070.1	TSB2	tryptophan synthase beta-subunit 2	0.067	20	20	100	no
AT1G73400.1		Pentatricopeptide repeat (PPR) superfamily protein	AT5G34869.1		unknown protein	0.070	20	20	100	no
AT1G73430.1		sec34-like family protein	AT4G38190.1	ATCSLD4, CSLD4	cellulose synthase like D4	0.50	19	19	100	no
AT1G09330.1		unknown protein	AT5G33257.1		transposable element gene	0.040	20	20	100	no
AT1G44120.1		Armadillo/beta-catenin-like repeat	AT1G44125.1		Potential natural antisense gene, locus overlaps with AT1G44120	0.0	5017	5018	100	yes
AT1G09360.1		Plant invertase/pectin methylesterase inhibitor superfamily protein	AT5G56950.1	NFA03, NFA3, NAP1;3	nucleosome assembly protein 1	0.36	18	18	100	no
AT1G14850.1	NUP155	nucleoporin 155	AT1G68710.1		ATPase E1-E2 type family protein / haloacid dehalogenase-like hydrolase family protein	0.012	22	22	100	no
AT1G77550.1		tubulin-tyrosine ligases	AT1G13940.1		Plant protein of unknown function (DUF863)	0.029	21	21	100	no
AT1G09340.1	CRB, CSP41B, HIP1.3	chloroplast RNA binding	AT5G67330.1	ATNRAMP4, NRAMP4	natural resistance associated macrophage protein 4	0.24	19	19	100	no
AT1G21150.1		Mitochondrial transcription termination factor family protein	AT2G11520.1	CRCK3	calmodulin-binding receptor-like cytoplasmic kinase 3	0.060	20	20	100	no
AT1G55640.1	PRA1.G1	prenylated RAB acceptor 1.G1	AT5G17720.1		alpha/beta-Hydrolases superfamily protein	0.36	18	18	100	no
AT1G70760.1	CRR23	inorganic carbon transport protein-related	AT1G70770.1		Protein of unknown function DUF2359, transmembrane	9e-83	155	155	100	no
AT1G44170.1	ALDH3H1, ALDH4	aldehyde dehydrogenase 3H1	AT1G44160.1		HSP40/DnaJ peptide-binding protein	2e-20	51	51	100	no
AT1G09280.1		CONTAINS InterPro DOMAIN/s: Rhodanese-like (InterPro:IPR001763), Serine hydrolase (InterPro:IPR005645)	AT1G09270.1	IMPA-4	importin alpha isoform 4	3e-63	123	123	100	no
AT1G68765.1	IDA	Putative membrane lipoprotein	AT5G65130.1		Integrase-type DNA-binding superfamily protein	0.001	22	22	100	no
AT1G68760.1	ATNUDT1, ATNUDX1, NUDX1	nudix hydrolase 1	AT5G39535.1		pre-tRNA	3e-33	72	72	100	no
AT1G09290.1		unknown protein	AT5G42323.1		Pseudogene of AT1G06390	0.20	19	19	100	no
AT1G16040.1		FUNCTIONS IN: molecular_function unknown	AT5G41610.1	ATCHX18, CHX18	cation/H+ exchanger 18	0.14	19	19	100	no
AT1G44160.1		HSP40/DnaJ peptide-binding protein	AT1G44170.1	ALDH3H1, ALDH4	aldehyde dehydrogenase 3H1	2e-20	51	51	100	no
AT1G09090.2	ATRBOHB, RBOHB	respiratory burst oxidase homolog B	AT1G09100.1	RPT5B	26S proteasome AAA-ATPase subunit RPT5B	6e-25	59	59	100	no
AT1G13030.1		sphere organelles protein-related	AT5G24460.1		unknown protein	0.091	20	20	100	no
AT1G68935.1		unknown protein	AT1G68940.3		Armadillo/beta-catenin-like repeat family protein	0.0	664	664	100	yes
AT1G55870.1	ATPARN, AHG2	Polynucleotidyl transferase, ribonuclease H-like superfamily protein	AT5G38160.1		Bifunctional inhibitor/lipid-transfer protein/seed storage 2S albumin superfamily protein	0.36	19	19	100	no
AT1G69020.1		Prolyl oligopeptidase family protein	AT1G02470.2		Polyketide cyclase/dehydrase and lipid transport superfamily protein	0.024	21	21	100	no
AT1G71950.1		Proteinase inhibitor, propeptide	AT1G71940.2		SNARE associated Golgi protein family	4e-29	65	65	100	no
AT1G79260.1		CONTAINS InterPro DOMAIN/s: Domain of unknown function DUF1794 (InterPro:IPR014878)	AT5G46680.1		Pentatricopeptide repeat (PPR-like) superfamily protein	0.13	19	19	100	no
AT1G77670.1		Pyridoxal phosphate (PLP)-dependent transferases superfamily protein	AT3G32360.1		transposable element gene	0.25	19	19	100	no
AT1G73260.1	ATKTI1, KTI1	kunitz trypsin inhibitor 1	AT5G26731.1		unknown protein	0.15	19	19	100	no
AT1G13040.1		Pentatricopeptide repeat (PPR-like) superfamily protein	AT2G13420.1	| pseudogene, salt-inducible protein, blastp match of 32% identity and 2.2e-39 P-value to GP|13359056|dbj|BAB33278.1|	AP003054 P0436D06.17 {Oryza sativa (japonica cultivar-group)}	0.004	22	22	100	no
AT1G70590.1		F-box family protein	AT5G64150.1		RNA methyltransferase family protein	0.056	20	20	100	no
AT1G12930.1		ARM repeat superfamily protein	AT5G07100.1	WRKY26	WRKY DNA-binding protein 26	0.14	20	20	100	no
AT1G70650.1		Ran BP2/NZF zinc finger-like superfamily protein	AT1G70645.1	MIR777A	MIR777a	4e-09	32	32	100	no
AT1G73325.1		Kunitz family trypsin and protease inhibitor protein	AT1G33080.1		MATE efflux family protein	0.11	19	19	100	no
AT1G70640.1		octicosapeptide/Phox/Bem1p (PB1) domain-containing protein	AT5G23270.1	STP11, ATSTP11	sugar transporter 11	0.031	20	20	100	no
AT1G36595.1		pseudogene, hypothetical protein	AT1G36500.1		transposable element gene	8e-13	37	37	100	no
AT1G68890.1		magnesium ion binding	AT5G47510.1		Sec14p-like phosphatidylinositol transfer family protein	0.22	20	20	100	no
AT1G68875.1		unknown protein	AT5G47790.1		SMAD/FHA domain-containing protein	0.45	18	18	100	no
AT1G77620.1		P-loop containing nucleoside triphosphate hydrolases superfamily protein	AT5G42780.1	AtHB27, HB27, ZHD13	homeobox protein 27	0.59	19	19	100	no
AT1G70690.1	HWI1, PDLP5	Receptor-like protein kinase-related family protein	AT1G43190.1	PTB3	polypyrimidine tract-binding protein 3	0.051	20	20	100	no
AT1G71910.1		unknown protein	AT1G27690.1		Protein of unknown function (DUF620)	0.0007	23	23	100	no
AT1G62750.1	ATSCO1, ATSCO1/CPEF-G, SCO1	Translation elongation factor EFG/EF2 protein	AT1G62740.1	Hop2	stress-inducible protein, putative	2e-55	110	110	100	no
AT1G68910.1	WIT2	WPP domain-interacting protein 2	AT4G28500.1	ANAC073, SND2, NAC073	NAC domain containing protein 73	0.085	20	20	100	no
AT1G09150.1		pseudouridine synthase and archaeosine transglycosylase (PUA) domain-containing protein	AT5G23180.1		BEST Arabidopsis thaliana protein match is: DNA-binding storekeeper protein-related transcriptional regulator (TAIR:AT4G01260.1)	0.16	19	19	100	no
AT1G44780.1		CONTAINS InterPro DOMAIN/s: Histone chaperone domain CHZ (InterPro:IPR019098)	AT1G44790.1		ChaC-like family protein	9e-60	117	117	100	no
AT1G44770.1		unknown protein	AT4G10920.1	KELP	transcriptional coactivator p15 (PC4) family protein (KELP)	0.19	19	19	100	no
AT1G14687.1	AtHB32, HB32, ZHD14	homeobox protein 32	AT2G33770.1	UBC24, ATUBC24, PHO2	phosphate 2	0.033	20	20	100	no
AT1G44790.1		ChaC-like family protein	AT1G44780.1		CONTAINS InterPro DOMAIN/s: Histone chaperone domain CHZ (InterPro:IPR019098)	5e-60	117	117	100	no
AT1G67180.1		zinc finger (C3HC4-type RING finger) family protein / BRCT domain-containing protein	AT5G40960.1		Protein of unknown function (DUF 3339)	0.015	21	21	100	no
AT1G27050.1	ATHB54, HB54	homeobox protein 54	AT5G23100.1		Protein of unknown function, DUF617	0.52	18	18	100	no
AT1G03410.1	2A6	2-oxoglutarate (2OG) and Fe(II)-dependent oxygenase superfamily protein	AT1G03420.1	Sadhu4-2	transposable element gene	0.0	960	960	100	yes
AT1G11380.1		PLAC8 family protein	AT4G22770.1		AT hook motif DNA-binding family protein	0.045	20	20	100	no
AT1G27070.1		5'-AMP-activated protein kinase-related	AT2G01830.2	WOL, CRE1, WOL1, AHK4, ATCRE1	CHASE domain containing histidine kinase protein	0.006	22	22	100	no
AT1G53860.1		Remorin family protein	AT4G27490.1		3'-5'-exoribonuclease family protein	0.23	19	19	100	no
AT1G34360.1		translation initiation factor 3 (IF-3) family protein	AT5G62840.1		Phosphoglycerate mutase family protein	0.30	19	19	100	no
AT1G29700.1		Metallo-hydrolase/oxidoreductase superfamily protein	AT5G19410.1		ABC-2 type transporter family protein	0.87	18	18	100	no
AT1G53010.1		RING/U-box superfamily protein	AT4G14760.1		kinase interacting (KIP1-like) family protein	0.085	19	19	100	no
AT1G29680.1		Protein of unknown function (DUF1264)	AT1G29670.1		GDSL-like Lipase/Acylhydrolase superfamily protein	3e-39	82	82	100	no
AT1G04530.1	TPR4	Tetratricopeptide repeat (TPR)-like superfamily protein	AT2G30620.1		winged-helix DNA-binding transcription factor family protein	0.056	20	20	100	no
AT1G04560.1		AWPM-19-like family protein	AT5G53250.1	AGP22, ATAGP22	arabinogalactan protein 22	0.14	19	19	100	no
AT1G29690.1	CAD1	MAC/Perforin domain-containing protein	AT3G54080.1		Concanavalin A-like lectin family protein	0.023	21	21	100	no
AT1G53120.1		RNA-binding S4 domain-containing protein	AT1G53130.1	GRI	Stigma-specific Stig1 family protein	2e-23	56	56	100	no
AT1G56260.1		unknown protein	AT5G21140.1	emb1379	embryo defective 1379	0.15	19	19	100	no
AT1G07320.1	RPL4	ribosomal protein L4	AT5G13390.1	NEF1	no exine formation 1	0.003	22	22	100	no
AT1G56270.1		unknown protein	AT3G07370.1	ATCHIP, CHIP	carboxyl terminus of HSC70-interacting protein	0.40	18	18	100	no
AT1G07310.1		Calcium-dependent lipid-binding (CaLB domain) family protein	AT3G51940.1		unknown protein	0.24	19	19	100	no
AT1G56290.1		CwfJ-like family protein	AT5G62510.1		F-box family protein	0.006	22	22	100	no
AT1G59840.1	CCB4	cofactor assembly of complex C	AT3G16630.1	ATKINESIN-13A, KINESIN-13A	P-loop containing nucleoside triphosphate hydrolases superfamily protein	0.003	22	22	100	no
AT1G53130.1	GRI	Stigma-specific Stig1 family protein	AT1G53120.1		RNA-binding S4 domain-containing protein	1e-23	56	56	100	no
AT1G67550.1	URE	urease	AT5G11700.2		BEST Arabidopsis thaliana protein match is: glycine-rich protein (TAIR:AT4G32920.3)	0.51	19	19	100	no
AT1G79660.1		unknown protein	AT1G79670.1	RFO1, WAKL22	Wall-associated kinase family protein	1e-19	49	49	100	no
AT1G59885.1		unknown protein	AT3G09910.1	ATRAB18C, ATRABC2B, RABC2b	RAB GTPase homolog C2B	0.24	18	18	100	no
AT1G53760.1		unknown protein	AT1G21920.1		Histone H3 K4-specific methyltransferase SET7/9 family protein	0.19	19	19	100	no
AT1G53140.1	DRP5A	Dynamin related protein 5A	AT4G30910.1		Cytosol aminopeptidase family protein	0.43	19	19	100	no
AT1G11400.1	PYM	partner of Y14-MAGO	AT3G55410.1		2-oxoglutarate dehydrogenase, E1 component	0.011	21	21	100	no
AT1G03420.1	Sadhu4-2	transposable element gene	AT1G03410.1	2A6	2-oxoglutarate (2OG) and Fe(II)-dependent oxygenase superfamily protein	0.0	969	969	100	yes
AT1G56320.1		BEST Arabidopsis thaliana protein match is: Glycine-rich protein family (TAIR:AT5G49350.2)	AT1G56310.1		Polynucleotidyl transferase, ribonuclease H-like superfamily protein	2e-52	104	104	100	no
AT1G11440.1		BEST Arabidopsis thaliana protein match is: glycine-rich protein (TAIR:AT3G29075.1)	AT1G63750.3		Disease resistance protein (TIR-NBS-LRR class) family	0.014	40	40	100	no
AT1G63490.1		transcription factor jumonji (jmjC) domain-containing protein	AT2G46270.1	GBF3	G-box binding factor 3	0.61	19	19	100	no
AT1G56300.1		Chaperone DnaJ-domain superfamily protein	AT1G53720.1	ATCYP59, CYP59	cyclophilin 59	0.0006	23	23	100	no
AT1G03490.1	ANAC006, NAC006	NAC domain containing protein 6	AT4G26020.2		unknown protein	0.14	19	19	100	no
AT1G56310.1		Polynucleotidyl transferase, ribonuclease H-like superfamily protein	AT1G56320.1		BEST Arabidopsis thaliana protein match is: Glycine-rich protein family (TAIR:AT5G49350.2)	6e-52	104	104	100	no
AT1G29810.1		Transcriptional coactivator/pterin dehydratase	AT1G29800.1		RING/FYVE/PHD-type zinc finger family protein	8e-31	68	68	100	no
AT1G61000.1		FUNCTIONS IN: molecular_function unknown	AT5G16650.1		Chaperone DnaJ-domain superfamily protein	0.064	20	20	100	no
AT1G60990.1		Glycine cleavage T-protein family	AT1G60989.1	SCRL7	SCR-like 7	6e-39	82	82	100	no
AT1G29790.1		S-adenosyl-L-methionine-dependent methyltransferases superfamily protein	AT1G73630.1		EF hand calcium-binding protein family	0.066	20	20	100	no
AT1G29800.1		RING/FYVE/PHD-type zinc finger family protein	AT1G29810.1		Transcriptional coactivator/pterin dehydratase	2e-30	68	68	100	no
AT1G11290.1	CRR22	Pentatricopeptide repeat (PPR) superfamily protein	AT5G52630.1	MEF1	mitochondrial RNAediting factor 1	4e-07	46	46	100	no
AT1G03150.1		Acyl-CoA N-acyltransferases (NAT) superfamily protein	AT5G18570.1	EMB269, ATOBGC, CPSAR1	GTP1/OBG family protein	0.12	19	19	100	no
AT1G61065.1		Protein of unknown function (DUF1218)	AT3G29775.1		transposable element gene	0.14	19	19	100	no
AT1G03160.1	FZL	FZO-like	AT3G15920.1		Phox (PX) domain-containing protein	0.12	20	20	100	no
AT1G50120.1		FUNCTIONS IN: molecular_function unknown	AT1G23180.1		ARM repeat superfamily protein	0.36	19	19	100	no
AT1G55580.1	LAS, SCL18	GRAS family transcription factor	AT1G30950.1	UFO	F-box family protein	0.018	21	21	100	no
AT1G03180.1		unknown protein	AT5G19485.1		transferases	0.045	20	20	100	no
AT1G32460.1		unknown protein	AT1G32470.1		Single hybrid motif superfamily protein	0.0004	23	23	100	no
AT1G61040.1	VIP5	plus-3 domain-containing protein	AT4G14300.1		RNA-binding (RRM/RBD/RNP motifs) family protein	0.38	19	19	100	no
AT1G03310.2	ATISA2, ISA2, DBE1, BE2	debranching enzyme 1	AT5G45150.1	RTL3	RNAse THREE-like protein 3	0.48	36	36	100	no
AT1G23220.1		Dynein light chain type 1 family protein	AT1G12480.1	OZS1, SLAC1, RCD3, CDI3	C4-dicarboxylate transporter/malic acid transport protein	0.009	21	21	100	no
AT1G79080.1		Pentatricopeptide repeat (PPR) superfamily protein	AT5G39900.1		Small GTP-binding protein	0.32	19	19	100	no
AT1G03330.1		Small nuclear ribonucleoprotein family protein	AT5G64480.1		unknown protein	0.46	18	18	100	no
AT1G79070.1		SNARE-associated protein-related	AT3G13690.1		Protein kinase protein with adenine nucleotide alpha hydrolases-like domain	0.49	18	18	100	no
AT1G56415.1		Expressed protein	AT4G38000.1	DOF4.7	DNA binding with one finger 4.7	0.019	20	20	100	no
AT1G03390.1		HXXXD-type acyl-transferase family protein	AT3G30852.1		transposable element gene	0.014	21	21	100	no
AT1G53000.1	KDSB	Nucleotide-diphospho-sugar transferases superfamily protein	AT5G56750.1	NDL1	N-MYC downregulated-like 1	0.013	21	21	100	no
AT1G67480.1		Galactose oxidase/kelch repeat superfamily protein	AT5G02390.1		Protein of unknown function (DUF3741)	0.076	20	20	100	no
AT1G56450.1	PBG1	20S proteasome beta subunit G1	AT3G27350.2		unknown protein	0.17	19	19	100	no
AT1G03350.1		BSD domain-containing protein	AT4G39400.1	BRI1, CBB2, DWF2, BIN1, ATBRI1	Leucine-rich receptor-like protein kinase family protein	0.018	21	21	100	no
AT1G59722.1		unknown protein	AT3G04960.3		Domain of unknown function (DUF3444)	0.30	18	18	100	no
AT1G26940.1		Cyclophilin-like peptidyl-prolyl cis-trans isomerase family protein	AT5G18070.1	DRT101	phosphoglucosamine mutase-related	0.15	19	19	100	no
AT1G23230.1		CONTAINS InterPro DOMAIN/s: Mediator complex subunit Med23 (InterPro:IPR021629)	AT2G33360.1		Protein of unknown function (DUF3527)	0.80	19	19	100	no
AT1G53910.1	RAP2.12	related to AP2 12	AT1G53887.1		unknown protein	1e-100	184	184	100	no
AT1G56500.1		haloacid dehalogenase-like hydrolase family protein	AT5G21030.1		PAZ domain-containing protein / piwi domain-containing protein	0.56	19	19	100	no
AT1G29330.1	ATERD2, AERD2, ERD2	ER lumen protein retaining receptor family protein	AT1G29320.1		Transducin/WD40 repeat-like superfamily protein	2e-47	96	96	100	no
AT1G67620.1		Lojap-related protein	AT2G46220.1		Uncharacterized conserved protein (DUF2358)	0.56	18	18	100	no
AT1G29320.1		Transducin/WD40 repeat-like superfamily protein	AT1G29330.1	ATERD2, AERD2, ERD2	ER lumen protein retaining receptor family protein	3e-47	96	96	100	no
AT1G63270.1	ATNAP10, NAP10	non-intrinsic ABC protein 10	AT4G11450.1		Protein of unknown function (DUF3527)	0.15	19	19	100	no
AT1G63245.1	CLE14	CLAVATA3/ESR-RELATED 14	AT5G53050.2		alpha/beta-Hydrolases superfamily protein	0.58	17	17	100	no
AT1G05610.1	APS2	ADP-glucose pyrophosphorylase small subunit 2	AT1G27680.1	APL2	ADPGLC-PPase large subunit	0.0002	41	41	100	no
AT1G05600.1		Tetratricopeptide repeat (TPR)-like superfamily protein	AT4G16870.1		transposable element gene	0.27	19	19	100	no
AT1G04330.1		unknown protein	AT5G39460.1		F-box family protein	0.002	22	22	100	no
AT1G53670.1	MSRB1, ATMSRB1	methionine sulfoxide reductase B 1	AT5G07770.1		Actin-binding FH2 protein	0.13	19	19	100	no
AT1G07080.1		Thioredoxin superfamily protein	AT3G20390.1		endoribonuclease L-PSP family protein	0.20	19	19	100	no
AT1G53345.1		unknown protein	AT4G37235.1		Uncharacterised protein family (UPF0497)	0.003	22	22	100	no
AT1G63310.1		unknown protein	AT3G30875.1		pseudogene, putative multidrug resistance protein, similar to multidrug resistance protein 1 homolog GB:T06165 GI:7442649 from (Hordeum vulgare)	0.032	20	20	100	no
AT1G50170.1	ATSIRB, SIRB	sirohydrochlorin ferrochelatase B	AT5G38705.1		transposable element gene	0.010	21	21	100	no
AT1G53330.1		Pentatricopeptide repeat (PPR) superfamily protein	AT1G64583.1		Tetratricopeptide repeat (TPR)-like superfamily protein	0.015	21	21	100	no
AT1G29355.1		unknown protein	AT1G29357.1		other RNA	0.0	922	922	100	yes
AT1G76220.1		Arabidopsis protein of unknown function (DUF241)	AT4G22756.1	SMO1-2, ATSMO1, ATSMO1-2, SMO1	sterol C4-methyl oxidase 1-2	0.0001	24	24	100	no
AT1G76240.1		Arabidopsis protein of unknown function (DUF241)	AT4G18900.1		Transducin/WD40 repeat-like superfamily protein	0.003	22	22	100	no
AT1G76250.1		unknown protein	AT3G52710.1		unknown protein	0.26	19	19	100	no
AT1G06950.1	ATTIC110, TIC110	translocon at the inner envelope membrane of chloroplasts 110	AT5G67500.2	VDAC2	voltage dependent anion channel 2	0.035	21	21	100	no
AT1G48070.1		Thioredoxin superfamily protein	AT5G45420.1		Duplicated homeodomain-like superfamily protein	0.33	18	18	100	no
AT1G53490.1		RING/U-box superfamily protein	AT1G53480.1	ATMRD1, MRD1	mto 1 responding down 1	0.0	683	683	100	yes
AT1G06925.1		FUNCTIONS IN: molecular_function unknown	AT1G06923.1		BEST Arabidopsis thaliana protein match is: ovate family protein 17 (TAIR:AT2G30395.1)	0.0	334	334	100	yes
AT1G48090.1		calcium-dependent lipid-binding family protein	AT1G09010.1		glycoside hydrolase family 2 protein	0.009	23	23	100	no
AT1G48050.1	KU80, ATKU80	Ku80 family protein	AT5G02860.1		Pentatricopeptide repeat (PPR) superfamily protein	0.37	19	19	100	no
AT1G04260.1	MPI7, MPIP7, PRA1.D	CAMV movement protein interacting protein 7	AT3G63430.1		unknown protein	0.034	20	20	100	no
AT1G63240.1		unknown protein	AT5G28523.1		transposable element gene	0.079	20	20	100	no
AT1G53450.1		unknown protein	AT1G53440.1		Leucine-rich repeat transmembrane protein kinase	0.0	328	328	100	yes
AT1G05620.1	URH2	uridine-ribohydrolase 2	AT1G04200.1		FUNCTIONS IN: molecular_function unknown	0.053	20	20	100	no
AT1G07020.1		unknown protein	AT1G07010.3		Calcineurin-like metallo-phosphoesterase superfamily protein	7e-06	26	26	100	no
AT1G29290.1		unknown protein	AT5G10240.1	ASN3	asparagine synthetase 3	0.097	19	19	100	no
AT1G53480.1	ATMRD1, MRD1	mto 1 responding down 1	AT1G53490.1		RING/U-box superfamily protein	0.0	683	683	100	yes
AT1G19800.2	TGD1	trigalactosyldiacylglycerol 1	AT5G59560.1	SRR1	sensitivity to red light reduced protein (SRR1)	0.0002	24	24	100	no
AT1G63220.1		Calcium-dependent lipid-binding (CaLB domain) family protein	AT2G01210.1		Leucine-rich repeat protein kinase family protein	0.12	19	19	100	no
AT1G29270.1		unknown protein	AT3G06840.1		unknown protein	0.007	21	21	100	no
AT1G53460.1		BEST Arabidopsis thaliana protein match is: Ran BP2/NZF zinc finger-like superfamily protein (TAIR:AT1G70650.2)	AT1G72720.1		Protein of unknown function (DUF3511)	0.18	19	19	100	no
AT1G29260.1	PEX7, ATPEX7	peroxin 7	AT3G46180.1	UTR5, ATUTR5	UDP-galactose transporter 5	0.014	21	21	100	no
AT1G60640.1		unknown protein	AT2G36724.1		unknown protein	0.0002	24	24	100	no
AT1G26840.1	ORC6, ATORC6	origin recognition complex protein 6	AT4G19230.2	CYP707A1	cytochrome P450, family 707, subfamily A, polypeptide 1	0.17	19	19	100	no
AT1G60700.1		SMAD/FHA domain-containing protein	AT2G41830.1		Uncharacterized protein	0.005	22	22	100	no
AT1G56180.1		unknown protein	AT3G16350.1		Homeodomain-like superfamily protein	0.063	20	20	100	no
AT1G03600.1	PSB27	photosystem II family protein	AT2G22180.1		hydroxyproline-rich glycoprotein family protein	0.032	20	20	100	no
AT1G07220.1		Arabidopsis thaliana protein of unknown function (DUF821)	AT1G07210.1		Ribosomal protein S18	2e-24	58	58	100	no
AT1G04390.1		BTB/POZ domain-containing protein	AT3G06035.1		Glycoprotein membrane precursor GPI-anchored	0.031	21	21	100	no
AT1G07210.1		Ribosomal protein S18	AT1G07220.1		Arabidopsis thaliana protein of unknown function (DUF821)	1e-24	58	58	100	no
AT1G11470.1		Pentatricopeptide repeat (PPR) superfamily protein	AT4G08390.1	SAPX	stromal ascorbate peroxidase	0.002	22	22	100	no
AT1G67570.1		Protein of unknown function (DUF3537)	AT3G10040.1		sequence-specific DNA binding transcription factors	0.005	22	22	100	no
AT1G27200.1		Domain of unknown function (DUF23)	AT2G40300.1	ATFER4, FER4	ferritin 4	0.001	23	23	100	no
AT1G56230.1		Protein of unknown function (DUF1399)	AT4G19490.1	ATVPS54, VPS54	VPS54	0.006	22	22	100	no
AT1G04420.1		NAD(P)-linked oxidoreductase superfamily protein	AT3G48640.1		unknown protein	0.24	19	19	100	no
AT1G03530.1	ATNAF1, NAF1	nuclear assembly factor 1	AT3G51040.1	RTH	RTE1-homolog	0.11	20	20	100	no
AT1G03510.1		Tetratricopeptide repeat (TPR)-like superfamily protein	AT4G36680.1		Tetratricopeptide repeat (TPR)-like superfamily protein	1e-05	26	26	100	no
AT1G05577.1		Domain of unknown function (DUF966)	AT2G45850.1		AT hook motif DNA-binding family protein	0.24	19	19	100	no
AT1G11480.1		eukaryotic translation initiation factor-related	AT5G52940.1		Protein of unknown function (DUF295)	0.090	20	20	100	no
AT1G05575.1		unknown protein	AT5G35775.1		transposable element gene	0.005	21	21	100	no
AT1G07120.1		FUNCTIONS IN: molecular_function unknown	AT1G07119.1		other RNA	1e-138	452	452	100	yes
AT1G22700.1		Tetratricopeptide repeat (TPR)-like superfamily protein	AT5G37665.1		transposable element gene	0.047	20	20	100	no
AT1G11530.1	ATCXXS1, CXXS1	C-terminal cysteine residue is changed to a serine 1	AT1G11540.1		Sulfite exporter TauE/SafE family protein	5e-16	43	43	100	no
AT1G53710.1		Calcineurin-like metallo-phosphoesterase superfamily protein	AT1G53708.1	RTFL9	ROTUNDIFOLIA like 9	9e-11	35	35	100	no
AT1G05590.1	HEXO2, ATHEX3	beta-hexosaminidase 2	AT5G18440.1		CONTAINS InterPro DOMAIN/s: Nuclear fragile X mental retardation-interacting protein 1, conserved region (InterPro:IPR019496)	0.022	21	21	100	no
AT1G27300.1		unknown protein	AT1G27310.1	NTF2A	nuclear transport factor 2A	8e-22	53	53	100	no
AT1G60080.1		3'-5'-exoribonuclease family protein	AT5G40605.1		transposable element gene	0.23	19	19	100	no
AT1G53210.1		sodium/calcium exchanger family protein / calcium-binding EF hand family protein	AT3G51960.2	ATBZIP24, BZIP24	basic leucine zipper 24	0.092	20	20	100	no
AT1G60770.1		Tetratricopeptide repeat (TPR)-like superfamily protein	AT4G35290.2	GLUR2, GLR3.2, ATGLR3.2, ATGLUR2	glutamate receptor 2	0.29	19	19	100	no
AT1G60760.1		Plant invertase/pectin methylesterase inhibitor superfamily protein	AT2G46430.1	ATCNGC3, CNGC3, CNGC3.C	cyclic nucleotide gated channel 3	0.078	19	19	100	no
AT1G56160.1	ATMYB72, MYB72	myb domain protein 72	AT1G56165.1		other RNA	0.0	765	765	100	yes
AT1G53265.1		unknown protein	AT5G38830.1		Cysteinyl-tRNA synthetase, class Ia family protein	0.93	17	17	100	no
AT1G27290.1		unknown protein	AT5G52510.1	SCL8	SCARECROW-like 8	0.17	19	19	100	no
AT1G53250.1		unknown protein	AT4G30410.2		sequence-specific DNA binding transcription factors	0.014	21	21	100	no
AT1G77290.1		Glutathione S-transferase family protein	AT5G15070.2		Phosphoglycerate mutase-like family protein	0.22	19	19	100	no
AT1G79120.1		Ubiquitin carboxyl-terminal hydrolase family protein	AT5G04560.2	DME	HhH-GPD base excision DNA repair family protein	1.4	18	18	100	no
AT1G23650.1		unknown protein	AT2G27580.1		A20/AN1-like zinc finger family protein	0.046	18	18	100	no
AT1G77230.1		Tetratricopeptide repeat (TPR)-like superfamily protein	AT1G77240.1		AMP-dependent synthetase and ligase family protein	0.0	1798	1798	100	yes
AT1G77240.1		AMP-dependent synthetase and ligase family protein	AT1G77230.1		Tetratricopeptide repeat (TPR)-like superfamily protein	0.0	1798	1798	100	yes
AT1G50670.1		OTU-like cysteine protease family protein	AT1G67570.1		Protein of unknown function (DUF3537)	0.011	21	21	100	no
AT1G66245.1		unknown protein	AT3G59410.2	GCN2	protein kinase family protein	0.035	20	20	100	no
AT1G80110.1	ATPP2-B11, PP2-B11	phloem protein 2-B11	AT5G17725.1		transposable element gene	0.17	19	19	100	no
AT1G77180.1	SKIP	chromatin protein family	AT4G32500.1	AKT5, KT5	K+ transporter 5	0.36	19	19	100	no
AT1G80100.1	AHP6, HP6	histidine phosphotransfer protein 6	AT1G78940.2		Protein kinase protein with adenine nucleotide alpha hydrolases-like domain	0.10	19	19	100	no
AT1G79620.1		Leucine-rich repeat protein kinase family protein	AT1G51880.1	RHS6	root hair specific 6	5e-07	29	29	100	no
AT1G50080.1		BEST Arabidopsis thaliana protein match is: RNA-directed DNA polymerase (reverse transcriptase)-related family protein (TAIR:AT1G60720.1)	AT4G03920.1		transposable element gene	0.043	19	19	100	no
AT1G74540.1	CYP98A8	cytochrome P450, family 98, subfamily A, polypeptide 8	AT1G74545.1		Potential natural antisense gene, locus overlaps with AT1G74540	1e-145	260	260	100	no
AT1G80200.1		unknown protein	AT1G80210.1	BRCC36A, AtBRCC36A	Mov34/MPN/PAD-1 family protein	8e-89	165	165	100	no
AT1G50690.1		Cystatin/monellin superfamily protein	AT5G65120.1		unknown protein	0.56	18	18	100	no
AT1G22800.1		S-adenosyl-L-methionine-dependent methyltransferases superfamily protein	AT1G22810.1		Integrase-type DNA-binding superfamily protein	9e-66	127	127	100	no
AT1G32060.1	PRK	phosphoribulokinase	AT1G57560.1	AtMYB50, MYB50	myb domain protein 50	0.016	21	21	100	no
AT1G11040.1		HSP40/DnaJ peptide-binding protein	AT3G08910.1		DNAJ heat shock family protein	0.054	20	20	100	no
AT1G80150.1		Tetratricopeptide repeat (TPR)-like superfamily protein	AT5G18650.1		CHY-type/CTCHY-type/RING-type Zinc finger protein	0.084	20	20	100	no
AT1G11050.1		Protein kinase superfamily protein	AT1G11055.1		Encodes a defensin-like (DEFL) family protein.	2e-95	177	177	100	no
AT1G32080.1		membrane protein, putative	AT4G09840.1		unknown protein	0.075	20	20	100	no
AT1G80090.1		Cystathionine beta-synthase (CBS) family protein	AT1G48280.1		hydroxyproline-rich glycoprotein family protein	0.21	19	19	100	no
AT1G28480.1	GRX480, roxy19	Thioredoxin superfamily protein	AT3G24480.1		Leucine-rich repeat (LRR) family protein	0.096	19	19	100	no
AT1G42550.1	PMI1	plastid movement impaired1	AT5G28040.1		DNA-binding storekeeper protein-related transcriptional regulator	0.030	21	21	100	no
AT1G80030.1		Molecular chaperone Hsp40/DnaJ family protein	AT5G66790.1		Protein kinase superfamily protein	0.020	21	21	100	no
AT1G54260.1		winged-helix DNA-binding transcription factor family protein	AT1G17520.1		Homeodomain-like/winged-helix DNA-binding family protein	0.0007	23	23	100	no
AT1G58983.1		Ribosomal protein S5 family protein	AT1G58684.1		Ribosomal protein S5 family protein	0.0	1126	1126	100	yes
AT1G20810.1		FKBP-like peptidyl-prolyl cis-trans isomerase family protein	AT3G51370.1		Protein phosphatase 2C family protein	0.15	19	19	100	no
AT1G58889.1		transposable element gene	AT1G59265.1		transposable element gene	0.0	4285	4286	100	yes
AT1G58766.1		BEST Arabidopsis thaliana protein match is: B-block binding subunit of TFIIIC (TAIR:AT1G59453.1)	AT1G59077.1		BEST Arabidopsis thaliana protein match is: B-block binding subunit of TFIIIC (TAIR:AT1G59453.1)	0.0	1998	1998	100	yes
AT1G34150.1		Pseudouridine synthase family protein	AT1G63860.1		Disease resistance protein (TIR-NBS-LRR class) family	0.28	19	19	100	no
AT1G28490.1	SYP61, ATSYP61, OSM1	syntaxin of plants 61	AT1G59820.1	ALA3	aminophospholipid ATPase 3	0.003	22	22	100	no
AT1G80060.1		Ubiquitin-like superfamily protein	AT3G32195.1		transposable element gene	0.009	21	21	100	no
AT1G32160.1		Protein of unknown function (DUF760)	AT2G37280.1	PDR5, ATPDR5	pleiotropic drug resistance 5	0.058	20	20	100	no
AT1G32200.1	ATS1, ACT1	phospholipid/glycerol acyltransferase family protein	AT5G41060.1		DHHC-type zinc finger family protein	0.29	19	19	100	no
AT1G62720.1		Pentatricopeptide repeat (PPR-like) superfamily protein	AT1G62730.1		Terpenoid synthases superfamily protein	7e-45	92	92	100	no
AT1G02813.1		Protein of unknown function, DUF538	AT5G53800.1		unknown protein	0.098	19	19	100	no
AT1G74580.1		Pentatricopeptide repeat (PPR) superfamily protein	AT3G12590.1		unknown protein	0.006	22	22	100	no
AT1G09860.1	ATPUP16, PUP16	purine permease 16	AT1G09850.1	XBCP3	xylem bark cysteine peptidase 3	1e-70	135	135	100	no
AT1G09870.1		histidine acid phosphatase family protein	AT3G50740.1	UGT72E1	UDP-glucosyl transferase 72E1	0.070	20	20	100	no
AT1G09850.1	XBCP3	xylem bark cysteine peptidase 3	AT1G09860.1	ATPUP16, PUP16	purine permease 16	2e-70	135	135	100	no
AT1G54400.1		HSP20-like chaperones superfamily protein	AT5G15630.1	COBL4, IRX6	COBRA-like extracellular glycosyl-phosphatidyl inositol-anchored protein family	1.4	17	17	100	no
AT1G66045.1		unknown protein	AT5G46870.1		RNA-binding (RRM/RBD/RNP motifs) family protein	1.1	17	17	100	no
AT1G80320.1		2-oxoglutarate (2OG) and Fe(II)-dependent oxygenase superfamily protein	AT1G80325.1		other RNA	0.0	934	934	100	yes
AT1G80310.1		sulfate transmembrane transporters	AT5G40510.1		Sucrase/ferredoxin-like family protein	0.080	20	20	100	no
AT1G74700.1	NUZ, TRZ1	tRNAse Z1	AT5G43780.1	APS4	Pseudouridine synthase/archaeosine transglycosylase-like family protein	0.041	20	20	100	no
AT1G28510.1		Optic atrophy 3 protein (OPA3)	AT4G18550.1		alpha/beta-Hydrolases superfamily protein	0.042	20	20	100	no
AT1G67190.1		F-box/RNI-like superfamily protein	AT5G23940.1	EMB3009, PEL3, DCR	HXXXD-type acyl-transferase family protein	0.016	21	21	100	no
AT1G09815.1	POLD4	polymerase delta 4	AT5G11270.1	OCP3	overexpressor of cationic peroxidase 3	0.11	19	19	100	no
AT1G09830.1		Glycinamide ribonucleotide (GAR) synthetase	AT1G18620.2		unknown protein	0.074	20	20	100	no
AT1G31960.1		unknown protein	AT2G37040.1	PAL1, ATPAL1	PHE ammonia lyase 1	0.001	22	22	100	no
AT1G77122.1		Uncharacterised protein family UPF0090	AT1G77120.1	ADH1, ADH, ATADH, ATADH1	alcohol dehydrogenase 1	2e-26	61	61	100	no
AT1G09932.1		Phosphoglycerate mutase family protein	AT4G03810.1		transposable element gene	0.72	18	18	100	no
AT1G55910.1	ZIP11	zinc transporter 11 precursor	AT5G49665.1		Zinc finger (C3HC4-type RING finger) family protein	0.19	19	19	100	no
AT1G09935.1		Phosphoglycerate mutase family protein	AT1G30920.1		F-box family protein	0.44	18	18	100	no
AT1G54350.1		ABC transporter family protein	AT1G54355.1		other RNA	1e-144	899	899	100	yes
AT1G09920.1		TRAF-type zinc finger-related	AT2G42450.1		alpha/beta-Hydrolases superfamily protein	0.62	18	18	100	no
AT1G20870.1		HSP20-like chaperones superfamily protein	AT5G46160.1		Ribosomal protein L14p/L23e family protein	0.26	19	19	100	no
AT1G50730.1		unknown protein	AT5G50650.1		Transducin/WD40 repeat-like superfamily protein	0.12	20	20	100	no
AT1G66145.1	CLE18	CLAVATA3/ESR-RELATED 18	AT1G05150.1		Calcium-binding tetratricopeptide family protein	0.19	18	18	100	no
AT1G11000.1	MLO4, ATMLO4	Seven transmembrane MLO family protein	AT4G22756.1	SMO1-2, ATSMO1, ATSMO1-2, SMO1	sterol C4-methyl oxidase 1-2	0.021	38	38	100	no
AT1G62730.1		Terpenoid synthases superfamily protein	AT1G62720.1		Pentatricopeptide repeat (PPR-like) superfamily protein	6e-45	92	92	100	no
AT1G50710.1		unknown protein	AT1G50700.1	CPK33	calcium-dependent protein kinase 33	4e-34	74	74	100	no
AT1G66110.1		Family of unknown function (DUF577)	AT3G51478.1		pseudogene of glutamate receptor family	0.011	21	21	100	no
AT1G32040.1		transposable element gene	AT1G23070.1		Protein of unknown function (DUF300)	0.0008	23	23	100	no
AT1G66130.1		NAD(P)-binding Rossmann-fold superfamily protein	AT3G54770.1		RNA-binding (RRM/RBD/RNP motifs) family protein	0.056	20	20	100	no
AT1G09900.1		Pentatricopeptide repeat (PPR-like) superfamily protein	AT5G47360.1		Tetratricopeptide repeat (TPR)-like superfamily protein	0.019	21	21	100	no
AT1G22810.1		Integrase-type DNA-binding superfamily protein	AT1G22800.1		S-adenosyl-L-methionine-dependent methyltransferases superfamily protein	5e-66	127	127	100	no
AT1G74620.1		RING/U-box superfamily protein	AT5G36730.1		F-box and associated interaction domains-containing protein	0.12	19	19	100	no
AT1G74640.1		alpha/beta-Hydrolases superfamily protein	AT3G56408.1		other RNA	0.21	19	19	100	no
AT1G31983.1		pseudogene, hypothetical protein	AT1G32020.1		F-box family protein	2e-82	197	197	100	no
AT1G23740.1		Oxidoreductase, zinc-binding dehydrogenase family protein	AT1G23730.1	ATBCA3, BCA3	beta carbonic anhydrase 3	6e-08	30	30	100	no
AT1G32020.1		F-box family protein	AT1G31983.1		pseudogene, hypothetical protein	6e-83	197	197	100	no
AT1G29965.1		Ribosomal protein L18ae/LX family protein	AT1G29970.2	RPL18AA	60S ribosomal protein L18A-1	0.0	629	629	100	yes
AT1G03055.1		unknown protein	AT1G03050.1		ENTH/ANTH/VHS superfamily protein	0.0002	24	24	100	no
AT1G79800.1	ENODL7, AtENODL7	early nodulin-like protein 7	AT3G16460.1		Mannose-binding lectin superfamily protein	0.092	19	19	100	no
AT1G23420.1	INO	Plant-specific transcription factor YABBY family protein	AT5G40720.1		Domain of unknown function (DUF23)	0.003	22	22	100	no
AT1G54100.1	ALDH7B4	aldehyde dehydrogenase 7B4	AT5G62770.1		Protein of unknown function (DUF1645)	1.2	18	18	100	no
AT1G54095.1		Protein of unknown function (DUF1677)	AT2G20570.2	GPRI1	GBF's pro-rich region-interacting factor 1	0.13	19	19	100	no
AT1G79810.1	TED3, PEX2, ATPEX2	Pex2/Pex12 N-terminal domain-containing protein / zinc finger (C3HC4-type RING finger) family protein	AT1G79820.1	SGB1	Major facilitator superfamily protein	4e-71	136	136	100	no
AT1G34280.1		unknown protein	AT3G32391.1		transposable element gene	0.009	20	20	100	no
AT1G42655.1		transposable element gene	AT1G47278.2		unknown protein	0.17	19	19	100	no
AT1G34230.1		transposable element gene	AT5G46170.1		F-box family protein	0.14	19	19	100	no
AT1G34240.1		transposable element gene	AT5G15700.2		DNA/RNA polymerases superfamily protein	0.034	20	20	100	no
AT1G34220.1		Regulator of Vps4 activity in the MVB pathway protein	AT1G34210.1	SERK2, ATSERK2	somatic embryogenesis receptor-like kinase 2	8e-24	57	57	100	no
AT1G59453.1		B-block binding subunit of TFIIIC	AT1G59077.1		BEST Arabidopsis thaliana protein match is: B-block binding subunit of TFIIIC (TAIR:AT1G59453.1)	0.0	1998	1998	100	yes
AT1G79850.1	RPS17, CS17, PRPS17	ribosomal protein S17	AT1G79840.2	GL2	HD-ZIP IV family of homeobox-leucine zipper protein with lipid-binding START domain	1e-100	185	185	100	no
AT1G20690.1		SWI-SNF-related chromatin binding protein	AT1G20691.1		Potential natural antisense gene, locus overlaps with AT1G20690	0.0	1794	1794	100	yes
AT1G34245.1	EPF2	Putative membrane lipoprotein	AT3G16510.1		Calcium-dependent lipid-binding (CaLB domain) family protein	0.097	19	19	100	no
AT1G79820.1	SGB1	Major facilitator superfamily protein	AT1G79810.1	TED3, PEX2, ATPEX2	Pex2/Pex12 N-terminal domain-containing protein / zinc finger (C3HC4-type RING finger) family protein	5e-71	136	136	100	no
AT1G26750.1		unknown protein	AT1G26760.1	ATXR1, SDG35	SET domain protein 35	1e-63	123	123	100	no
AT1G26760.1	ATXR1, SDG35	SET domain protein 35	AT1G26750.1		unknown protein	3e-63	123	123	100	no
AT1G54120.1		unknown protein	AT3G55340.1	PHIP1	phragmoplastin interacting protein 1	0.005	21	21	100	no
AT1G32340.1	NHL8	NDR1/HIN1-like 8	AT4G40010.1	SNRK2-7, SNRK2.7, SRK2F	SNF1-related protein kinase 2.7	0.40	19	19	100	no
AT1G59530.1	ATBZIP4, bZIP4	basic leucine-zipper 4	AT1G35930.1		transposable element gene	0.28	18	18	100	no
AT1G59535.1		unknown protein	AT5G42990.1	UBC18	ubiquitin-conjugating enzyme 18	0.27	17	17	100	no
AT1G56660.1		unknown protein	AT5G44750.2	REV1, ATREV1	DNA-directed DNA polymerases	0.075	20	20	100	no
AT1G54030.1	MVP1	GDSL-like Lipase/Acylhydrolase superfamily protein	AT5G03610.1		GDSL-like Lipase/Acylhydrolase superfamily protein	0.23	19	19	100	no
AT1G32410.1		Vacuolar protein sorting 55 (VPS55) family protein	AT3G11530.1		Vacuolar protein sorting 55 (VPS55) family protein	0.13	19	19	100	no
AT1G62690.1		unknown protein	AT3G13600.1		calmodulin-binding family protein	0.028	20	20	100	no
AT1G34290.1	AtRLP5, RLP5	receptor like protein 5	AT5G22450.1		unknown protein	0.13	19	19	100	no
AT1G03120.1	ATRAB28, RAB28	responsive to abscisic acid 28	AT2G43040.1	NPG1	tetratricopeptide repeat (TPR)-containing protein	0.087	19	19	100	no
AT1G29070.1		Ribosomal protein L34	AT4G14910.2	HISN5B	HISTIDINE BIOSYNTHESIS 5B	0.49	18	18	100	no
AT1G03110.1	TRM82, AtTRM82	Transducin/WD40 repeat-like superfamily protein	AT5G14565.1	MIR398C	MIR398C	0.25	19	19	100	no
AT1G56620.1		Plant invertase/pectin methylesterase inhibitor superfamily protein	AT5G59210.1		myosin heavy chain-related	1.3	17	17	100	no
AT1G23390.1		Kelch repeat-containing F-box family protein	AT5G04820.1	ATOFP13, OFP13	ovate family protein 13	0.001	23	23	100	no
AT1G03090.2	MCCA	methylcrotonyl-CoA carboxylase alpha chain, mitochondrial / 3-methylcrotonyl-CoA carboxylase 1 (MCCA)	AT1G03100.1		Pentatricopeptide repeat (PPR) superfamily protein	1e-164	292	292	100	no
AT1G56610.1		Protein with RNI-like/FBD-like domains	AT1G56612.1		other RNA	0.0	405	405	100	yes
AT1G79770.1		Protein of unknown function (DUF1677)	AT5G37190.1	CIP4	COP1-interacting protein 4	0.46	18	18	100	no
AT1G79780.1		Uncharacterised protein family (UPF0497)	AT2G36724.1		unknown protein	0.025	20	20	100	no
AT1G79760.1	DTA4	downstream target of AGL15-4	AT4G28730.1		Glutaredoxin family protein	0.22	19	19	100	no
AT1G79790.1		Haloacid dehalogenase-like hydrolase (HAD) superfamily protein	AT5G67380.1	CKA1, ATCKA1	casein kinase alpha 1	0.035	20	20	100	no
AT1G55590.1		RNI-like superfamily protein	AT5G55120.1	VTC5	galactose-1-phosphate guanylyltransferase (GDP)s	0.34	19	19	100	no
AT1G03100.1		Pentatricopeptide repeat (PPR) superfamily protein	AT1G03090.2	MCCA	methylcrotonyl-CoA carboxylase alpha chain, mitochondrial / 3-methylcrotonyl-CoA carboxylase 1 (MCCA)	1e-164	292	292	100	no
AT1G56590.1	ZIP4	Clathrin adaptor complexes medium subunit family protein	AT3G05740.1	RECQI1	RECQ helicase l1	0.25	19	19	100	no
AT1G03103.1		Bifunctional inhibitor/lipid-transfer protein/seed storage 2S albumin superfamily protein	AT5G50130.1		NAD(P)-binding Rossmann-fold superfamily protein	1.6	17	17	100	no
AT1G11145.1		Protein of unknown function (DUF674)	AT2G06530.1	VPS2.1	SNF7 family protein	0.078	19	19	100	no
AT1G22770.1	GI, FB	gigantea protein (GI)	AT5G65220.1		Ribosomal L29 family protein	2.7	18	18	100	no
AT1G59077.1		BEST Arabidopsis thaliana protein match is: B-block binding subunit of TFIIIC (TAIR:AT1G59453.1)	AT1G59453.1		B-block binding subunit of TFIIIC	0.0	1998	1998	100	yes
AT1G79950.1		RAD3-like DNA-binding helicase protein	AT4G15450.1		Senescence/dehydration-associated protein-related	0.008	42	42	100	no
AT1G02910.1	LPA1	tetratricopeptide repeat (TPR)-containing protein	AT5G57790.1		unknown protein	0.016	21	21	100	no
AT1G32220.1		NAD(P)-binding Rossmann-fold superfamily protein	AT3G43060.1		transposable element gene	0.013	21	21	100	no
AT1G57680.1		FUNCTIONS IN: molecular_function unknown	AT3G23670.1	PAKRP1L, KINESIN-12B	phragmoplast-associated kinesin-related protein, putative	0.077	20	20	100	no
AT1G11090.1		alpha/beta-Hydrolases superfamily protein	AT1G11100.2		SNF2 domain-containing protein / helicase domain-containing protein / zinc finger protein-related	1e-54	108	108	100	no
AT1G77120.1	ADH1, ADH, ATADH, ATADH1	alcohol dehydrogenase 1	AT1G77122.1		Uncharacterised protein family UPF0090	2e-26	61	61	100	no
AT1G26550.1		FKBP-like peptidyl-prolyl cis-trans isomerase family protein	AT3G17140.1		Plant invertase/pectin methylesterase inhibitor superfamily protein	0.008	21	21	100	no
AT1G79960.1	ATOFP14, OFP14	ovate family protein 14	AT3G10000.1	EDA31	Homeodomain-like superfamily protein	0.14	19	19	100	no
AT1G02870.1		FUNCTIONS IN: molecular_function unknown	AT1G02860.1	NLA, BAH1	SPX (SYG1/Pho81/XPR1) domain-containing protein	2e-19	49	49	100	no
AT1G20770.1		unknown protein	AT2G41390.1		Pollen Ole e 1 allergen and extensin family protein	0.17	19	19	100	no
AT1G02860.1	NLA, BAH1	SPX (SYG1/Pho81/XPR1) domain-containing protein	AT1G02870.1		FUNCTIONS IN: molecular_function unknown	3e-19	49	49	100	no
AT1G30020.1		Protein of unknown function, DUF538	AT1G30010.1		Intron maturase, type II family protein	0.0	387	387	100	yes
AT1G32310.1		unknown protein	AT4G37950.1		Rhamnogalacturonate lyase family protein	0.025	20	20	100	no
AT1G30010.1		Intron maturase, type II family protein	AT1G30020.1		Protein of unknown function, DUF538	0.0	387	387	100	yes
AT1G67330.1		Protein of unknown function (DUF579)	AT1G67328.1		other RNA	0.0	1199	1199	100	yes
AT1G67350.1		unknown protein	AT1G67360.2		Rubber elongation factor protein (REF)	8e-31	68	68	100	no
AT1G67360.2		Rubber elongation factor protein (REF)	AT1G67350.1		unknown protein	1e-30	68	68	100	no
AT1G77090.1		Mog1/PsbP/DUF1795-like photosystem II reaction center PsbP family protein	AT3G04650.1		FAD/NAD(P)-binding oxidoreductase family protein	0.65	18	18	100	no
AT1G03030.1		P-loop containing nucleoside triphosphate hydrolases superfamily protein	AT4G24450.1	GWD3, PWD, ATGWD2	phosphoglucan, water dikinase	0.055	20	20	100	no
AT1G54150.1		E3 Ubiquitin ligase family protein	AT1G54160.1	NFYA5, NF-YA5	nuclear factor Y, subunit A5	6e-82	154	154	100	no
AT1G30000.1	MNS3	alpha-mannosidase 3	AT3G60050.1		Pentatricopeptide repeat (PPR) superfamily protein	1.5	18	18	100	no
AT1G77030.1		hydrolases, acting on acid anhydrides, in phosphorus-containing anhydrides	AT5G15980.1		Pentatricopeptide repeat (PPR) superfamily protein	0.007	22	22	100	no
AT1G57540.1		unknown protein	AT1G20570.1		Spc97 / Spc98 family of spindle pole body (SBP) component	0.32	18	18	100	no
AT1G03000.1	PEX6	peroxin 6	AT3G16290.1	EMB2083	AAA-type ATPase family protein	0.002	23	23	100	no
AT1G30080.1		Glycosyl hydrolase superfamily protein	AT5G41160.1	ATPUP12, PUP12	purine permease 12	0.004	22	22	100	no
AT1G79915.1		Putative methyltransferase family protein	AT1G79920.1		Heat shock protein 70 (Hsp 70) family protein	1e-05	26	26	100	no
AT1G79900.1	ATMBAC2, BAC2	Mitochondrial substrate carrier family protein	AT4G10613.1		RNA-directed DNA polymerase (reverse transcriptase)-related family protein	0.015	21	21	100	no
AT1G79910.1		Regulator of Vps4 activity in the MVB pathway protein	AT1G28440.1	HSL1	HAESA-like 1	0.061	20	20	100	no
AT1G26640.1		Amino acid kinase family protein	AT1G21810.1		Plant protein of unknown function (DUF869)	0.056	20	20	100	no
AT1G59265.1		transposable element gene	AT1G58889.1		transposable element gene	0.0	4285	4286	100	yes
AT1G59359.1		Ribosomal protein S5 family protein	AT1G58684.1		Ribosomal protein S5 family protein	0.0	1100	1100	100	yes
AT1G30090.1		Galactose oxidase/kelch repeat superfamily protein	AT5G59080.1		unknown protein	0.066	20	20	100	no
AT1G54160.1	NFYA5, NF-YA5	nuclear factor Y, subunit A5	AT1G54150.1		E3 Ubiquitin ligase family protein	7e-82	154	154	100	no
AT1G26670.1	VTI12, ATVTI12, VTI1B	Vesicle transport v-SNARE family protein	AT3G01180.1	AtSS2, SS2	starch synthase 2	0.003	22	22	100	no
AT1G63810.1		CONTAINS InterPro DOMAIN/s: Nrap protein (InterPro:IPR005554)	AT2G01330.1		nucleotide binding	0.0006	24	24	100	no
AT1G18190.1	GC2	golgin candidate 2	AT1G18180.1		Protein of unknown function (DUF1295)	1e-19	50	50	100	no
AT1G61160.1		CONTAINS InterPro DOMAIN/s: Retrotransposon gag protein (InterPro:IPR005162)	AT4G18990.1	XTH29	xyloglucan endotransglucosylase/hydrolase 29	0.40	18	18	100	no
AT1G44890.1		BEST Arabidopsis thaliana protein match is: homolog of yeast oxidase assembly 1 (OXA1) (TAIR:AT5G62050.1)	AT4G34450.1		coatomer gamma-2 subunit, putative / gamma-2 coat protein, putative / gamma-2 COP, putative	0.18	19	19	100	no
AT1G44900.1	MCM2, ATMCM2	minichromosome maintenance (MCM2/3/5) family protein	AT3G62630.1		Protein of unknown function (DUF1645)	0.008	22	22	100	no
AT1G10710.1	PHS1	poor homologous synapsis 1	AT1G10717.1		Encodes a Maternally expressed gene (MEG) family protein	0.004	22	22	100	no
AT1G55100.1		transposable element gene	AT1G55090.1		carbon-nitrogen hydrolase family protein	1e-166	295	295	100	no
AT1G27980.1	DPL1, ATDPL1	dihydrosphingosine phosphate lyase	AT1G19020.1		unknown protein	0.30	19	19	100	no
AT1G04840.1		Tetratricopeptide repeat (TPR)-like superfamily protein	AT4G14850.1	LOI1, MEF11	Pentatricopeptide repeat (PPR) superfamily protein	2e-05	43	43	100	no
AT1G04850.1		ubiquitin-associated (UBA)/TS-N domain-containing protein	AT5G55480.1	SVL1	SHV3-like 1	0.065	20	20	100	no
AT1G08980.1	ATAMI1, AMI1, ATTOC64-I, TOC64-I	amidase 1	AT2G23180.1	CYP96A1	cytochrome P450, family 96, subfamily A, polypeptide 1	0.062	20	20	100	no
AT1G44910.1	ATPRP40A, PRP40A	pre-mRNA-processing protein 40A	AT1G44920.1		unknown protein	1e-26	62	62	100	no
AT1G36320.1		unknown protein	AT3G63200.1	PLP9, PLA IIIB	PATATIN-like protein 9	0.24	19	19	100	no
AT1G55040.1		zinc finger (Ran-binding) family protein	AT5G57200.1		ENTH/ANTH/VHS superfamily protein	0.0001	25	25	100	no
AT1G77960.1		unknown protein	AT4G17210.1		Plant protein of unknown function (DUF827)	0.069	20	20	100	no
AT1G36310.1		S-adenosyl-L-methionine-dependent methyltransferases superfamily protein	AT4G32750.1		unknown protein	0.016	21	21	100	no
AT1G31166.1		transposable element gene	AT5G67320.1	HOS15	WD-40 repeat family protein	0.057	19	19	100	no
AT1G36380.1		unknown protein	AT1G50190.1		Cysteine/Histidine-rich C1 domain family protein	0.0004	23	23	100	no
AT1G55090.1		carbon-nitrogen hydrolase family protein	AT1G55100.1		transposable element gene	1e-166	295	295	100	no
AT1G61215.1	BRD4	bromodomain 4	AT1G80000.1		CASC3/Barentsz eIF4AIII binding	0.006	22	22	100	no
AT1G44920.1		unknown protein	AT1G44910.1	ATPRP40A, PRP40A	pre-mRNA-processing protein 40A	4e-27	62	62	100	no
AT1G31190.1	IMPL1	myo-inositol monophosphatase like 1	AT4G14590.1	emb2739	embryo defective 2739	0.22	19	19	100	no
AT1G65230.1		Uncharacterized conserved protein (DUF2358)	AT1G65240.1		Eukaryotic aspartyl protease family protein	1e-11	36	36	100	no
AT1G09010.1		glycoside hydrolase family 2 protein	AT1G48090.1		calcium-dependent lipid-binding family protein	0.002	23	23	100	no
AT1G51730.1		Ubiquitin-conjugating enzyme family protein	AT1G51720.1		Amino acid dehydrogenase family protein	1e-14	41	41	100	no
AT1G18100.1	E12A11, MFT	PEBP (phosphatidylethanolamine-binding protein) family protein	AT1G18090.1		5'-3' exonuclease family protein	0.0	606	606	100	yes
AT1G51740.1	SYP81, ATUFE1, ATSYP81, UFE1	syntaxin of plants 81	AT5G40470.1		RNI-like superfamily protein	0.052	20	20	100	no
AT1G51720.1		Amino acid dehydrogenase family protein	AT1G51730.1		Ubiquitin-conjugating enzyme family protein	3e-14	41	41	100	no
AT1G25097.1		unknown protein	AT1G24822.1		unknown protein	0.0	651	651	100	yes
AT1G65280.1		DNAJ heat shock N-terminal domain-containing protein	AT2G37270.1	ATRPS5B, RPS5B	ribosomal protein 5B	0.022	21	21	100	no
AT1G25083.1		Glutamine amidotransferase type 1 family protein	AT1G25155.1		Glutamine amidotransferase type 1 family protein	0.0	794	794	100	yes
AT1G61120.1	TPS04, GES, TPS4	terpene synthase 04	AT1G25580.1	SOG1, ANAC008	NAC (No Apical Meristem) domain transcriptional regulator superfamily protein	0.12	20	20	100	no
AT1G25141.1		F-box associated ubiquitination effector family protein	AT1G25053.1		pseudogene of UDP-3-O-acyl N-acetylglucosamine deacetylase family protein/F-box protein related	0.0	705	705	100	yes
AT1G09070.1	SRC2, (AT)SRC2	soybean gene regulated by cold-2	AT1G75710.1		C2H2-like zinc finger protein	0.013	21	21	100	no
AT1G61100.1		disease resistance protein (TIR class), putative	AT5G53170.1	FTSH11	FTSH protease 11	3e-05	26	26	100	no
AT1G28000.1		Pentatricopeptide repeat (PPR) superfamily protein	AT5G45250.1	RPS4	Disease resistance protein (TIR-NBS-LRR class) family	0.19	19	19	100	no
AT1G65260.1	PTAC4, VIPP1	plastid transcriptionally active 4	AT5G62260.1		AT hook motif DNA-binding family protein	0.055	20	20	100	no
AT1G31240.1		Bromodomain transcription factor	AT2G28810.1		Dof-type zinc finger DNA-binding family protein	0.17	19	19	100	no
AT1G31220.1		Formyl transferase	AT1G31230.1	AK-HSDH I, AK-HSDH	aspartate kinase-homoserine dehydrogenase i	2e-29	66	66	100	no
AT1G27990.1		unknown protein	AT1G50940.1	ETFALPHA	electron transfer flavoprotein alpha	0.035	20	20	100	no
AT1G33820.1		unknown protein	AT3G13480.1		unknown protein	0.35	18	18	100	no
AT1G31270.1		unknown protein	AT5G14590.1		Isocitrate/isopropylmalate dehydrogenase family protein	0.17	18	18	100	no
AT1G52080.1	AR791	actin binding protein family	AT5G04160.1		Nucleotide-sugar transporter family protein	0.024	21	21	100	no
AT1G18335.1		Acyl-CoA N-acyltransferases (NAT) superfamily protein	AT4G05073.1		transposable element gene	0.18	19	19	100	no
AT1G10770.1		Plant invertase/pectin methylesterase inhibitor superfamily protein	AT3G21550.1	DMP2, AtDMP2	DUF679 domain membrane protein 2	0.13	19	19	100	no
AT1G18340.1		basal transcription factor complex subunit-related	AT3G24520.1	AT-HSFC1, HSFC1	heat shock transcription factor C1	0.20	19	19	100	no
AT1G36230.1		unknown protein	AT5G42920.2	THO5, AtTHO5	THO complex, subunit 5	0.18	19	19	100	no
AT1G04950.1	TAFII59, TAF6, ATTAF6	TATA BOX ASSOCIATED FACTOR II 59	AT1G54360.2	TAF6B	TBP-ASSOCIATED FACTOR 6B	2e-05	26	26	100	no
AT1G45110.1		Tetrapyrrole (Corrin/Porphyrin) Methylases	AT5G06930.1		LOCATED IN: chloroplast	0.014	21	21	100	no
AT1G21550.1		Calcium-binding EF-hand family protein	AT5G57830.1		Protein of unknown function, DUF593	0.008	21	21	100	no
AT1G08770.1	PRA1.E	prenylated RAB acceptor 1.E	AT1G55190.1	PRA1.F2, PRA7	PRA1 (Prenylated rab acceptor) family protein	0.035	20	20	100	no
AT1G08780.1	AIP3, PFD4	ABI3-interacting protein 3	AT3G18300.1		unknown protein	0.096	19	19	100	no
AT1G45150.1		unknown protein	AT2G18910.1		hydroxyproline-rich glycoprotein family protein	0.002	23	23	100	no
AT1G27880.1		DEAD/DEAH box RNA helicase family protein	AT5G18230.2		transcription regulator NOT2/NOT3/NOT5 family protein	0.48	19	19	100	no
AT1G65030.1		Transducin/WD40 repeat-like superfamily protein	AT2G29630.2	THIC	thiaminC	0.20	19	19	100	no
AT1G79390.1		unknown protein	AT1G79380.1		Ca(2)-dependent phospholipid-binding protein (Copine) family	3e-45	92	92	100	no
AT1G65020.1		FUNCTIONS IN: molecular_function unknown	AT4G24330.1		Protein of unknown function (DUF1682)	0.20	19	19	100	no
AT1G61255.1		BEST Arabidopsis thaliana protein match is: glycine-rich protein (TAIR:AT4G21620.2)	AT4G26370.1		antitermination NusB domain-containing protein	0.34	18	18	100	no
AT1G04910.1		O-fucosyltransferase family protein	AT1G04900.1		Protein of unknown function (DUF185)	8e-05	25	25	100	no
AT1G22420.1		hydroxyproline-rich glycoprotein family protein	AT3G25573.1		unknown protein	0.23	19	19	100	no
AT1G51965.1	ABO5	ABA Overly-Sensitive 5	AT5G14820.1		Pentatricopeptide repeat (PPR) superfamily protein	0.32	19	19	100	no
AT1G77910.1		unknown protein	AT1G77890.1		DNA-directed RNA polymerase II protein	0.0002	23	23	100	no
AT1G44960.1		SNARE associated Golgi protein family	AT1G62590.1		pentatricopeptide (PPR) repeat-containing protein	0.011	21	21	100	no
AT1G04900.1		Protein of unknown function (DUF185)	AT1G04910.1		O-fucosyltransferase family protein	7e-05	25	25	100	no
AT1G18220.1	ATPUP9, PUP9	purine permease 9	AT2G48100.1		Exonuclease family protein	1e-12	36	36	100	no
AT1G31160.1	HINT 2	HISTIDINE TRIAD NUCLEOTIDE-BINDING 2	AT4G33500.1		Protein phosphatase 2C family protein	0.002	22	22	100	no
AT1G51940.1		protein kinase family protein / peptidoglycan-binding LysM domain-containing protein	AT4G33430.2	BAK1	BRI1-associated receptor kinase	0.006	22	22	100	no
AT1G45040.1		pseudogene, hypothetical protein	AT4G39420.2		unknown protein	0.22	18	18	100	no
AT1G18290.1		unknown protein	AT5G63550.2		DEK domain-containing chromatin associated protein	0.62	18	18	100	no
AT1G08830.1	CSD1	copper/zinc superoxide dismutase 1	AT1G08840.2	emb2411	DNA replication helicase, putative	1e-14	41	41	100	no
AT1G27920.1	MAP65-8	microtubule-associated protein 65-8	AT1G27921.1		other RNA	2e-67	443	443	100	yes
AT1G65080.1		Membrane insertion protein, OxaA/YidC with tetratricopeptide repeat domain	AT1G65090.2		unknown protein	5e-15	42	42	100	no
AT1G51970.1		unknown protein	AT4G38020.1		tRNA/rRNA methyltransferase (SpoU) family protein	0.059	19	19	100	no
AT1G79380.1		Ca(2)-dependent phospholipid-binding protein (Copine) family	AT1G79390.1		unknown protein	8e-45	92	92	100	no
AT1G27950.1	LTPG1	glycosylphosphatidylinositol-anchored lipid protein transfer 1	AT2G44140.1		Peptidase family C54 protein	0.032	20	20	100	no
AT1G65295.1		unknown protein	AT2G09795.1		other RNA	0.006	21	21	100	no
AT1G80860.2	ATPLMT, PLMT	phospholipid N-methyltransferase	AT5G10010.1		unknown protein	0.11	19	19	100	no
AT1G22960.1		Pentatricopeptide repeat (PPR) superfamily protein	AT5G24830.1		Tetratricopeptide repeat (TPR)-like superfamily protein	0.006	22	22	100	no
AT1G02180.1		ferredoxin-related	AT1G02170.1	LOL3, ATMCPB1, MCP1B, ATMC1, MC1	metacaspase 1	7e-10	33	33	100	no
AT1G04620.1		coenzyme F420 hydrogenase family / dehydrogenase, beta subunit family	AT2G20630.2	PIA1	PP2C induced by AVRRPM1	0.26	19	19	100	no
AT1G02170.1	LOL3, ATMCPB1, MCP1B, ATMC1, MC1	metacaspase 1	AT1G02180.1		ferredoxin-related	1e-09	33	33	100	no
AT1G73740.1		UDP-Glycosyltransferase superfamily protein	AT3G49930.1		C2H2 and C2HC zinc fingers superfamily protein	0.068	20	20	100	no
AT1G25290.1	ATRBL10, RBL10	RHOMBOID-like protein 10	AT5G59770.1		Protein-tyrosine phosphatase-like, PTPLA	0.20	19	19	100	no
AT1G80880.1		Tetratricopeptide repeat (TPR)-like superfamily protein	AT5G05230.1		RING/U-box superfamily protein	0.067	20	20	100	no
AT1G01810.1		unknown protein	AT2G06220.1		transposable element gene	0.026	20	20	100	no
AT1G79480.1		Carbohydrate-binding X8 domain superfamily protein	AT1G12740.2	CYP87A2	cytochrome P450, family 87, subfamily A, polypeptide 2	0.070	20	20	100	no
AT1G25260.1		Ribosomal protein L10 family protein	AT5G55820.1		CONTAINS InterPro DOMAIN/s: Inner centromere protein, ARK-binding region (InterPro:IPR005635)	0.65	18	18	100	no
AT1G28120.1		CONTAINS InterPro DOMAIN/s: Ovarian tumour, otubain (InterPro:IPR003323), Ubiquitin thioesterase Otubain (InterPro:IPR016615), Peptidase C65, otubain (InterPro:IPR019400)	AT5G65220.1		Ribosomal L29 family protein	0.22	19	19	100	no
AT1G25210.1		UDP-3-O-acyl N-acetylglycosamine deacetylase family protein	AT1G25054.1		UDP-3-O-acyl N-acetylglycosamine deacetylase family protein	0.0	1234	1234	100	yes
AT1G31460.1		unknown protein	AT1G31470.1	NFD4	Major facilitator superfamily protein	0.0	447	447	100	yes
AT1G04635.1	EMB1687	ribonuclease P family protein / Rpp14 family protein	AT5G06905.1	CYP712A2	cytochrome P450, family 712, subfamily A, polypeptide 2	0.43	18	18	100	no
AT1G51510.1	Y14	RNA-binding (RRM/RBD/RNP motifs) family protein	AT5G47320.1	RPS19	ribosomal protein S19	0.040	20	20	100	no
AT1G80920.1	J8	Chaperone DnaJ-domain superfamily protein	AT1G80910.1		Protein of unknown function (DUF1712)	6e-10	33	33	100	no
AT1G31490.1		HXXXD-type acyl-transferase family protein	AT1G31485.1		other RNA	0.0	1223	1223	100	yes
AT1G31480.1	SGR2	shoot gravitropism 2 (SGR2)	AT1G31490.1		HXXXD-type acyl-transferase family protein	0.0	427	427	100	yes
AT1G04625.1		Polynucleotidyl transferase, ribonuclease H-like superfamily protein	AT1G04630.1	MEE4	GRIM-19 protein	3e-42	87	87	100	no
AT1G31470.1	NFD4	Major facilitator superfamily protein	AT1G31460.1		unknown protein	0.0	447	447	100	yes
AT1G02150.1		Tetratricopeptide repeat (TPR)-like superfamily protein	AT5G38030.1		MATE efflux family protein	0.31	19	19	100	no
AT1G51400.1		Photosystem II 5 kD protein	AT1G51402.1		unknown protein	1e-174	330	330	100	yes
AT1G55250.1	HUB2	histone mono-ubiquitination 2	AT3G01311.1		Protein of unknown function (DUF569)	0.11	20	20	100	no
AT1G10520.1		DNA polymerase lambda (POLL)	AT3G29643.1		transposable element gene	0.26	19	19	100	no
AT1G58070.1		unknown protein	AT3G11320.1		Nucleotide-sugar transporter family protein	0.048	20	20	100	no
AT1G55260.1		Bifunctional inhibitor/lipid-transfer protein/seed storage 2S albumin superfamily protein	AT5G58980.1		Neutral/alkaline non-lysosomal ceramidase	0.041	20	20	100	no
AT1G21770.1		Acyl-CoA N-acyltransferases (NAT) superfamily protein	AT1G21780.1		BTB/POZ domain-containing protein	1e-138	248	248	100	no
AT1G25375.1		Metallo-hydrolase/oxidoreductase superfamily protein	AT3G52010.1	scpl37	serine carboxypeptidase-like 37	0.28	19	19	100	no
AT1G80750.1		Ribosomal protein L30/L7 family protein	AT1G80760.1	NIP6;1, NIP6, NLM7	NOD26-like intrinsic protein 6	1e-05	26	26	100	no
AT1G80760.1	NIP6;1, NIP6, NLM7	NOD26-like intrinsic protein 6	AT1G80750.1		Ribosomal protein L30/L7 family protein	1e-05	26	26	100	no
AT1G10510.1	emb2004	RNI-like superfamily protein	AT3G27670.1	RST1	ARM repeat superfamily protein	0.089	20	20	100	no
AT1G21760.1	ATFBP7, FBP7	F-box protein 7	AT1G21770.1		Acyl-CoA N-acyltransferases (NAT) superfamily protein	4e-92	171	171	100	no
AT1G80770.1	PDE318	P-loop containing nucleoside triphosphate hydrolases superfamily protein	AT4G07507.1		transposable element gene	0.27	19	19	100	no
AT1G55220.1		unknown protein	AT1G55221.1		Pseudogene of AT1G55240	1e-157	364	364	100	yes
AT1G25330.1		basic helix-loop-helix (bHLH) DNA-binding superfamily protein	AT1G25320.1		Leucine-rich repeat protein kinase family protein	2e-16	44	44	100	no
AT1G24560.1		unknown protein	AT3G30211.1		transposable element gene	0.10	20	20	100	no
AT1G01730.1		unknown protein	AT4G00238.1		DNA-binding storekeeper protein-related transcriptional regulator	0.002	22	22	100	no
AT1G01770.1		unknown protein	AT1G01780.1	PLIM2b	GATA type zinc finger transcription factor family protein	4e-10	34	34	100	no
AT1G25310.1	MEE8	basic helix-loop-helix (bHLH) DNA-binding family protein	AT3G57400.1		unknown protein	0.069	19	19	100	no
AT1G01760.1		adenosine deaminases	AT1G01750.1	ADF11	actin depolymerizing factor 11	3e-16	44	44	100	no
AT1G22950.1		2-oxoglutarate (2OG) and Fe(II)-dependent oxygenase superfamily protein	AT1G22940.1	TH1, TH-1, THIE	thiamin biosynthesis protein, putative	2e-17	46	46	100	no
AT1G31520.1		unknown protein	AT5G41120.1		Esterase/lipase/thioesterase family protein	0.25	18	18	100	no
AT1G24520.1	BCP1	homolog of Brassica campestris pollen protein 1	AT5G56780.1	ATET2, ET2	effector of transcription2	0.10	19	19	100	no
AT1G24490.1	ALB4, ARTEMIS	OxaA/YidC-like membrane insertion protein	AT1G50820.1		Aminotransferase-like, plant mobile domain family protein	0.020	21	21	100	no
AT1G51440.1		alpha/beta-Hydrolases superfamily protein	AT2G31650.1	ATX1, SDG27	homologue of trithorax	0.001	23	23	100	no
AT1G24470.1	KCR2, ATKCR2	beta-ketoacyl reductase 2	AT1G24480.1		S-adenosyl-L-methionine-dependent methyltransferases superfamily protein	3e-15	42	42	100	no
AT1G78130.1	UNE2	Major facilitator superfamily protein	AT1G78140.1		S-adenosyl-L-methionine-dependent methyltransferases superfamily protein	7e-76	144	144	100	no
AT1G78140.1		S-adenosyl-L-methionine-dependent methyltransferases superfamily protein	AT1G78130.1	UNE2	Major facilitator superfamily protein	5e-76	144	144	100	no
AT1G24600.1		unknown protein	AT1G24610.1		Rubisco methyltransferase family protein	6e-33	71	71	100	no
AT1G24793.1		UDP-3-O-acyl N-acetylglycosamine deacetylase family protein	AT1G25054.1		UDP-3-O-acyl N-acetylglycosamine deacetylase family protein	0.0	1225	1225	100	yes
AT1G02020.1		nitroreductase family protein	AT3G08600.1		Protein of unknown function (DUF1191)	0.002	23	23	100	no
AT1G24822.1		unknown protein	AT1G25097.1		unknown protein	0.0	651	651	100	yes
AT1G23000.1		Heavy metal transport/detoxification superfamily protein	AT5G11060.1	KNAT4	KNOTTED1-like homeobox gene 4	0.24	19	19	100	no
AT1G65410.1	ATNAP11, TGD3, NAP11	non-intrinsic ABC protein 11	AT1G65420.1	NPQ7	Protein of unknown function (DUF565)	3e-59	116	116	100	no
AT1G65420.1	NPQ7	Protein of unknown function (DUF565)	AT1G65410.1	ATNAP11, TGD3, NAP11	non-intrinsic ABC protein 11	2e-59	116	116	100	no
AT1G24909.1		Glutamine amidotransferase type 1 family protein	AT1G25155.1		Glutamine amidotransferase type 1 family protein	0.0	1029	1029	100	yes
AT1G65380.1	CLV2, AtRLP10	Leucine-rich repeat (LRR) family protein	AT1G65390.1	ATPP2-A5, PP2-A5	phloem protein 2 A5	0.006	22	22	100	no
AT1G78060.1		Glycosyl hydrolase family protein	AT1G78050.1	PGM	phosphoglycerate/bisphosphoglycerate mutase	1e-35	77	77	100	no
AT1G31320.1	LBD4	LOB domain-containing protein 4	AT4G09670.1		Oxidoreductase family protein	0.010	21	21	100	no
AT1G65320.1		Cystathionine beta-synthase (CBS) family protein	AT1G01020.1	ARV1	Arv1-like protein	0.077	20	20	100	no
AT1G25054.1		UDP-3-O-acyl N-acetylglycosamine deacetylase family protein	AT1G24880.1		UDP-3-O-acyl N-acetylglycosamine deacetylase family protein	0.0	1372	1372	100	yes
AT1G24938.1		transposable element gene	AT1G35100.1		transposable element gene	0.0	333	333	100	yes
AT1G24996.1		unknown protein	AT1G24822.1		unknown protein	0.0	404	404	100	yes
AT1G31330.1	PSAF	photosystem I subunit F	AT5G38393.1		pseudogene, F-box protein family, similar to F-box protein family	0.15	19	19	100	no
AT1G31350.1	KUF1	KAR-UP F-box 1	AT2G36730.1		Pentatricopeptide repeat (PPR) superfamily protein	0.060	20	20	100	no
AT1G01990.1		unknown protein	AT3G02950.1	THO7, AtTHO7	Tho complex subunit 7/Mft1p	0.012	21	21	100	no
AT1G78010.1		tRNA modification GTPase, putative	AT3G55530.1	SDIR1	RING/U-box superfamily protein	0.005	22	22	100	no
AT1G23100.1		GroES-like family protein	AT1G23110.1		unknown protein	9e-08	29	29	100	no
AT1G51640.1	ATEXO70G2, EXO70G2	exocyst subunit exo70 family protein G2	AT1G51645.1		other RNA	0.0	1350	1350	100	yes
AT1G51650.1		ATP synthase epsilon chain, mitochondrial	AT3G51120.1		DNA binding	6e-06	26	26	100	no
AT1G31335.1		unknown protein	AT5G07110.1	PRA1.B6	prenylated RAB acceptor 1.B6	0.019	20	20	100	no
AT1G65342.1		unknown protein	AT4G35730.1		Regulator of Vps4 activity in the MVB pathway protein	0.053	19	19	100	no
AT1G31410.1		putrescine-binding periplasmic protein-related	AT3G54960.1	ATPDIL1-3, PDI1, ATPDI1, PDIL1-3	PDI-like 1-3	0.018	21	21	100	no
AT1G57770.1		FAD/NAD(P)-binding oxidoreductase family protein	AT3G25130.1		unknown protein	0.020	21	21	100	no
AT1G01920.1		SET domain-containing protein	AT1G65010.1		Plant protein of unknown function (DUF827)	0.020	21	21	100	no
AT1G01930.1		zinc finger protein-related	AT1G49520.1		SWIB complex BAF60b domain-containing protein	0.021	21	21	100	no
AT1G55190.1	PRA1.F2, PRA7	PRA1 (Prenylated rab acceptor) family protein	AT1G55200.1		Protein kinase protein with adenine nucleotide alpha hydrolases-like domain	1e-32	71	71	100	no
AT1G01880.1		5'-3' exonuclease family protein	AT4G10925.1		Nuclear transport factor 2 (NTF2) family protein	0.33	19	19	100	no
AT1G21710.1	OGG1, ATOGG1	8-oxoguanine-DNA glycosylase 1	AT4G28550.1		Ypt/Rab-GAP domain of gyp1p superfamily protein	0.004	22	22	100	no
AT1G25155.1		Glutamine amidotransferase type 1 family protein	AT1G24909.1		Glutamine amidotransferase type 1 family protein	0.0	1029	1029	100	yes
AT1G24620.1		EF hand calcium-binding protein family	AT2G36180.1		EF hand calcium-binding protein family	2e-06	27	27	100	no
AT1G24610.1		Rubisco methyltransferase family protein	AT1G24600.1		unknown protein	3e-32	71	71	100	no
AT1G01940.1		Cyclophilin-like peptidyl-prolyl cis-trans isomerase family protein	AT1G55070.1		F-box and associated interaction domains-containing protein	0.030	20	20	100	no
AT1G04640.1	LIP2	lipoyltransferase 2	AT5G32345.1		transposable element gene	0.14	19	19	100	no
AT1G01840.1		unknown protein	AT1G01860.1	PFC1	Ribosomal RNA adenine dimethylase family protein	1e-125	226	226	100	no
AT1G01860.1	PFC1	Ribosomal RNA adenine dimethylase family protein	AT1G01840.1		unknown protein	1e-125	226	226	100	no
AT1G04645.1		Plant self-incompatibility protein S1 family	AT4G03220.1		Protein with RNI-like/FBD-like domains	0.020	20	20	100	no
AT1G10580.1		Transducin/WD40 repeat-like superfamily protein	AT3G46830.1	ATRAB11A, ATRABA2C, ATRAB-A2C, RAB-A2C, RABA2c	RAB GTPase homolog A2C	0.086	20	20	100	no
AT1G73720.1	SMU1	transducin family protein / WD-40 repeat family protein	AT2G17350.1		unknown protein	0.29	19	19	100	no
AT1G02080.1		transcription regulators	AT3G17365.2		S-adenosyl-L-methionine-dependent methyltransferases superfamily protein	0.31	20	20	100	no
AT1G73710.1		Pentatricopeptide repeat (PPR) superfamily protein	AT4G36390.1		Methylthiotransferase	0.12	20	20	100	no
AT1G04730.1	CTF18	P-loop containing nucleoside triphosphate hydrolases superfamily protein	AT5G41810.1		unknown protein	0.008	22	22	100	no
AT1G33810.1		unknown protein	AT2G17110.1		Protein of unknown function (DUF630 and DUF632)	0.027	20	20	100	no
AT1G80950.1		Phospholipid/glycerol acyltransferase family protein	AT5G49310.1	IMPA-5	importin alpha isoform 5	0.061	20	20	100	no
AT1G10610.1		basic helix-loop-helix (bHLH) DNA-binding superfamily protein	AT3G03020.1		unknown protein	0.077	20	20	100	no
AT1G04690.1	KAB1, KV-BETA1	potassium channel beta subunit 1	AT4G15780.1	ATVAMP724, VAMP724	vesicle-associated membrane protein 724	0.058	20	20	100	no
AT1G08750.1		Peptidase C13 family	AT5G18210.1		NAD(P)-binding Rossmann-fold superfamily protein	0.063	20	20	100	no
AT1G08390.1		unknown protein	AT4G15200.1	AFH3, FH3	formin 3	0.38	18	18	100	no
AT1G27640.1		Putative role in leaf development. Comparison of SALK_123839C to Columbia under normal growth conditions resulted in a trend toward increased leaf length in the mutant (P=0.13	AT1G27650.1	ATU2AF35A	U2 snRNP auxiliary factor small subunit, putative	1e-101	185	185	100	no
AT1G14030.1		Rubisco methyltransferase family protein	AT1G14020.1		O-fucosyltransferase family protein	1e-31	70	70	100	no
AT1G08370.1	DCP1, ATDCP1	decapping 1	AT5G64690.1		neurofilament triplet H protein-related	0.94	18	18	100	no
AT1G18880.1		Major facilitator superfamily protein	AT1G18890.1	ATCDPK1, CPK10, CDPK1, AtCPK10	calcium-dependent protein kinase 1	0.0	605	605	100	yes
AT1G08380.1	PSAO	photosystem I subunit O	AT2G17036.1		F-box family protein with a domain of unknown function (DUF295)	0.11	19	19	100	no
AT1G18850.1		unknown protein	AT3G29636.1		transferase-related	0.24	19	19	100	no
AT1G05410.1		Protein of unknown function (DUF1423)	AT1G05400.1		unknown protein	2e-20	51	51	100	no
AT1G14010.1		emp24/gp25L/p24 family/GOLD family protein	AT1G14000.1	VIK	VH1-interacting kinase	8e-59	115	115	100	no
AT1G05440.1		C-8 sterol isomerases	AT3G52800.1		A20/AN1-like zinc finger family protein	0.063	20	20	100	no
AT1G13670.1		unknown protein	AT5G52870.1		unknown protein	0.033	20	20	100	no
AT1G27480.1		alpha/beta-Hydrolases superfamily protein	AT5G64430.1		Octicosapeptide/Phox/Bem1p family protein	0.97	18	18	100	no
AT1G05430.1		unknown protein	AT1G53590.1	NTMC2TYPE6.1, NTMC2T6.1	Calcium-dependent lipid-binding (CaLB domain) family protein	0.044	20	20	100	no
AT1G61720.1	BAN	NAD(P)-binding Rossmann-fold superfamily protein	AT2G34820.1		basic helix-loop-helix (bHLH) DNA-binding superfamily protein	0.003	22	22	100	no
AT1G27620.1		HXXXD-type acyl-transferase family protein	AT3G47640.1	PYE	basic helix-loop-helix (bHLH) DNA-binding superfamily protein	0.24	19	19	100	no
AT1G54690.1	HTA3, H2AXB, G-H2AX, GAMMA-H2AX	gamma histone variant H2AX	AT1G54680.1		unknown protein	1e-145	259	259	100	no
AT1G13690.1	ATE1	ATPase E1	AT1G13700.1	PGL1	6-phosphogluconolactonase 1	2e-13	39	39	100	no
AT1G54680.1		unknown protein	AT1G54690.1	HTA3, H2AXB, G-H2AX, GAMMA-H2AX	gamma histone variant H2AX	1e-145	259	259	100	no
AT1G61570.1	TIM13	translocase of the inner mitochondrial membrane 13	AT1G01340.2	CNGC10	cyclic nucleotide gated channel 10	0.079	19	19	100	no
AT1G69900.1		Actin cross-linking protein	AT2G01620.1	MEE11	RNI-like superfamily protein	0.055	20	20	100	no
AT1G05450.2		Bifunctional inhibitor/lipid-transfer protein/seed storage 2S albumin superfamily protein	AT1G05460.1	SDE3	P-loop containing nucleoside triphosphate hydrolases superfamily protein	3e-30	67	67	100	no
AT1G35890.1		NAC (No Apical Meristem) domain transcriptional regulator superfamily protein	AT5G39970.1		catalytics	0.021	20	20	100	no
AT1G69550.1		disease resistance protein (TIR-NBS-LRR class)	AT1G69543.1		Pseudogene of AT1G74220	1e-162	313	313	100	yes
AT1G54700.1		FUNCTIONS IN: molecular_function unknown	AT1G54710.1	ATATG18H, ATG18H	homolog of yeast autophagy 18 (ATG18) H	0.0	488	488	100	yes
AT1G27630.1	CYCT1;3	cyclin T 1	AT5G46780.1		VQ motif-containing protein	0.016	56	56	100	no
AT1G13700.1	PGL1	6-phosphogluconolactonase 1	AT1G13690.1	ATE1	ATPase E1	2e-13	39	39	100	no
AT1G55770.1		Plant invertase/pectin methylesterase inhibitor superfamily protein	AT4G15470.1		Bax inhibitor-1 family protein	0.005	21	21	100	no
AT1G61750.1		Receptor-like protein kinase-related family protein	AT1G69310.1	WRKY57, ATWRKY57	WRKY DNA-binding protein 57	0.042	20	20	100	no
AT1G69500.1	CYP704B1	cytochrome P450, family 704, subfamily B, polypeptide 1	AT5G52320.1	CYP96A4	cytochrome P450, family 96, subfamily A, polypeptide 4	0.072	20	20	100	no
AT1G69510.1		cAMP-regulated phosphoprotein 19-related protein	AT5G64130.3		cAMP-regulated phosphoprotein 19-related protein	0.008	21	21	100	no
AT1G05135.1		pseudogene of unknown protein	AT4G16790.1		hydroxyproline-rich glycoprotein family protein	0.014	21	21	100	no
AT1G08460.1	HDA08, HDA8, ATHDA8	histone deacetylase 8	AT1G02340.1	HFR1, RSF1, FBI1, REP1	basic helix-loop-helix (bHLH) DNA-binding superfamily protein	0.014	21	21	100	no
AT1G18730.1	NDF6	NDH dependent flow 6	AT1G18735.1		other RNA	3e-33	72	72	100	no
AT1G61770.1		Chaperone DnaJ-domain superfamily protein	AT2G44430.1		DNA-binding bromodomain-containing protein	0.049	20	20	100	no
AT1G69950.1		transposable element gene	AT1G64620.1		Dof-type zinc finger DNA-binding family protein	0.091	20	20	100	no
AT1G64660.1	ATMGL, MGL	methionine gamma-lyase	AT4G20050.1	QRT3	Pectin lyase-like superfamily protein	1.0	18	18	100	no
AT1G05190.1	emb2394	Ribosomal protein L6 family	AT3G52160.1	KCS15	3-ketoacyl-CoA synthase 15	0.038	20	20	100	no
AT1G69935.1	SHW1	short hypocotyl in white light1	AT1G63800.1	UBC5	ubiquitin-conjugating enzyme 5	0.002	22	22	100	no
AT1G05460.1	SDE3	P-loop containing nucleoside triphosphate hydrolases superfamily protein	AT1G05450.2		Bifunctional inhibitor/lipid-transfer protein/seed storage 2S albumin superfamily protein	1e-29	67	67	100	no
AT1G64640.1	ENODL8, AtENODL8	early nodulin-like protein 8	AT1G64628.1	CPuORF57	conserved peptide upstream open reading frame 57	9e-06	26	26	100	no
AT1G05205.1		unknown protein	AT1G05200.1	ATGLR3.4, GLR3.4, GLUR3	glutamate receptor 3.4	3e-20	50	50	100	no
AT1G69980.1		unknown protein	AT3G19490.1	ATNHD1, NHD1	sodium:hydrogen antiporter 1	0.14	19	19	100	no
AT1G64680.1		unknown protein	AT2G27040.1	AGO4, OCP11	Argonaute family protein	0.047	20	20	100	no
AT1G64690.1	BLT	branchless trichome	AT5G66150.1		Glycosyl hydrolase family 38 protein	0.19	19	19	100	no
AT1G54710.1	ATATG18H, ATG18H	homolog of yeast autophagy 18 (ATG18) H	AT1G54700.1		FUNCTIONS IN: molecular_function unknown	0.0	488	488	100	yes
AT1G35660.1		unknown protein	AT3G17100.1		sequence-specific DNA binding transcription factors	0.012	22	22	100	no
AT1G61600.1		Protein of unknown function (DUF1262)	AT1G31170.4	SRX	sulfiredoxin	0.013	21	21	100	no
AT1G27600.1	IRX9-L, I9H	Nucleotide-diphospho-sugar transferases superfamily protein	AT5G13485.1		transposable element gene	1.1	18	18	100	no
AT1G05330.1		unknown protein	AT2G05060.1		Protein kinase superfamily protein	0.26	18	18	100	no
AT1G54520.1		unknown protein	AT2G15940.1		transposable element gene	0.061	20	20	100	no
AT1G05350.1		NAD(P)-binding Rossmann-fold superfamily protein	AT1G34540.1	CYP94D1	cytochrome P450, family 94, subfamily D, polypeptide 1	0.067	20	20	100	no
AT1G61667.1		Protein of unknown function, DUF538	AT3G13280.1		Putative endonuclease or glycosyl hydrolase	0.11	19	19	100	no
AT1G54530.1		Calcium-binding EF hand family protein	AT5G03490.1		UDP-Glycosyltransferase superfamily protein	0.94	17	17	100	no
AT1G13870.1	DRL1, AtKTI12	calmodulin binding	AT4G37420.1		Domain of unknown function (DUF23)	0.19	19	19	100	no
AT1G54570.1		Esterase/lipase/thioesterase family protein	AT3G26290.1	CYP71B26	cytochrome P450, family 71, subfamily B, polypeptide 26	0.10	20	20	100	no
AT1G61620.1		phosphoinositide binding	AT1G69560.1	MYB105, LOF2, ATMYB105	myb domain protein 105	0.013	21	21	100	no
AT1G08180.1		unknown protein	AT5G02420.1		unknown protein	0.006	21	21	100	no
AT1G54575.1		unknown protein	AT2G16570.1	ATASE, ATASE1, ASE1	GLN phosphoribosyl pyrophosphate amidotransferase 1	0.10	19	19	100	no
AT1G13920.1		Remorin family protein	AT1G69690.1		TCP family transcription factor	0.0002	24	24	100	no
AT1G08170.1		Histone superfamily protein	AT3G43210.1	TES, ATNACK2, NACK2	ATP binding microtubule motor family protein	0.030	20	20	100	no
AT1G54590.1		INVOLVED IN: RNA splicing	AT1G54600.1		pseudogene, hypothetical protein	1e-169	300	300	100	no
AT1G35680.1		Ribosomal protein L21	AT1G65200.1		Ubiquitin carboxyl-terminal hydrolase-related protein	0.14	19	19	100	no
AT1G61650.1	| pseudogene, similar to chromomethylase-like protein, blastp match of 45% identity and 3.0e-24 P-value to GP|27529842|dbj|BAC53936.1|	AB032538 chromomethylase-like protein {Nicotiana tabacum}	AT2G13990.1		transposable element gene	0.38	18	18	100	no
AT1G79460.1	GA2, KS, ATKS, ATKS1, KS1	Terpenoid cyclases/Protein prenyltransferases superfamily protein	AT5G20170.1		RNA polymerase II transcription mediators	0.027	21	21	100	no
AT1G27530.1		CONTAINS InterPro DOMAIN/s: Ubiquitin-conjugating enzyme/RWD-like (InterPro:IPR016135), Ubiquitin-fold modifier-conjugating enzyme 1 (InterPro:IPR014806)	AT1G54930.1		GRF zinc finger / Zinc knuckle protein	0.12	19	19	100	no
AT1G54600.1		pseudogene, hypothetical protein	AT1G54590.1		INVOLVED IN: RNA splicing	1e-169	300	300	100	no
AT1G64560.1		pseudogene of S-adenosylmethionine-dependent methyltransferase/rRNA (adenine-N6,N6-)-dimethyltransferase/rRNA methyltransferase	AT1G64561.1		unknown protein	3e-72	137	137	100	no
AT1G05240.1		Peroxidase superfamily protein	AT1G05250.1		Peroxidase superfamily protein	0.0	1237	1237	100	yes
AT1G13770.1	RUS3	Protein of unknown function, DUF647	AT1G79890.1		RAD3-like DNA-binding helicase protein	0.016	21	21	100	no
AT1G64600.1		methyltransferases	AT4G15740.1		Calcium-dependent lipid-binding (CaLB domain) family protein	0.071	20	20	100	no
AT1G69880.1	ATH8, TH8	thioredoxin H-type 8	AT5G64700.1		nodulin MtN21 /EamA-like transporter family protein	0.45	18	18	100	no
AT1G61680.1	TPS14, ATTPS14	terpene synthase 14	AT4G22680.1	MYB85, AtMYB85	myb domain protein 85	0.070	20	20	100	no
AT1G27520.1		Glycosyl hydrolase family 47 protein	AT3G15530.1		S-adenosyl-L-methionine-dependent methyltransferases superfamily protein	0.022	21	21	100	no
AT1G64570.1	DUO3	Homeodomain-like superfamily protein	AT5G35207.1		transposable element gene	0.010	22	22	100	no
AT1G69860.1		Major facilitator superfamily protein	AT2G02090.1	CHR19, CHA19, ETL1	SNF2 domain-containing protein / helicase domain-containing protein	0.017	21	21	100	no
AT1G13810.1		Restriction endonuclease, type II-like superfamily protein	AT4G29050.1		Concanavalin A-like lectin protein kinase family protein	0.19	19	19	100	no
AT1G08315.1		ARM repeat superfamily protein	AT1G08310.2		alpha/beta-Hydrolases superfamily protein	2e-60	118	118	100	no
AT1G08270.2		CONTAINS InterPro DOMAIN/s: MIT (InterPro:IPR007330)	AT1G08260.1	EMB142, EMB2284, POL2A, TIL1, EMB529, ABO4, ESD7	DNA polymerase epsilon catalytic subunit	1e-112	257	257	100	no
AT1G13820.1		alpha/beta-Hydrolases superfamily protein	AT3G42070.1		transposable element gene	0.21	19	19	100	no
AT1G05250.1		Peroxidase superfamily protein	AT1G05240.1		Peroxidase superfamily protein	0.0	1237	1237	100	yes
AT1G69610.1		Protein of unknown function (DUF1666)	AT5G03040.1	iqd2	IQ-domain 2	0.001	23	23	100	no
AT1G47310.1		unknown protein	AT1G11060.1		WAPL (Wings apart-like protein regulation of heterochromatin) protein	0.063	20	20	100	no
AT1G13790.1		XH/XS domain-containing protein	AT3G07190.1		B-cell receptor-associated protein 31-like	0.025	21	21	100	no
AT1G05280.1		Protein of unknown function (DUF604)	AT4G39190.1		unknown protein	0.24	19	19	100	no
AT1G14000.1	VIK	VH1-interacting kinase	AT1G14010.1		emp24/gp25L/p24 family/GOLD family protein	4e-56	111	111	100	no
AT1G08660.1	MGP2	MALE GAMETOPHYTE DEFECTIVE 2	AT4G30990.2		ARM repeat superfamily protein	1.0	18	18	100	no
AT1G45231.2		S-adenosyl-L-methionine-dependent methyltransferases superfamily protein	AT5G39590.1		TLD-domain containing nucleolar protein	0.074	20	20	100	no
AT1G49970.1	CLPR1, NCLPP5, SVR2	CLP protease proteolytic subunit 1	AT1G49960.1		Xanthine/uracil permease family protein	1e-179	317	317	100	yes
AT1G08640.1	CJD1	Chloroplast J-like domain 1	AT5G09711.1		unknown protein	0.81	18	18	100	no
AT1G18490.1		Protein of unknown function (DUF1637)	AT1G18486.1		unknown protein	1e-129	234	234	100	no
AT1G08670.1		ENTH/VHS family protein	AT3G15550.1		unknown protein	0.13	19	19	100	no
AT1G64890.1		Major facilitator superfamily protein	AT1G48267.1	MIR161	MIR161	0.29	19	19	100	no
AT1G05040.1		BEST Arabidopsis thaliana protein match is: Ubiquitin-associated (UBA) protein (TAIR:AT2G33010.1)	AT2G40220.1	ABI4, SUN6, SIS5, ISI3, GIN6, SAN5, ATABI4	Integrase-type DNA-binding superfamily protein	0.13	19	19	100	no
AT1G21430.1	YUC11	Flavin-binding monooxygenase family protein	AT1G21440.1		Phosphoenolpyruvate carboxylase family protein	8e-07	28	28	100	no
AT1G54930.1		GRF zinc finger / Zinc knuckle protein	AT4G11910.1		INVOLVED IN: biological_process unknown	0.043	20	20	100	no
AT1G18560.1		BED zinc finger	AT4G07970.1		transposable element gene	0.091	20	20	100	no
AT1G18550.1		ATP binding microtubule motor family protein	AT5G27550.1		P-loop containing nucleoside triphosphate hydrolases superfamily protein	0.002	23	23	100	no
AT1G45230.1		Protein of unknown function (DUF3223)	AT1G73850.1		Protein of unknown function (DUF1666)	2e-07	29	29	100	no
AT1G05060.1		unknown protein	AT4G26340.1		F-box/RNI-like/FBD-like domains-containing protein	0.16	19	19	100	no
AT1G08610.1		Pentatricopeptide repeat (PPR) superfamily protein	AT5G53170.1	FTSH11	FTSH protease 11	0.34	19	19	100	no
AT1G08590.1		Leucine-rich receptor-like protein kinase family protein	AT1G08592.1		Potential natural antisense gene, locus overlaps with AT1G08590	0.0	1619	1619	100	yes
AT1G05055.1	ATGTF2H2, GTF2H2	general transcription factor II H2	AT5G65460.1	KCA2, KAC2	kinesin like protein for actin based chloroplast movement 2	0.004	22	22	100	no
AT1G18520.1	TET11	tetraspanin11	AT1G26870.1	FEZ, ANAC009	NAC (No Apical Meristem) domain transcriptional regulator superfamily protein	0.17	19	19	100	no
AT1G04970.1		lipid-binding serum glycoprotein family protein	AT5G64000.1	SAL2, ATSAL2	Inositol monophosphatase family protein	0.070	20	20	100	no
AT1G21520.1		unknown protein	AT5G51910.1		TCP family transcription factor	0.026	20	20	100	no
AT1G21525.1		pseudogene of unknown protein	AT3G24770.1	CLE41	CLAVATA3/ESR-RELATED 41	0.023	20	20	100	no
AT1G08740.1		transposable element gene	AT5G44890.1		transposable element gene	0.0	3044	3045	100	yes
AT1G54990.1	AXR4, RGR, RGR1	alpha/beta-Hydrolases superfamily protein	AT3G03550.1		RING/U-box superfamily protein	0.068	20	20	100	no
AT1G21510.1		unknown protein	AT1G29770.1		Haloacid dehalogenase-like hydrolase (HAD) superfamily protein	0.014	21	21	100	no
AT1G55000.1		peptidoglycan-binding LysM domain-containing protein	AT5G28530.1	FRS10	FAR1-related sequence 10	0.18	19	19	100	no
AT1G21470.1		BEST Arabidopsis thaliana protein match is: CLPC homologue 1 (TAIR:AT5G50920.1)	AT1G71720.1		Nucleic acid-binding proteins superfamily	0.22	18	18	100	no
AT1G21480.1		Exostosin family protein	AT4G35520.1	MLH3, ATMLH3	MUTL protein homolog 3	0.067	20	20	100	no
AT1G64970.1	G-TMT, TMT1, VTE4	gamma-tocopherol methyltransferase	AT1G64960.1		ARM repeat superfamily protein	1e-61	120	120	100	no
AT1G30975.1		transposable element gene	AT4G32050.1		neurochondrin family protein	0.18	18	18	100	no
AT1G30970.1	SUF4	zinc finger (C2H2 type) family protein	AT5G09320.1	VPS9B	Vacuolar sorting protein 9 (VPS9) domain	0.26	19	19	100	no
AT1G21460.1	SWEET1, AtSWEET1	Nodulin MtN3 family protein	AT4G31877.1	MIR156C	MIR156C	0.16	19	19	100	no
AT1G30950.1	UFO	F-box family protein	AT1G55580.1	LAS, SCL18	GRAS family transcription factor	0.014	21	21	100	no
AT1G30960.1		GTP-binding family protein	AT3G07210.1		unknown protein	0.001	23	23	100	no
AT1G64960.1		ARM repeat superfamily protein	AT1G64970.1	G-TMT, TMT1, VTE4	gamma-tocopherol methyltransferase	3e-61	120	120	100	no
AT1G05030.1		Major facilitator superfamily protein	AT1G09230.1		RNA-binding (RRM/RBD/RNP motifs) family protein	0.005	22	22	100	no
AT1G27850.1		unknown protein	AT5G62770.1		Protein of unknown function (DUF1645)	0.18	20	20	100	no
AT1G52155.1		unknown protein	AT2G19400.1		AGC (cAMP-dependent, cGMP-dependent and protein kinase C) kinase family protein	0.050	20	20	100	no
AT1G64980.1		Nucleotide-diphospho-sugar transferases superfamily protein	AT4G20210.1		Terpenoid cyclases/Protein prenyltransferases superfamily protein	0.051	20	20	100	no
AT1G18440.1		Peptidyl-tRNA hydrolase family protein	AT2G40140.1	CZF1, ZFAR1, SZF2, ATSZF2	zinc finger (CCCH-type) family protein	0.18	19	19	100	no
AT1G21475.1		Protein of unknown function (DUF506)	AT4G03590.1		Cystatin/monellin superfamily protein	0.34	18	18	100	no
AT1G45976.1	SBP1	S-ribonuclease binding protein 1	AT3G51620.2		PAP/OAS1 substrate-binding domain superfamily	0.011	21	21	100	no
AT1G27700.1		Syntaxin/t-SNARE family protein	AT5G43020.1		Leucine-rich repeat protein kinase family protein	0.051	20	20	100	no
AT1G27695.1		glycine-rich protein	AT4G39200.1		Ribosomal protein S25 family protein	0.084	19	19	100	no
AT1G69450.1		Early-responsive to dehydration stress protein (ERD4)	AT5G17710.2	EMB1241	Co-chaperone GrpE family protein	0.094	20	20	100	no
AT1G27410.1		DNA repair metallo-beta-lactamase family protein	AT5G46970.1		Plant invertase/pectin methylesterase inhibitor superfamily protein	0.26	19	19	100	no
AT1G55760.1		BTB/POZ domain-containing protein	AT2G40770.1		zinc ion binding	0.072	20	20	100	no
AT1G69440.1	AGO7, ZIP	Argonaute family protein	AT2G45480.1	AtGRF9, GRF9	growth-regulating factor 9	0.008	22	22	100	no
AT1G08500.1	ENODL18, AtENODL18	early nodulin-like protein 18	AT1G61840.1		Cysteine/Histidine-rich C1 domain family protein	0.039	20	20	100	no
AT1G27670.1		unknown protein	AT5G53570.2		Ypt/Rab-GAP domain of gyp1p superfamily protein	0.15	19	19	100	no
AT1G13590.1	ATPSK1, PSK1	phytosulfokine 1 precursor	AT5G17730.1		P-loop containing nucleoside triphosphate hydrolases superfamily protein	0.017	20	20	100	no
AT1G54780.1	TLP18.3	thylakoid lumen 18.3 kDa protein	AT1G54790.2		GDSL-like Lipase/Acylhydrolase superfamily protein	9e-53	105	105	100	no
AT1G08480.1		unknown protein	AT3G32980.1		Peroxidase superfamily protein	0.031	20	20	100	no
AT1G61780.1		postsynaptic protein-related	AT3G58440.1		TRAF-like superfamily protein	0.007	21	21	100	no
AT1G14140.1		Mitochondrial substrate carrier family protein	AT5G09470.1	DIC3	dicarboxylate carrier 3	0.047	20	20	100	no
AT1G27435.1		unknown protein	AT4G08131.1		transposable element gene	0.028	20	20	100	no
AT1G13570.1		F-box/RNI-like superfamily protein	AT4G01950.1	ATGPAT3, GPAT3	glycerol-3-phosphate acyltransferase 3	0.26	19	19	100	no
AT1G14160.1		Uncharacterised protein family (UPF0497)	AT1G14150.1	PQL1, PQL2	PsbQ-like 2	5e-23	55	55	100	no
AT1G64700.1		unknown protein	AT5G08650.1		Small GTP-binding protein	0.008	21	21	100	no
AT1G64850.1		Calcium-binding EF hand family protein	AT5G05490.1	SYN1, ATREC8, REC8	Rad21/Rec8-like family protein	0.007	21	21	100	no
AT1G61900.1		unknown protein	AT5G19280.2	KAPP, RAG1	kinase associated protein phosphatase	0.079	20	20	100	no
AT1G70150.1		zinc ion binding	AT5G30673.1		transposable element gene	0.19	19	19	100	no
AT1G05065.1	CLE20	CLAVATA3/ESR-RELATED 20	AT5G60640.1	ATPDIL1-4, PDI2, ATPDI2, PDIL1-4	PDI-like 1-4	0.60	17	17	100	no
AT1G34010.1		unknown protein	AT4G36520.1		Chaperone DnaJ-domain superfamily protein	0.010	21	21	100	no
AT1G28680.1		HXXXD-type acyl-transferase family protein	AT1G28685.1		other RNA	0.0	1161	1161	100	yes
AT1G45474.1	LHCA5	photosystem I light harvesting complex gene 5	AT4G26640.2	WRKY20, AtWRKY20	WRKY family transcription factor family protein	0.15	19	19	100	no
AT1G34000.1	OHP2	one-helix protein 2	AT1G33990.1	ATMES14, MES14	methyl esterase 14	5e-63	122	122	100	no
AT1G61920.1		unknown protein	AT4G24500.1		hydroxyproline-rich glycoprotein family protein	0.093	19	19	100	no
AT1G18630.1	GR-RBP6	glycine-rich RNA-binding protein 6	AT1G18640.2	PSP	3-phosphoserine phosphatase	9e-52	103	103	100	no
AT1G08530.1		unknown protein	AT4G19050.1		NB-ARC domain-containing disease resistance protein	0.15	19	19	100	no
AT1G54840.1		HSP20-like chaperones superfamily protein	AT1G54830.2	NF-YC3	nuclear factor Y, subunit C3	3e-37	79	79	100	no
AT1G08550.1	NPQ1, AVDE1	non-photochemical quenching 1	AT3G17450.1		hAT dimerisation domain-containing protein	0.073	20	20	100	no
AT1G54850.1		HSP20-like chaperones superfamily protein	AT4G04530.1		transposable element gene	0.57	18	18	100	no
AT1G61850.1		phospholipases	AT5G46720.1		AIG2-like (avirulence induced gene) family protein	0.17	20	20	100	no
AT1G08510.1	FATB	fatty acyl-ACP thioesterases B	AT5G59640.1		transposable element gene	0.021	21	21	100	no
AT1G64800.1		DNA binding	AT5G26200.1		Mitochondrial substrate carrier family protein	0.22	18	18	100	no
AT1G08580.1		unknown protein	AT1G67850.1		Protein of unknown function (DUF707)	0.026	20	20	100	no
AT1G79420.1		Protein of unknown function (DUF620)	AT5G24870.1		RING/U-box superfamily protein	0.015	21	21	100	no
AT1G27760.3	SAT32, ATSAT32	interferon-related developmental regulator family protein / IFRD protein family	AT3G10250.1		Plant protein 1589 of unknown function	0.31	19	19	100	no
AT1G54860.1		Glycoprotein membrane precursor GPI-anchored	AT1G51950.1	IAA18	indole-3-acetic acid inducible 18	0.15	19	19	100	no
AT1G18650.1	PDCB3	plasmodesmata callose-binding protein 3	AT4G33580.2	ATBCA5, BCA5	beta carbonic anhydrase 5	0.14	19	19	100	no
AT1G55265.1		Protein of unknown function, DUF538	AT1G55270.1		Galactose oxidase/kelch repeat superfamily protein	2e-21	52	52	100	no
AT1G47485.1		Encodes CEP1, a 15-amino-acid peptide, which is mainly expressed in the lateral root primordia. When overexpressed or externally applied, CEP1 arrests root growth. CEP1 is a candidate for a novel peptide plant hormone.	AT5G17520.1	RCP1, MEX1	root cap 1 (RCP1)	0.099	19	19	100	no
AT1G30360.1	ERD4	Early-responsive to dehydration stress protein (ERD4)	AT5G19390.1		Rho GTPase activation protein (RhoGAP) with PH domain	0.42	19	19	100	no
AT1G30310.1		transposable element gene	AT5G64050.1	ATERS, OVA3, ERS	glutamate tRNA synthetase	0.018	20	20	100	no
AT1G64235.1		Bifunctional inhibitor/lipid-transfer protein/seed storage 2S albumin superfamily protein	AT5G35340.1		transposable element gene	0.058	19	19	100	no
AT1G16670.1		Protein kinase superfamily protein	AT4G28670.1		Protein kinase family protein with domain of unknown function (DUF26)	5e-09	32	32	100	no
AT1G30290.1		Tetratricopeptide repeat (TPR)-like superfamily protein	AT1G15690.1	AVP1, ATAVP3, AVP-3, AtVHP1;1	Inorganic H pyrophosphatase family protein	0.002	23	23	100	no
AT1G40127.1		transposable element gene	AT1G40143.1		transposable element gene	0.0	3783	3783	100	yes
AT1G47480.1		alpha/beta-Hydrolases superfamily protein	AT1G68790.1	LINC3	little nuclei3	0.18	19	19	100	no
AT1G52780.1		Protein of unknown function (DUF2921)	AT3G24450.1		Heavy metal transport/detoxification superfamily protein	0.15	20	20	100	no
AT1G52800.1		2-oxoglutarate (2OG) and Fe(II)-dependent oxygenase superfamily protein	AT5G33402.1		transposable element gene	0.60	18	18	100	no
AT1G52790.1		2-oxoglutarate (2OG) and Fe(II)-dependent oxygenase superfamily protein	AT5G48060.1		C2 calcium/lipid-binding plant phosphoribosyltransferase family protein	0.60	18	18	100	no
AT1G08070.1	OTP82	Tetratricopeptide repeat (TPR)-like superfamily protein	AT5G55740.1	CRR21	Tetratricopeptide repeat (TPR)-like superfamily protein	0.0001	25	25	100	no
AT1G49110.1		unknown protein	AT3G04130.1		Tetratricopeptide repeat (TPR)-like superfamily protein	0.14	19	19	100	no
AT1G19240.1		unknown protein	AT1G21920.1		Histone H3 K4-specific methyltransferase SET7/9 family protein	0.007	21	21	100	no
AT1G49130.1		B-box type zinc finger protein with CCT domain	AT5G40890.1	ATCLC-A, CLC-A, CLCA, ATCLCA	chloride channel A	0.010	21	21	100	no
AT1G52827.1	CDT1, ATCDT1	cadmium tolerance 1	AT5G62710.1		Leucine-rich repeat protein kinase family protein	0.20	18	18	100	no
AT1G49120.1		Integrase-type DNA-binding superfamily protein	AT4G17500.1	ATERF-1, ERF-1	ethylene responsive element binding factor 1	2e-07	29	29	100	no
AT1G16950.1		unknown protein	AT5G67130.1		PLC-like phosphodiesterases superfamily protein	0.088	19	19	100	no
AT1G75530.1		Forkhead-associated (FHA) domain-containing protein	AT3G50740.1	UGT72E1	UDP-glucosyl transferase 72E1	0.017	21	21	100	no
AT1G19340.1		Methyltransferase MT-A70 family protein	AT5G31092.1		transposable element gene	0.26	19	19	100	no
AT1G72390.1		CONTAINS InterPro DOMAIN/s: Spt20 family (InterPro:IPR021950)	AT1G72410.2		COP1-interacting protein-related	1e-79	151	151	100	no
AT1G75550.1		glycine-rich protein	AT5G63460.4		SAP domain-containing protein	1.2	17	17	100	no
AT1G16650.1		S-adenosyl-L-methionine-dependent methyltransferases superfamily protein	AT5G20700.1		Protein of unknown function (DUF581)	0.005	22	22	100	no
AT1G64130.1		Polyketide cyclase/dehydrase and lipid transport superfamily protein	AT1G64120.1		pre-tRNA	1e-24	57	57	100	no
AT1G16640.1		AP2/B3-like transcriptional factor family protein	AT5G28670.1		transposable element gene	0.030	20	20	100	no
AT1G47570.1		RING/U-box superfamily protein	AT4G35800.1	NRPB1, RPB1, RNA_POL_II_LSRNA_POL_II_LS, RNA_POL_II_LS	RNA polymerase II large subunit	0.32	19	19	100	no
AT1G07985.1		Expressed protein	AT5G04120.1		Phosphoglycerate mutase family protein	0.031	20	20	100	no
AT1G08035.1		unknown protein	AT5G44490.1		FBD, F-box, Skp2-like and Leucine Rich Repeat domains containing protein	0.092	19	19	100	no
AT1G30260.1		BEST Arabidopsis thaliana protein match is: Galactosyltransferase family protein (TAIR:AT4G21060.1)	AT1G55370.2	NDF5	NDH-dependent cyclic electron flow 5	0.007	38	38	100	no
AT1G50020.1		unknown protein	AT1G50010.1	TUA2	tubulin alpha-2 chain	5e-23	55	55	100	no
AT1G22940.1	TH1, TH-1, THIE	thiamin biosynthesis protein, putative	AT1G22950.1		2-oxoglutarate (2OG) and Fe(II)-dependent oxygenase superfamily protein	2e-17	46	46	100	no
AT1G52920.1	GCR2, GPCR	G protein coupled receptor	AT1G52910.1		Protein of unknown function (DUF1218)	3e-19	49	49	100	no
AT1G22250.1		unknown protein	AT1G22260.1	ZYP1a, ZYP1	Myosin heavy chain-related protein	5e-72	137	137	100	no
AT1G07960.2	ATPDIL5-1, PDIL5-1	PDI-like 5-1	AT5G35148.1		transposable element gene	0.051	20	20	100	no
AT1G72880.2		Survival protein SurE-like phosphatase/nucleotidase	AT5G13690.1	CYL1, NAGLU	alpha-N-acetylglucosaminidase family / NAGLU family	7e-05	25	25	100	no
AT1G16730.1	UP6	unknown protein 6	AT1G16720.1	HCF173	high chlorophyll fluorescence phenotype 173	2e-56	111	111	100	no
AT1G40143.1		transposable element gene	AT1G40127.1		transposable element gene	0.0	3783	3783	100	yes
AT1G19040.1		NAC (No Apical Meristem) domain transcriptional regulator superfamily protein	AT3G10490.2	ANAC052, NAC052	NAC domain containing protein 52	0.005	21	21	100	no
AT1G72850.1		Disease resistance protein (TIR-NBS class)	AT1G72852.1		Potential natural antisense gene, locus overlaps with AT1G72850	1e-168	547	547	100	yes
AT1G19025.1		DNA repair metallo-beta-lactamase family protein	AT3G14900.1		unknown protein	0.076	20	20	100	no
AT1G40141.1		transposable element gene	AT1G40150.1		transposable element gene	0.0	1113	1113	100	yes
AT1G75300.1		NmrA-like negative transcriptional regulator family protein	AT1G75295.1		other RNA	1e-137	908	908	100	yes
AT1G40139.1		transposable element gene	AT1G40106.1		transposable element gene	0.0	2087	2087	100	yes
AT1G64360.1		unknown protein	AT5G55400.1		Actin binding Calponin homology (CH) domain-containing protein	0.090	19	19	100	no
AT1G19020.1		unknown protein	AT3G12360.1	ITN1	Ankyrin repeat family protein	0.083	19	19	100	no
AT1G72610.1	GLP1, ATGER1, GER1	germin-like protein 1	AT3G23280.1	XBAT35	XB3 ortholog 5 in Arabidopsis thaliana	0.15	19	19	100	no
AT1G30515.1		unknown protein	AT1G35530.2		DEAD/DEAH box RNA helicase family protein	0.002	22	22	100	no
AT1G64430.1		Pentatricopeptide repeat (PPR) superfamily protein	AT5G60720.1		Protein of unknown function, DUF547	0.084	20	20	100	no
AT1G16770.1		unknown protein	AT1G16780.1	VHP2;2, AtVHP2;2	Inorganic H pyrophosphatase family protein	3e-37	79	79	100	no
AT1G72500.1		LOCATED IN: plasma membrane	AT1G64020.1		Serine protease inhibitor (SERPIN) family protein	0.37	19	19	100	no
AT1G72480.1		Lung seven transmembrane receptor family protein	AT4G10730.1		Protein kinase superfamily protein	0.29	19	19	100	no
AT1G64350.1	SEH1H	Transducin/WD40 repeat-like superfamily protein	AT3G26730.1		RING/U-box superfamily protein	0.21	19	19	100	no
AT1G19150.1	LHCA6, LHCA2*1	photosystem I light harvesting complex gene 6	AT1G61520.1	LHCA3	photosystem I light harvesting complex gene 3	0.043	20	20	100	no
AT1G16720.1	HCF173	high chlorophyll fluorescence phenotype 173	AT1G16730.1	UP6	unknown protein 6	4e-56	111	111	100	no
AT1G75390.1	AtbZIP44, bZIP44	basic leucine-zipper 44	AT1G75388.1	CPuORF5	conserved peptide upstream open reading frame 5	0.0	1152	1152	100	yes
AT1G30370.1		alpha/beta-Hydrolases superfamily protein	AT3G52890.1	KIPK	KCBP-interacting protein kinase	0.017	21	21	100	no
AT1G19140.2		FUNCTIONS IN: molecular_function unknown	AT5G53570.2		Ypt/Rab-GAP domain of gyp1p superfamily protein	0.053	20	20	100	no
AT1G47420.1	SDH5	succinate dehydrogenase 5	AT1G47410.1		unknown protein	3e-83	156	156	100	no
AT1G47410.1		unknown protein	AT1G47420.1	SDH5	succinate dehydrogenase 5	2e-83	156	156	100	no
AT1G75340.1		Zinc finger C-x8-C-x5-C-x3-H type family protein	AT1G75335.1		unknown protein	1e-09	33	33	100	no
AT1G75350.1	emb2184	Ribosomal protein L31	AT1G28230.1	PUP1, ATPUP1	purine permease 1	0.11	19	19	100	no
AT1G75330.1	OTC	ornithine carbamoyltransferase	AT5G41992.1	CPuORF58	conserved peptide upstream open reading frame 58	0.87	18	18	100	no
AT1G49040.1	SCD1	stomatal cytokinesis defective / SCD1 protein (SCD1)	AT2G05300.1		pseudogene of the F-box protein family	0.041	21	21	100	no
AT1G72550.1		tRNA synthetase beta subunit family protein	AT2G20910.1	| pseudogene, vacuolar ATP synthase subunit B, blastp match of 94% identity and 2.9e-211 P-value to GP|13366196|dbj|BAB39419.1|	AP002901 putative H+-transporting ATP synthase {Oryza sativa (japonica cultivar-group)}	0.023	21	21	100	no
AT1G19120.1		Small nuclear ribonucleoprotein family protein	AT1G19130.1		CONTAINS InterPro DOMAIN/s: Protein of unknown function DUF985 (InterPro:IPR009327), RmlC-like jelly roll fold (InterPro:IPR014710)	4e-17	45	45	100	no
AT1G52760.1	LysoPL2	lysophospholipase 2	AT5G59960.1		unknown protein	0.20	19	19	100	no
AT1G19130.1		CONTAINS InterPro DOMAIN/s: Protein of unknown function DUF985 (InterPro:IPR009327), RmlC-like jelly roll fold (InterPro:IPR014710)	AT1G19120.1		Small nuclear ribonucleoprotein family protein	4e-17	45	45	100	no
AT1G64355.1		unknown protein	AT4G11600.1	ATGPX6, PHGPX, LSC803, GPX6	glutathione peroxidase 6	0.009	21	21	100	no
AT1G72540.1		Protein kinase superfamily protein	AT2G07180.1		Protein kinase superfamily protein	0.004	22	22	100	no
AT1G78560.1		Sodium Bile acid symporter family	AT2G07749.1		Mitovirus RNA-dependent RNA polymerase	0.062	20	20	100	no
AT1G69340.1		appr-1-p processing enzyme family protein	AT4G00893.1		unknown protein	0.022	21	21	100	no
AT1G70230.1	TBL27	TRICHOME BIREFRINGENCE-LIKE 27	AT5G61370.1		Pentatricopeptide repeat (PPR) superfamily protein	0.017	21	21	100	no
AT1G14310.1		Haloacid dehalogenase-like hydrolase (HAD) superfamily protein	AT4G39690.1		FUNCTIONS IN: molecular_function unknown	0.14	19	19	100	no
AT1G73100.1	SUVH3, SDG19	SU(VAR)3-9 homolog 3	AT1G73110.1		P-loop containing nucleoside triphosphate hydrolases superfamily protein	9e-27	62	62	100	no
AT1G72190.1		D-isomer specific 2-hydroxyacid dehydrogenase family protein	AT1G72180.1		Leucine-rich receptor-like protein kinase family protein	1e-30	68	68	100	no
AT1G73110.1		P-loop containing nucleoside triphosphate hydrolases superfamily protein	AT1G73100.1	SUVH3, SDG19	SU(VAR)3-9 homolog 3	6e-27	62	62	100	no
AT1G63920.1	| pseudogene, similar to putative AP endonuclease/reverse transcriptase, blastp match of 35% identity and 1.4e-51 P-value to GP|21952510|gb|AAM82604.1|AF525305_2	AF525305 putative AP endonuclease/reverse transcriptase {Brassica napus}	AT5G58782.1		Undecaprenyl pyrophosphate synthetase family protein	0.17	19	19	100	no
AT1G16490.1	ATMYB58, MYB58	myb domain protein 58	AT1G16489.1		other RNA	2e-72	256	256	100	no
AT1G14270.1		CAAX amino terminal protease family protein	AT1G14260.1		RING/FYVE/PHD zinc finger superfamily protein	1e-09	33	33	100	no
AT1G73060.1	LPA3	Low PSII Accumulation 3	AT5G20050.1		Protein kinase superfamily protein	0.054	20	20	100	no
AT1G75810.1		unknown protein	AT4G00800.1		transducin family protein / WD-40 repeat family protein	0.11	19	19	100	no
AT1G07730.2		Disease resistance-responsive (dirigent-like protein) family protein	AT1G07740.1		Tetratricopeptide repeat (TPR)-like superfamily protein	0.0	1165	1165	100	yes
AT1G07740.1		Tetratricopeptide repeat (TPR)-like superfamily protein	AT1G07730.2		Disease resistance-responsive (dirigent-like protein) family protein	0.0	1165	1165	100	yes
AT1G47750.1	PEX11A	peroxin 11A	AT1G47740.1		PPPDE putative thiol peptidase family protein	3e-15	42	42	100	no
AT1G47740.1		PPPDE putative thiol peptidase family protein	AT1G47750.1	PEX11A	peroxin 11A	4e-15	42	42	100	no
AT1G69280.1		unknown protein	AT1G69290.1		Pentatricopeptide repeat (PPR) superfamily protein	0.0	819	819	100	yes
AT1G78790.1		unknown protein	AT5G05540.1	SDN2	small RNA degrading nuclease 2	0.11	19	19	100	no
AT1G07620.1	ATOBGM	GTP-binding protein Obg/CgtA	AT4G00270.1		DNA-binding storekeeper protein-related transcriptional regulator	0.021	21	21	100	no
AT1G72180.1		Leucine-rich receptor-like protein kinase family protein	AT1G72190.1		D-isomer specific 2-hydroxyacid dehydrogenase family protein	3e-30	68	68	100	no
AT1G14340.1		RNA-binding (RRM/RBD/RNP motifs) family protein	AT4G15420.1		Ubiquitin fusion degradation UFD1 family protein	0.17	19	19	100	no
AT1G14345.1		NAD(P)-linked oxidoreductase superfamily protein	AT3G11800.1		unknown protein	0.13	19	19	100	no
AT1G78810.1		unknown protein	AT5G38565.1		F-box/FBD-like domains containing protein	0.072	20	20	100	no
AT1G77830.1		RING/U-box superfamily protein	AT5G32484.1		transposable element gene	0.089	19	19	100	no
AT1G19610.1	LCR78, PDF1.4	Arabidopsis defensin-like protein	AT3G62422.1	CPuORF3	conserved peptide upstream open reading frame 3	0.070	19	19	100	no
AT1G14380.1	IQD28	IQ-domain 28	AT1G14370.1	APK2A, PBL2	protein kinase 2A	9e-67	129	129	100	no
AT1G78800.1		UDP-Glycosyltransferase superfamily protein	AT5G36905.1		transposable element gene	0.060	20	20	100	no
AT1G69260.1	AFP1	ABI five binding protein	AT1G69270.1	RPK1	receptor-like protein kinase 1	4e-09	32	32	100	no
AT1G13390.1		unknown protein	AT3G26850.1		histone-lysine N-methyltransferases	0.002	22	22	100	no
AT1G78770.1	APC6	anaphase promoting complex 6	AT1G78780.2		pathogenesis-related family protein	3e-54	108	108	100	no
AT1G69290.1		Pentatricopeptide repeat (PPR) superfamily protein	AT1G69280.1		unknown protein	0.0	819	819	100	yes
AT1G63855.3		Putative methyltransferase family protein	AT4G18840.1		Pentatricopeptide repeat (PPR-like) superfamily protein	0.13	19	19	100	no
AT1G16445.1		S-adenosyl-L-methionine-dependent methyltransferases superfamily protein	AT5G05070.1		DHHC-type zinc finger family protein	2.2	17	17	100	no
AT1G75870.1		unknown protein	AT1G12330.1		unknown protein	0.044	20	20	100	no
AT1G70330.1	ENT1,AT, ENT1	equilibrative nucleotide transporter 1	AT1G70340.1		Plant protein of unknown function (DUF936)	0.0	659	659	100	yes
AT1G75670.1		DNA-directed RNA polymerases	AT4G30150.1		CONTAINS InterPro DOMAIN/s: Nucleolar 27S pre-rRNA processing, Urb2/Npa2 (InterPro:IPR018849)	0.009	21	21	100	no
AT1G07860.1		BEST Arabidopsis thaliana protein match is: Protein kinase superfamily protein (TAIR:AT1G07870.2)	AT1G07870.2		Protein kinase superfamily protein	0.0	387	387	100	yes
AT1G50030.1	TOR	target of rapamycin	AT2G37380.1		unknown protein	0.33	20	20	100	no
AT1G75720.1		Plant protein of unknown function (DUF827)	AT5G53130.1	CNGC1, ATCNGC1	cyclic nucleotide gated channel 1	0.095	19	19	100	no
AT1G64065.1		Late embryogenesis abundant (LEA) hydroxyproline-rich glycoprotein family	AT3G48500.2	PDE312, PTAC10	Nucleic acid-binding, OB-fold-like protein	0.0008	23	23	100	no
AT1G64080.1		unknown protein	AT5G44700.1	EDA23, GSO2	Leucine-rich repeat transmembrane protein kinase	0.070	20	20	100	no
AT1G78650.1	POLD3	DNA-directed DNA polymerases	AT1G67840.1	CSK	chloroplast sensor kinase	0.28	19	19	100	no
AT1G16590.1	REV7, ATREV7	DNA-binding HORMA family protein	AT5G23190.1	CYP86B1	cytochrome P450, family 86, subfamily B, polypeptide 1	0.040	20	20	100	no
AT1G52970.1	DD11	downregulated in DIF1 11	AT4G27600.1	NARA5	pfkB-like carbohydrate kinase family protein	0.071	19	19	100	no
AT1G73000.1	PYL3, RCAR13	PYR1-like 3	AT5G63930.1		Leucine-rich repeat protein kinase family protein	0.56	18	18	100	no
AT1G16560.1		Per1-like family protein	AT1G16570.2		UDP-Glycosyltransferase superfamily protein	9e-69	132	132	100	no
AT1G52980.1		GTP-binding family protein	AT1G47128.1	RD21, RD21A	Granulin repeat cysteine protease family protein	0.020	21	21	100	no
AT1G19394.1		unknown protein	AT1G19396.2		unknown protein.	3e-34	73	73	100	no
AT1G78630.1	emb1473	Ribosomal protein L13 family protein	AT5G66530.1		Galactose mutarotase-like superfamily protein	0.011	21	21	100	no
AT1G14180.1		RING/U-box superfamily protein	AT3G52900.1		Family of unknown function (DUF662)	0.26	19	19	100	no
AT1G19490.1		Basic-leucine zipper (bZIP) transcription factor family protein	AT2G22770.1	NAI1	basic helix-loop-helix (bHLH) DNA-binding superfamily protein	0.005	22	22	100	no
AT1G69370.1	CM3, cm-3	chorismate mutase 3	AT1G69380.1		Protein of unknown function (DUF155)	9e-87	162	162	100	no
AT1G69380.1		Protein of unknown function (DUF155)	AT1G69370.1	CM3, cm-3	chorismate mutase 3	1e-86	162	162	100	no
AT1G16515.1		unknown protein	AT3G30713.1		transposable element gene	0.64	17	17	100	no
AT1G19485.1		Transducin/WD40 repeat-like superfamily protein	AT5G42770.2		Maf-like protein	1.7	18	18	100	no
AT1G69390.1	ATMINE1, MINE1, ARC12	homologue of bacterial MinE 1	AT5G06930.1		LOCATED IN: chloroplast	0.16	19	19	100	no
AT1G63960.1		Copper transport protein family	AT5G61450.1		P-loop containing nucleoside triphosphate hydrolases superfamily protein	0.19	18	18	100	no
AT1G63950.1		Heavy metal transport/detoxification superfamily protein	AT2G12380.1		transposable element gene	0.054	19	19	100	no
AT1G78690.1		Phospholipid/glycerol acyltransferase family protein	AT4G32400.1	EMB104, SHS1, EMB42, ATBT1	Mitochondrial substrate carrier family protein	0.048	20	20	100	no
AT1G63980.1		D111/G-patch domain-containing protein	AT1G63990.1	SPO11-2	sporulation 11-2	1e-178	316	316	100	yes
AT1G75730.1		unknown protein	AT5G43518.1		Putative membrane lipoprotein	0.0005	24	24	100	no
AT1G75770.1		unknown protein	AT5G45200.1		Disease resistance protein (TIR-NBS-LRR class) family	0.009	21	21	100	no
AT1G63990.1	SPO11-2	sporulation 11-2	AT1G63980.1		D111/G-patch domain-containing protein	1e-178	316	316	100	yes
AT1G49170.1		Protein of unknown function (DUF167)	AT5G26670.1		Pectinacetylesterase family protein	0.43	18	18	100	no
AT1G47670.1		Transmembrane amino acid transporter family protein	AT1G60450.1	AtGolS7, GolS7	galactinol synthase 7	0.29	19	19	100	no
AT1G49150.1		unknown protein	AT3G53403.1		Pseudogene of AT3G53410	0.0003	23	23	100	no
AT1G14200.1		RING/U-box superfamily protein	AT5G55970.1		RING/U-box superfamily protein	0.0001	24	24	100	no
AT1G72290.1		Kunitz family trypsin and protease inhibitor protein	AT3G22020.1		Receptor-like protein kinase-related family protein	0.16	19	19	100	no
AT1G14205.1		Ribosomal L18p/L5e family protein	AT1G14210.1		Ribonuclease T2 family protein	4e-07	28	28	100	no
AT1G07840.2		Sas10/Utp3/C1D family	AT4G18830.1	ATOFP5, OFP5	ovate family protein 5	0.059	20	20	100	no
AT1G73040.1		Mannose-binding lectin superfamily protein	AT1G73030.1	VPS46.2, CHMP1A	SNF7 family protein	6e-28	63	63	100	no
AT1G14210.1		Ribonuclease T2 family protein	AT1G14205.1		Ribosomal L18p/L5e family protein	2e-06	27	27	100	no
AT1G52590.1		Putative thiol-disulphide oxidoreductase DCC	AT1G52580.1	ATRBL5, RBL5	RHOMBOID-like protein 5	0.0005	23	23	100	no
AT1G78280.1		transferases, transferring glycosyl groups	AT1G78290.2		Protein kinase superfamily protein	2e-90	169	169	100	no
AT1G10320.1		Zinc finger C-x8-C-x5-C-x3-H type family protein	AT4G22330.1	ATCES1	Alkaline phytoceramidase (aPHC)	0.006	22	22	100	no
AT1G01450.1		Protein kinase superfamily protein	AT1G01448.1		other RNA	0.0	1152	1152	100	yes
AT1G26090.1		P-loop containing nucleoside triphosphate hydrolases superfamily protein	AT1G26100.1		Cytochrome b561/ferric reductase transmembrane protein family	1e-126	228	228	100	no
AT1G26100.1		Cytochrome b561/ferric reductase transmembrane protein family	AT1G26090.1		P-loop containing nucleoside triphosphate hydrolases superfamily protein	1e-126	228	228	100	no
AT1G02450.1	NIMIN1, NIMIN-1	NIM1-interacting 1	AT4G01895.1		systemic acquired resistance (SAR) regulator protein NIMIN-1-related	9e-05	24	24	100	no
AT1G49850.1		RING/U-box superfamily protein	AT4G06574.1		transposable element gene	0.046	20	20	100	no
AT1G02420.1		Pentatricopeptide repeat (PPR) superfamily protein	AT1G02430.1	ATARFD1B, ARFD1B	ADP-ribosylation factor D1B	5e-55	109	109	100	no
AT1G33500.1		unknown protein	AT3G52240.1		unknown protein	0.16	19	19	100	no
AT1G01510.1	AN	NAD(P)-binding Rossmann-fold superfamily protein	AT5G35794.1		transposable element gene	0.023	21	21	100	no
AT1G01500.1		Erythronate-4-phosphate dehydrogenase family protein	AT3G12950.1		Trypsin family protein	0.24	19	19	100	no
AT1G01490.1		Heavy metal transport/detoxification superfamily protein	AT5G06390.1	FLA17	FASCICLIN-like arabinogalactan protein 17 precursor	1e-05	26	26	100	no
AT1G21890.1		nodulin MtN21 /EamA-like transporter family protein	AT1G21880.2	LYM1	lysm domain GPI-anchored protein 1 precursor	1e-24	58	58	100	no
AT1G55365.1		unknown protein	AT1G47920.1		RNI-like superfamily protein	2e-05	25	25	100	no
AT1G80630.1		RNI-like superfamily protein	AT3G22670.1		Pentatricopeptide repeat (PPR) superfamily protein	0.32	19	19	100	no
AT1G01370.1	HTR12, CENH3	Histone superfamily protein	AT4G04630.1		Protein of unknown function, DUF584	0.58	18	18	100	no
AT1G26140.1		unknown protein	AT1G79410.1	AtOCT5, 5-Oct	organic cation/carnitine transporter5	0.020	20	20	100	no
AT1G16800.1		P-loop containing nucleoside triphosphate hydrolases superfamily protein	AT5G05170.1	CESA3, IXR1, ATCESA3, ATH-B, CEV1	Cellulose synthase family protein	0.26	20	20	100	no
AT1G30870.1		Peroxidase superfamily protein	AT2G24800.1		Peroxidase superfamily protein	0.051	20	20	100	no
AT1G01400.1		unknown protein	AT3G24430.1	HCF101	ATP binding	0.012	21	21	100	no
AT1G16790.1		ribosomal protein-related	AT5G19330.1	ARIA	ARM repeat protein interacting with ABF2	0.11	19	19	100	no
AT1G33410.1	SAR1, NUP160, ATNUP160	SUPPRESSOR OF AUXIN RESISTANCE1	AT3G42350.1		transposable element gene	0.049	21	21	100	no
AT1G33400.1	TPR9	Tetratricopeptide repeat (TPR)-like superfamily protein	AT3G18730.1	TSK, MGO3, BRU1	tetratricopeptide repeat (TPR)-containing protein	0.41	19	19	100	no
AT1G24145.1		unknown protein	AT5G51930.1		Glucose-methanol-choline (GMC) oxidoreductase family protein	0.33	18	18	100	no
AT1G26160.1		Metal-dependent phosphohydrolase	AT5G58580.1	ATL63, TL63	TOXICOS EN LEVADURA 63	0.19	19	19	100	no
AT1G30845.1		unknown protein	AT1G03510.1		Tetratricopeptide repeat (TPR)-like superfamily protein	0.007	21	21	100	no
AT1G49975.1		INVOLVED IN: photosynthesis	AT1G68690.1		Protein kinase superfamily protein	0.002	22	22	100	no
AT1G80530.1		Major facilitator superfamily protein	AT3G51430.1	YLS2, SSL5	Calcium-dependent phosphotriesterase superfamily protein	0.33	19	19	100	no
AT1G52220.1		FUNCTIONS IN: molecular_function unknown	AT5G66340.1		unknown protein	0.12	19	19	100	no
AT1G52200.1		PLAC8 family protein	AT5G41820.1	RGTA2, ATRGTA2	RAB geranylgeranyl transferase alpha subunit 2	0.037	20	20	100	no
AT1G30880.1		unknown protein	AT5G03360.1		DC1 domain-containing protein	0.025	20	20	100	no
AT1G48870.1		Transducin/WD40 repeat-like superfamily protein	AT2G31862.1		unknown protein	0.0003	24	24	100	no
AT1G80550.1		Pentatricopeptide repeat (PPR) superfamily protein	AT3G16890.1	PPR40	pentatricopeptide (PPR) domain protein 40	0.0003	24	24	100	no
AT1G80570.2		RNI-like superfamily protein	AT5G15280.1		Pentatricopeptide repeat (PPR) superfamily protein	0.30	19	19	100	no
AT1G33420.1		RING/FYVE/PHD zinc finger superfamily protein	AT1G66170.1	MMD1	RING/FYVE/PHD zinc finger superfamily protein	0.026	21	21	100	no
AT1G73770.1		FUNCTIONS IN: molecular_function unknown	AT4G03130.1		BRCT domain-containing DNA repair protein	0.14	19	19	100	no
AT1G24450.1	NFD2	Ribonuclease III family protein	AT5G63700.1		zinc ion binding	0.13	19	19	100	no
AT1G10455.1		unknown protein	AT3G08730.1	ATPK1, ATPK6, ATS6K1, PK6, PK1, S6K1	protein-serine kinase 1	0.073	19	19	100	no
AT1G01640.1		BTB/POZ domain-containing protein	AT1G36150.1		Bifunctional inhibitor/lipid-transfer protein/seed storage 2S albumin superfamily protein	0.009	21	21	100	no
AT1G58110.1		Basic-leucine zipper (bZIP) transcription factor family protein	AT5G50340.1		ATP-dependent peptidases	0.067	20	20	100	no
AT1G58120.1		BEST Arabidopsis thaliana protein match is: methyltransferases (TAIR:AT5G01710.1)	AT1G58122.1	CPuORF45	conserved peptide upstream open reading frame 45	0.0	1717	1717	100	yes
AT1G24430.1		HXXXD-type acyl-transferase family protein	AT3G13470.1		TCP-1/cpn60 chaperonin family protein	0.062	20	20	100	no
AT1G24420.1		HXXXD-type acyl-transferase family protein	AT4G15390.1		HXXXD-type acyl-transferase family protein	6e-05	25	25	100	no
AT1G24460.1		unknown protein	AT1G24040.1		Acyl-CoA N-acyltransferases (NAT) superfamily protein	0.060	21	21	100	no
AT1G02290.1		unknown protein	AT3G50130.1		Plant protein of unknown function (DUF247)	0.018	21	21	100	no
AT1G25390.1		Protein kinase superfamily protein	AT2G30740.1		Protein kinase superfamily protein	2e-05	26	26	100	no
AT1G21830.1		unknown protein	AT4G23030.1		MATE efflux family protein	0.16	19	19	100	no
AT1G02260.1		Divalent ion symporter	AT4G10710.1	SPT16	global transcription factor C	0.089	20	20	100	no
AT1G21790.1		TRAM, LAG1 and CLN8 (TLC) lipid-sensing domain containing protein	AT3G19100.1		Protein kinase superfamily protein	0.20	19	19	100	no
AT1G25380.1	ATNDT2, NDT2	NAD+ transporter 2	AT5G15960.1	KIN1	stress-responsive protein (KIN1) / stress-induced protein (KIN1)	0.004	22	22	100	no
AT1G21780.1		BTB/POZ domain-containing protein	AT1G21770.1		Acyl-CoA N-acyltransferases (NAT) superfamily protein	1e-138	248	248	100	no
AT1G55270.1		Galactose oxidase/kelch repeat superfamily protein	AT1G55265.1		Protein of unknown function, DUF538	6e-21	52	52	100	no
AT1G31650.1	ATROPGEF14, ROPGEF14	RHO guanyl-nucleotide exchange factor 14	AT3G18280.1		Bifunctional inhibitor/lipid-transfer protein/seed storage 2S albumin superfamily protein	0.093	20	20	100	no
AT1G02280.1	TOC33, ATTOC33, PPI1	translocon at the outer envelope membrane of chloroplasts 33	AT2G11950.1		transposable element gene	0.19	19	19	100	no
AT1G01690.1	ATPRD3, PRD3	putative recombination initiation defects 3	AT3G30122.1		pseudogene similar to peptide chain release factor protein	5e-18	47	47	100	no
AT1G78180.1		Mitochondrial substrate carrier family protein	AT5G49100.1		unknown protein	0.014	21	21	100	no
AT1G10380.1		Putative membrane lipoprotein	AT3G14460.1		LRR and NB-ARC domains-containing disease resistance protein	0.051	20	20	100	no
AT1G24340.1	EMB260, EMB2421	FAD/NAD(P)-binding oxidoreductase family protein	AT5G41610.1	ATCHX18, CHX18	cation/H+ exchanger 18	0.40	19	19	100	no
AT1G58150.1		unknown protein	AT2G37590.1	ATDOF2.4, DOF2.4	DNA binding with one finger 2.4	4e-05	24	24	100	no
AT1G25570.1		Di-glucose binding protein with Leucine-rich repeat domain	AT4G18820.1		AAA-type ATPase family protein	0.38	19	19	100	no
AT1G24310.1		unknown protein	AT1G24320.1		Six-hairpin glycosidases superfamily protein	3e-44	91	91	100	no
AT1G25540.1	PFT1	phytochrome and flowering time regulatory protein (PFT1)	AT4G22470.1		protease inhibitor/seed storage/lipid transfer protein (LTP) family protein	0.008	22	22	100	no
AT1G24290.1		AAA-type ATPase family protein	AT1G24280.1	G6PD3	glucose-6-phosphate dehydrogenase 3	3e-35	76	76	100	no
AT1G31720.1		Protein of unknown function (DUF1218)	AT3G21250.2	MRP6, ABCC8	multidrug resistance-associated protein 6	0.008	21	21	100	no
AT1G10417.1		Encodes protein with unknown function whose expression is repressed by inoculation with Agrobacterium tumerifaciens.	AT2G17780.1	MCA2	PLAC8 family protein	0.27	19	19	100	no
AT1G80680.1	SAR3, MOS3, PRE, NUP96	SUPPRESSOR OF AUXIN RESISTANCE 3	AT2G45850.1		AT hook motif DNA-binding family protein	0.15	20	20	100	no
AT1G55320.1	AAE18	acyl-activating enzyme 18	AT2G03760.1	ST, ATST1, RAR047, ST1, AtSOT1, AtSOT12, SOT12	sulphotransferase 12	0.006	22	22	100	no
AT1G01630.1		Sec14p-like phosphatidylinositol transfer family protein	AT3G05770.1		unknown protein	0.003	22	22	100	no
AT1G31730.1		Adaptin family protein	AT1G51175.1		transposable element gene	0.009	22	22	100	no
AT1G30520.1	AAE14	acyl-activating enzyme 14	AT5G32103.1		transposable element gene	0.31	19	19	100	no
AT1G26350.1		unknown protein	AT3G49790.1		Carbohydrate-binding protein	0.20	18	18	100	no
AT1G49820.1	ATMTK, MTK	S-methyl-5-thioribose kinase	AT4G09380.1		transposable element gene	0.001	23	23	100	no
AT1G78480.1		Prenyltransferase family protein	AT1G78476.1		unknown protein.	1e-141	397	397	100	yes
AT1G78460.1		SOUL heme-binding family protein	AT3G06100.1	NLM6, NLM8, NIP7;1	NOD26-like intrinsic protein 7	0.009	21	21	100	no
AT1G58450.1	TPR6	Tetratricopeptide repeat (TPR)-like superfamily protein	AT1G22920.1	CSN5A, JAB1, AJH1	COP9 signalosome 5A	0.020	20	20	100	no
AT1G52500.2	FPG-1, ATFPG-1, ATMMH-1, MMH-1	MUTM homolog-1	AT1G52510.1		alpha/beta-Hydrolases superfamily protein	1e-37	171	171	100	no
AT1G64510.1		Translation elongation factor EF1B/ribosomal protein S6 family protein	AT1G02040.1		C2H2-type zinc finger family protein	0.035	20	20	100	no
AT1G22050.1	MUB6	membrane-anchored ubiquitin-fold protein 6 precursor	AT1G22060.1		LOCATED IN: vacuole	4e-45	92	92	100	no
AT1G10070.1	ATBCAT-2, BCAT-2	branched-chain amino acid transaminase 2	AT1G10090.1		Early-responsive to dehydration stress protein (ERD4)	5e-86	161	161	100	no
AT1G10095.1		Protein prenylyltransferase superfamily protein	AT5G04240.1	ELF6	Zinc finger (C2H2 type) family protein / transcription factor jumonji (jmj) family protein	0.97	18	18	100	no
AT1G01150.1		Homeodomain-like protein with RING/FYVE/PHD-type zinc finger domain	AT1G53750.1	RPT1A	regulatory particle triple-A 1A	1e-08	31	31	100	no
AT1G52390.1		unknown protein	AT2G33770.1	UBC24, ATUBC24, PHO2	phosphate 2	0.13	18	18	100	no
AT1G22120.1		unknown protein	AT5G55360.1		MBOAT (membrane bound O-acyl transferase) family protein	0.017	21	21	100	no
AT1G40106.1		transposable element gene	AT1G40139.1		transposable element gene	0.0	2087	2087	100	yes
AT1G30540.1		Actin-like ATPase superfamily protein	AT5G43530.1		Helicase protein with RING/U-box domain	0.23	19	19	100	no
AT1G26500.1		Pentatricopeptide repeat (PPR) superfamily protein	AT2G32630.1		Pentatricopeptide repeat (PPR-like) superfamily protein	6e-05	25	25	100	no
AT1G52580.1	ATRBL5, RBL5	RHOMBOID-like protein 5	AT1G52590.1		Putative thiol-disulphide oxidoreductase DCC	0.0007	23	23	100	no
AT1G72640.1		NAD(P)-binding Rossmann-fold superfamily protein	AT5G63100.1		S-adenosyl-L-methionine-dependent methyltransferases superfamily protein	0.045	20	20	100	no
AT1G22140.1		unknown protein	AT3G10300.3		Calcium-binding EF-hand family protein	0.30	18	18	100	no
AT1G72645.1		unknown protein	AT4G19660.1	NPR4, ATNPR4	NPR1-like protein 4	0.14	19	19	100	no
AT1G52560.1		HSP20-like chaperones superfamily protein	AT4G02465.1		unknown protein	0.033	20	20	100	no
AT1G40100.1		transposable element gene	AT1G40150.1		transposable element gene	0.0	944	944	100	yes
AT1G10000.1		Ribonuclease H-like superfamily protein	AT3G25560.3	NIK2	NSP-interacting kinase 2	0.58	18	18	100	no
AT1G10030.1	ERG28	homolog of yeast ergosterol28	AT5G08590.1	ASK2, SNRK2-1, SNRK2.1, SRK2G	SNF1-related protein kinase 2.1	0.47	18	18	100	no
AT1G52510.1		alpha/beta-Hydrolases superfamily protein	AT1G52500.2	FPG-1, ATFPG-1, ATMMH-1, MMH-1	MUTM homolog-1	9e-38	171	171	100	no
AT1G48990.1		Oleosin family protein	AT5G29762.1		transposable element gene	0.12	19	19	100	no
AT1G50000.1		methyltransferases	AT1G49990.1		F-box family protein	1e-14	41	41	100	no
AT1G16900.1		Alg9-like mannosyltransferase family	AT5G15130.1	WRKY72, ATWRKY72	WRKY DNA-binding protein 72	0.006	22	22	100	no
AT1G58684.1		Ribosomal protein S5 family protein	AT1G58983.1		Ribosomal protein S5 family protein	0.0	1126	1126	100	yes
AT1G49990.1		F-box family protein	AT1G50000.1		methyltransferases	2e-14	41	41	100	no
AT1G49005.1	CLE11	CLAVATA3/ESR-RELATED 11	AT3G46990.1		Protein of unknown function (DUF740)	0.093	19	19	100	no
AT1G24130.1		Transducin/WD40 repeat-like superfamily protein	AT5G23300.1	PYRD	pyrimidine d	0.80	18	18	100	no
AT1G52315.1		Regulator of Vps4 activity in the MVB pathway protein	AT1G73850.1		Protein of unknown function (DUF1666)	0.044	20	20	100	no
AT1G01290.1	CNX3	cofactor of nitrate reductase and xanthine dehydrogenase 3	AT4G03700.1		transposable element gene	0.17	19	19	100	no
AT1G49980.1		DNA/RNA polymerases superfamily protein	AT5G49930.1	emb1441	zinc knuckle (CCHC-type) family protein	0.029	21	21	100	no
AT1G52340.1	ABA2, SIS4, GIN1, SDR1, ISI4, SRE1, ATABA2, ATSDR1	NAD(P)-binding Rossmann-fold superfamily protein	AT1G52330.2		Late embryogenesis abundant (LEA) hydroxyproline-rich glycoprotein family	3e-62	121	121	100	no
AT1G58320.1		PLAC8 family protein	AT5G34696.1		transposable element gene	0.018	20	20	100	no
AT1G52325.1		Initiation factor eIF-4 gamma, MA3	AT5G42120.1		Concanavalin A-like lectin protein kinase family protein	1.1	17	17	100	no
AT1G02550.1		Plant invertase/pectin methylesterase inhibitor superfamily protein	AT2G25170.1	PKL, GYM, CHD3, CHR6, SSL2	chromatin remodeling factor CHD3 (PICKLE)	0.46	18	18	100	no
AT1G21950.1		unknown protein	AT4G17640.1	CKB2	casein kinase II beta chain 2	0.11	19	19	100	no
AT1G02560.1	CLPP5, NCLPP5, NCLPP1	nuclear encoded CLP protease 5	AT5G12140.1	ATCYS1, CYS1	cystatin-1	0.22	19	19	100	no
AT1G21940.1		unknown protein	AT3G31945.1		transposable element gene	0.022	20	20	100	no
AT1G33380.1		transposable element gene	AT1G43775.1		transposable element gene	0.044	19	19	100	no
AT1G80510.1		Transmembrane amino acid transporter family protein	AT3G29210.1		transposable element gene	0.080	20	20	100	no
AT1G22010.1		unknown protein	AT4G25360.1	TBL18	TRICHOME BIREFRINGENCE-LIKE 18	0.078	19	19	100	no
AT1G02630.1		Nucleoside transporter family protein	AT3G43120.1		SAUR-like auxin-responsive protein family	0.26	19	19	100	no
AT1G10200.1	WLIM1	GATA type zinc finger transcription factor family protein	AT4G03450.1		Ankyrin repeat family protein	0.040	20	20	100	no
AT1G16850.1		unknown protein	AT5G01650.2		Tautomerase/MIF superfamily protein	0.47	18	18	100	no
AT1G48960.1		Adenine nucleotide alpha hydrolases-like superfamily protein	AT1G48970.1		NagB/RpiA/CoA transferase-like superfamily protein	0.038	20	20	100	no
AT1G01180.1		S-adenosyl-L-methionine-dependent methyltransferases superfamily protein	AT2G42450.1		alpha/beta-Hydrolases superfamily protein	0.012	21	21	100	no
AT1G26290.1		unknown protein	AT5G30218.1		transposable element gene	0.097	19	19	100	no
AT1G30690.1		Sec14p-like phosphatidylinositol transfer family protein	AT4G34680.1	GATA3	GATA transcription factor 3	0.082	20	20	100	no
AT1G79350.1	EMB1135	RING/FYVE/PHD zinc finger superfamily protein	AT5G18090.1		AP2/B3-like transcriptional factor family protein	0.18	20	20	100	no
AT1G01170.1		Protein of unknown function (DUF1138)	AT1G01160.2	GIF2	GRF1-interacting factor 2	2e-89	166	166	100	no
AT1G16870.1		mitochondrial 28S ribosomal protein S29-related	AT1G79230.1	ST1, ATMST1, MST1, ATRDH1, STR1	mercaptopyruvate sulfurtransferase 1	0.29	19	19	100	no
AT1G16880.1		uridylyltransferase-related	AT1G16890.3	UBC36	ubiquitin-conjugating enzyme 36	7e-57	112	112	100	no
AT1G10120.1		basic helix-loop-helix (bHLH) DNA-binding superfamily protein	AT1G10110.1		F-box family protein	5e-22	54	54	100	no
AT1G30757.1		unknown protein	AT5G49860.1		Mannose-binding lectin superfamily protein	0.007	21	21	100	no
AT1G24040.1		Acyl-CoA N-acyltransferases (NAT) superfamily protein	AT1G24030.1		Protein kinase superfamily protein	1e-100	184	184	100	no
AT1G28760.1		Uncharacterized conserved protein (DUF2215)	AT5G67610.2		Uncharacterized conserved protein (DUF2215)	0.0002	24	24	100	no
AT1G26220.1		Acyl-CoA N-acyltransferases (NAT) superfamily protein	AT1G26218.1		other RNA	0.0	722	722	100	yes
AT1G24010.1		Polyketide cyclase/dehydrase and lipid transport superfamily protein	AT1G18335.1		Acyl-CoA N-acyltransferases (NAT) superfamily protein	0.39	18	18	100	no
AT1G24020.1	MLP423	MLP-like protein 423	AT1G76952.1	IDL5	inflorescence deficient in abscission (IDA)-like 5	0.12	19	19	100	no
AT1G48950.1		C3HC zinc finger-like	AT1G26190.1		Phosphoribulokinase / Uridine kinase family	0.086	20	20	100	no
AT1G24030.1		Protein kinase superfamily protein	AT1G24040.1		Acyl-CoA N-acyltransferases (NAT) superfamily protein	1e-100	184	184	100	no
AT1G28840.1		pre-tRNA	AT3G06335.1		pre-tRNA	2e-34	72	72	100	no
AT1G03515.1		pre-tRNA	AT5G40545.1		pre-tRNA	2e-34	72	72	100	no
AT1G15820.1	LHCB6, CP24	light harvesting complex photosystem II subunit 6	AT1G15810.1		S15/NS1, RNA-binding protein	1e-51	103	103	100	no
AT1G28830.1		pre-tRNA	AT3G06335.1		pre-tRNA	2e-34	72	72	100	no
AT1G05785.1		Got1/Sft2-like vescicle transport protein family	AT2G01580.1		unknown protein	0.12	19	19	100	no
AT1G68190.1		B-box zinc finger family protein	AT5G14990.1		BEST Arabidopsis thaliana protein match is: myosin heavy chain-related (TAIR:AT2G34730.1)	0.055	20	20	100	no
AT1G69000.1		pre-tRNA	AT5G67455.1		pre-tRNA	2e-34	72	72	100	no
AT1G15830.1		unknown protein	AT4G12710.1		ARM repeat superfamily protein	0.060	20	20	100	no
AT1G78930.1		Mitochondrial transcription termination factor family protein	AT5G57710.1		Double Clp-N motif-containing P-loop nucleoside triphosphate hydrolases superfamily protein	0.086	20	20	100	no
AT1G28850.1		pre-tRNA	AT3G06335.1		pre-tRNA	2e-34	72	72	100	no
AT1G15825.1		hydroxyproline-rich glycoprotein family protein	AT1G16800.1		P-loop containing nucleoside triphosphate hydrolases superfamily protein	0.24	35	35	100	no
AT1G42960.1		expressed protein localized to the inner membrane of the chloroplast.	AT3G15640.1		Rubredoxin-like superfamily protein	0.51	18	18	100	no
AT1G34640.1		peptidases	AT1G34630.1		BEST Arabidopsis thaliana protein match is: Mitochondrial import inner membrane translocase subunit Tim17/Tim22/Tim23 family protein (TAIR:AT5G51150.1)	4e-44	90	90	100	no
AT1G71250.1		GDSL-like Lipase/Acylhydrolase superfamily protein	AT1G71260.1	ATWHY2, WHY2	WHIRLY 2	8e-32	70	70	100	no
AT1G34630.1		BEST Arabidopsis thaliana protein match is: Mitochondrial import inner membrane translocase subunit Tim17/Tim22/Tim23 family protein (TAIR:AT5G51150.1)	AT1G34640.1		peptidases	1e-43	90	90	100	no
AT1G49690.1		pre-tRNA	AT5G65535.1		pre-tRNA	6e-35	73	73	100	no
AT1G28810.1		pre-tRNA	AT3G06335.1		pre-tRNA	2e-34	72	72	100	no
AT1G74400.1		Tetratricopeptide repeat (TPR)-like superfamily protein	AT1G28690.1		Tetratricopeptide repeat (TPR)-like superfamily protein	6e-05	25	25	100	no
AT1G28410.1		FUNCTIONS IN: molecular_function unknown	AT5G08240.1		unknown protein	0.23	19	19	100	no
AT1G71260.1	ATWHY2, WHY2	WHIRLY 2	AT1G71250.1		GDSL-like Lipase/Acylhydrolase superfamily protein	6e-32	70	70	100	no
AT1G28800.1		pre-tRNA	AT3G06335.1		pre-tRNA	2e-34	72	72	100	no
AT1G28790.1		pre-tRNA	AT3G06335.1		pre-tRNA	2e-34	72	72	100	no
AT1G74410.1		RING/U-box superfamily protein	AT1G74420.2	FUT3, ATFUT3	fucosyltransferase 3	8e-10	33	33	100	no
AT1G15220.1	ATCCMH, CCMH	cytochrome c biogenesis protein family	AT3G56550.1		Pentatricopeptide repeat (PPR) superfamily protein	0.0008	23	23	100	no
AT1G28820.1		pre-tRNA	AT5G39535.1		pre-tRNA	9e-34	71	71	100	no
AT1G28250.1		unknown protein	AT3G56160.1		Sodium Bile acid symporter family	0.031	20	20	100	no
AT1G48420.1	D-CDES, ATACD1, ACD1	D-cysteine desulfhydrase	AT1G02020.1		nitroreductase family protein	0.014	21	21	100	no
AT1G22660.1		Polynucleotide adenylyltransferase family protein	AT2G28280.1		pseudogene, hypothetical protein	0.33	19	19	100	no
AT1G36350.1		pre-tRNA	AT2G36600.1		pre-tRNA	6e-35	73	73	100	no
AT1G12480.1	OZS1, SLAC1, RCD3, CDI3	C4-dicarboxylate transporter/malic acid transport protein	AT1G12470.1		zinc ion binding	2e-64	125	125	100	no
AT1G28870.1		pre-tRNA	AT5G39535.1		pre-tRNA	2e-34	72	72	100	no
AT1G02480.1		pre-tRNA	AT5G25625.1		pre-tRNA	6e-35	73	73	100	no
AT1G11800.1		endonuclease/exonuclease/phosphatase family protein	AT2G33160.1		glycoside hydrolase family 28 protein / polygalacturonase (pectinase) family protein	0.068	20	20	100	no
AT1G74055.1		unknown protein	AT4G02480.1		AAA-type ATPase family protein	0.37	18	18	100	no
AT1G32620.1		pre-tRNA	AT5G65305.1		pre-tRNA	2e-14	38	38	100	no
AT1G06450.1		Polynucleotidyl transferase, ribonuclease H-like superfamily protein	AT1G06460.1	ACD32.1, ACD31.2	alpha-crystallin domain 32.1	3e-47	96	96	100	no
AT1G13010.1		pre-tRNA	AT2G42970.1		pre-tRNA	6e-35	73	73	100	no
AT1G16450.1		pre-tRNA	AT1G79240.1		pre-tRNA	6e-35	73	73	100	no
AT1G17660.1		pre-tRNA	AT5G40545.1		pre-tRNA	2e-34	72	72	100	no
AT1G15840.1		unknown protein	AT5G24655.1	LSU4	response to low sulfur 4	0.010	21	21	100	no
AT1G42120.1		pre-tRNA	AT3G55735.1		pre-tRNA	2e-34	72	72	100	no
AT1G79740.1		hAT transposon superfamily	AT5G19760.1		Mitochondrial substrate carrier family protein	0.021	21	21	100	no
AT1G03850.1		Glutaredoxin family protein	AT4G39235.1		unknown protein	0.14	19	19	100	no
AT1G68185.1		Ubiquitin-like superfamily protein	AT3G58440.1		TRAF-like superfamily protein	0.17	19	19	100	no
AT1G71240.1		Plant protein of unknown function (DUF639)	AT5G04720.1	ADR1-L2	ADR1-like 2	0.44	19	19	100	no
AT1G35550.1		elongation factor Tu C-terminal domain-containing protein	AT1G35545.1		other RNA	0.0	327	327	100	yes
AT1G53580.1	GLX2-3, ETHE1, GLY3	glyoxalase II 3	AT5G05260.1	CYP79A2	cytochrome p450 79a2	0.79	18	18	100	no
AT1G18430.1		pre-tRNA	AT5G40545.1		pre-tRNA	2e-34	72	72	100	no
AT1G74070.1		Cyclophilin-like peptidyl-prolyl cis-trans isomerase family protein	AT1G24110.1		Peroxidase superfamily protein	0.014	21	21	100	no
AT1G28860.1		pre-tRNA	AT3G06335.1		pre-tRNA	2e-34	72	72	100	no
AT1G68180.1		RING/U-box superfamily protein	AT3G50650.1		GRAS family transcription factor	0.60	18	18	100	no
AT1G32630.1		unknown protein	AT1G11840.6	GLX1	glyoxalase I homolog	0.0006	23	23	100	no
AT1G57130.1		pre-tRNA	AT1G57380.1		pre-tRNA	7e-14	37	37	100	no
AT1G71470.1		unknown protein	AT2G42400.1	VOZ2, ATVOZ2	vascular plant one zinc finger protein 2	3e-05	25	25	100	no
AT1G77190.1		pre-tRNA	AT4G24565.1		pre-tRNA	3e-40	82	82	100	no
AT1G48760.1	delta-ADR	delta-adaptin	AT1G48750.1		Bifunctional inhibitor/lipid-transfer protein/seed storage 2S albumin superfamily protein	1e-137	457	457	100	yes
AT1G33030.1		O-methyltransferase family protein	AT1G33020.1		F-box and associated interaction domains-containing protein	4e-24	57	57	100	no
AT1G56910.1		pre-tRNA	AT1G56850.1		pre-tRNA	3e-40	82	82	100	no
AT1G48510.1		Surfeit locus 1 cytochrome c oxidase biogenesis protein	AT5G45460.1		unknown protein	0.91	18	18	100	no
AT1G43570.1		transposable element gene	AT1G31030.1		transposable element gene	0.0007	23	23	100	no
AT1G74430.1	MYB95, ATMYB95, ATMYBCP66	myb domain protein 95	AT1G74440.1		Protein of unknown function (DUF962)	1e-144	430	430	100	yes
AT1G05980.1		pre-tRNA	AT5G63145.1		pre-tRNA	2e-34	72	72	100	no
AT1G57710.1		pre-tRNA	AT5G18400.2		Cytokine-induced anti-apoptosis inhibitor 1, Fe-S biogenesis	2.2	15	15	100	no
AT1G80430.1		pre-tRNA	AT5G51055.1		pre-tRNA	3e-40	82	82	100	no
AT1G50510.1		indigoidine synthase A family protein	AT5G43180.1		Protein of unknown function, DUF599	0.22	19	19	100	no
AT1G48750.1		Bifunctional inhibitor/lipid-transfer protein/seed storage 2S albumin superfamily protein	AT1G48760.1	delta-ADR	delta-adaptin	1e-138	423	423	100	yes
AT1G79980.1		pre-tRNA	AT5G02615.1		pre-tRNA	1e-35	74	74	100	no
AT1G72780.1		pre-tRNA	AT5G51055.1		pre-tRNA	3e-40	82	82	100	no
AT1G78995.1		unknown protein	AT1G18550.1		ATP binding microtubule motor family protein	0.009	21	21	100	no
AT1G12150.1		Plant protein of unknown function (DUF827)	AT1G12140.1	FMO GS-OX5	flavin-monooxygenase glucosinolate S-oxygenase 5	0.0	558	558	100	yes
AT1G68640.1	PAN	bZIP transcription factor family protein	AT1G68630.1		PLAC8 family protein	1e-176	562	562	100	yes
AT1G13720.1		pre-tRNA	AT5G60966.1		pre-tRNA	2e-34	72	72	100	no
AT1G65830.1		pre-tRNA	AT5G51055.1		pre-tRNA	3e-40	82	82	100	no
AT1G56990.1		pre-tRNA	AT1G57380.1		pre-tRNA	7e-14	37	37	100	no
AT1G11915.1		unknown protein	AT4G20160.1		LOCATED IN: chloroplast	0.20	19	19	100	no
AT1G11690.1		unknown protein	AT2G04925.1		Putative membrane lipoprotein	0.030	20	20	100	no
AT1G33270.1		Acyl transferase/acyl hydrolase/lysophospholipase superfamily protein	AT3G14240.1		Subtilase family protein	0.26	19	19	100	no
AT1G32610.1		hydroxyproline-rich glycoprotein family protein	AT1G32600.1		F-box associated ubiquitination effector family protein	1e-34	75	75	100	no
AT1G19990.1		unknown protein	AT3G14172.1		FUNCTIONS IN: molecular_function unknown	0.002	22	22	100	no
AT1G43260.1		hAT transposon superfamily protein	AT2G46535.1		unknown protein	0.009	21	21	100	no
AT1G05950.1		unknown protein	AT2G14843.1		transposable element gene	0.34	19	19	100	no
AT1G20180.1		Protein of unknown function (DUF677)	AT1G05320.1		FUNCTIONS IN: molecular_function unknown	0.015	21	21	100	no
AT1G67810.1	SUFE2	sulfur E2	AT4G23895.1		Pleckstrin homology (PH) domain-containing protein	0.14	19	19	100	no
AT1G57080.1		pre-tRNA	AT1G57380.1		pre-tRNA	7e-14	37	37	100	no
AT1G04130.1	TPR2, AtTPR2	Tetratricopeptide repeat (TPR)-like superfamily protein	AT2G13370.1	CHR5	chromatin remodeling 5	0.014	21	21	100	no
AT1G57100.1		pre-tRNA	AT1G57380.1		pre-tRNA	7e-14	37	37	100	no
AT1G11925.1		Stigma-specific Stig1 family protein	AT4G35380.1		SEC7-like guanine nucleotide exchange family protein	0.13	19	19	100	no
AT1G79240.1		pre-tRNA	AT1G16450.1		pre-tRNA	6e-35	73	73	100	no
AT1G19980.1		cytomatrix protein-related	AT5G08690.1		ATP synthase alpha/beta family protein	0.25	19	19	100	no
AT1G78250.1		pre-tRNA	AT5G65305.1		pre-tRNA	2e-14	38	38	100	no
AT1G57110.1		pre-tRNA	AT1G57380.1		pre-tRNA	7e-14	37	37	100	no
AT1G61020.1		pre-tRNA	AT1G11030.1		pre-tRNA	1e-35	74	74	100	no
AT1G15215.2		BEST Arabidopsis thaliana protein match is: sequence-specific DNA binding transcription factors	AT5G23430.1		Transducin/WD40 repeat-like superfamily protein	0.011	21	21	100	no
AT1G52350.1		pre-tRNA	AT1G11030.1		pre-tRNA	1e-35	74	74	100	no
AT1G57070.1		pre-tRNA	AT1G57380.1		pre-tRNA	7e-14	37	37	100	no
AT1G35183.1		unknown protein	AT3G44610.1		Protein kinase superfamily protein	0.089	18	18	100	no
AT1G15130.1		Endosomal targeting BRO1-like domain-containing protein	AT2G25290.1	Phox1	Octicosapeptide/Phox/Bem1p (PB1) domain-containing protein / tetratricopeptide repeat (TPR)-containing protein	0.12	20	20	100	no
AT1G57010.1		pre-tRNA	AT1G57380.1		pre-tRNA	7e-14	37	37	100	no
AT1G42990.1	ATBZIP60, BZIP60	basic region/leucine zipper motif 60	AT3G49470.1	NACA2	nascent polypeptide-associated complex subunit alpha-like protein 2	0.011	21	21	100	no
AT1G62935.1		unknown protein	AT2G28780.1		unknown protein	0.021	20	20	100	no
AT1G76360.1		Protein kinase superfamily protein	AT1G76350.1		Plant regulator RWP-RK family protein	4e-19	49	49	100	no
AT1G57020.1		pre-tRNA	AT1G57380.1		pre-tRNA	7e-14	37	37	100	no
AT1G57040.1		pre-tRNA	AT1G57380.1		pre-tRNA	7e-14	37	37	100	no
AT1G57050.1		pre-tRNA	AT1G57380.1		pre-tRNA	7e-14	37	37	100	no
AT1G67740.1	PSBY, YCF32	photosystem II BY	AT4G17330.1	ATG2484-1, G2484-1	G2484-1 protein	0.011	21	21	100	no
AT1G03640.1		pre-tRNA	AT5G25625.1		pre-tRNA	6e-35	73	73	100	no
AT1G28880.1		pre-tRNA	AT3G06335.1		pre-tRNA	2e-34	72	72	100	no
AT1G17670.1		pre-tRNA	AT5G59950.5		RNA-binding (RRM/RBD/RNP motifs) family protein	1e-35	74	74	100	no
AT1G74360.1		Leucine-rich repeat protein kinase family protein	AT1G74370.1		RING/U-box superfamily protein	6e-07	29	29	100	no
AT1G34610.1		transposable element gene	AT3G09170.1		transposable element gene	0.0	2955	2956	100	yes
AT1G57190.1		pre-tRNA	AT1G57380.1		pre-tRNA	7e-14	37	37	100	no
AT1G18000.1		Major facilitator superfamily protein	AT1G18010.1		Major facilitator superfamily protein	0.0	1587	1587	100	yes
AT1G24080.1		pre-tRNA	AT5G59950.5		RNA-binding (RRM/RBD/RNP motifs) family protein	1e-35	74	74	100	no
AT1G11765.1		Plant self-incompatibility protein S1 family	AT3G58360.1		TRAF-like family protein	0.10	19	19	100	no
AT1G60910.1		pre-tRNA	AT2G42420.1		pre-tRNA	8e-34	71	71	100	no
AT1G18010.1		Major facilitator superfamily protein	AT1G18000.1		Major facilitator superfamily protein	0.0	1587	1587	100	yes
AT1G57200.1		pre-tRNA	AT1G57380.1		pre-tRNA	7e-14	37	37	100	no
AT1G67785.1		unknown protein	AT4G11150.1	TUF, emb2448, TUFF, VHA-E1	vacuolar ATP synthase subunit E1	0.13	18	18	100	no
AT1G06610.1		pre-tRNA	AT5G55505.1		pre-tRNA	6e-35	73	73	100	no
AT1G08870.1		pre-tRNA	AT3G63006.1		pre-tRNA	6e-35	73	73	100	no
AT1G15650.1		pre-tRNA	AT5G51055.1		pre-tRNA	3e-40	82	82	100	no
AT1G03900.1	ATNAP4, NAP4	non-intrinsic ABC protein 4	AT5G66540.1		FUNCTIONS IN: molecular_function unknown	0.003	22	22	100	no
AT1G12510.1		pre-tRNA	AT5G59950.5		RNA-binding (RRM/RBD/RNP motifs) family protein	1e-35	74	74	100	no
AT1G03980.1	ATPCS2, PCS2	phytochelatin synthase 2	AT1G03970.1	GBF4	G-box binding factor 4	0.0	645	645	100	yes
AT1G67790.1		unknown protein	AT1G67792.1		other RNA	0.0	1578	1578	100	yes
AT1G71840.1		transducin family protein / WD-40 repeat family protein	AT5G28826.1		transposable element gene	0.26	19	19	100	no
AT1G03970.1	GBF4	G-box binding factor 4	AT1G03980.1	ATPCS2, PCS2	phytochelatin synthase 2	0.0	645	645	100	yes
AT1G71700.1		pre-tRNA	AT5G43535.1		pre-tRNA	8e-34	71	71	100	no
AT1G17760.1	CSTF77, ATCSTF77	Tetratricopeptide repeat (TPR)-like superfamily protein	AT5G44530.1		Subtilase family protein	0.43	19	19	100	no
AT1G07580.1		pre-tRNA	AT5G55505.1		pre-tRNA	6e-35	73	73	100	no
AT1G73960.1	TAF2	TBP-associated factor 2	AT4G11670.1		Protein of unknown function (DUF810)	0.71	19	19	100	no
AT1G11770.1		FAD-binding Berberine family protein	AT1G11780.1		oxidoreductase, 2OG-Fe(II) oxygenase family protein	0.0	541	541	100	yes
AT1G17990.1		FMN-linked oxidoreductases superfamily protein	AT1G18020.1		FMN-linked oxidoreductases superfamily protein	0.0	1179	1179	100	yes
AT1G18020.1		FMN-linked oxidoreductases superfamily protein	AT1G17990.1		FMN-linked oxidoreductases superfamily protein	0.0	1179	1179	100	yes
AT1G11760.1	MED32	MED32	AT3G20030.1		F-box and associated interaction domains-containing protein	0.14	19	19	100	no
AT1G57250.1		pre-tRNA	AT1G57380.1		pre-tRNA	7e-14	37	37	100	no
AT1G35440.1	CYCT1;1	cyclin T1	AT5G47040.1	LON2	lon protease 2	0.12	19	19	100	no
AT1G67960.1		CONTAINS InterPro DOMAIN/s: Membrane protein,Tapt1/CMV receptor (InterPro:IPR008010)	AT4G02070.1	MSH6, MSH6-1, ATMSH6	MUTS homolog 6	0.35	19	19	100	no
AT1G57260.1		pre-tRNA	AT1G57380.1		pre-tRNA	7e-14	37	37	100	no
AT1G06570.1	PDS1, HPD	phytoene desaturation 1	AT1G06560.1		NOL1/NOP2/sun family protein	9e-63	122	122	100	no
AT1G63060.1		unknown protein	AT3G18362.1		other RNA	0.11	19	19	100	no
AT1G57280.1		pre-tRNA	AT1G57380.1		pre-tRNA	7e-14	37	37	100	no
AT1G28380.1	NSL1	MAC/Perforin domain-containing protein	AT1G28390.2		Protein kinase superfamily protein	2e-70	135	135	100	no
AT1G43710.1	emb1075	Pyridoxal phosphate (PLP)-dependent transferases superfamily protein	AT2G17290.1	CPK6, ATCDPK3, ATCPK6	Calcium-dependent protein kinase family protein	0.28	19	19	100	no
AT1G48120.1		hydrolases	AT1G32940.1	ATSBT3.5, SBT3.5	Subtilase family protein	0.046	21	21	100	no
AT1G53220.1		pre-tRNA	AT4G36635.1		pre-tRNA	1e-35	74	74	100	no
AT1G71460.1		Pentatricopeptide repeat (PPR-like) superfamily protein	AT1G71450.1		Integrase-type DNA-binding superfamily protein	2e-33	73	73	100	no
AT1G66510.1		AAR2 protein family	AT1G66520.1	pde194	formyltransferase, putative	0.015	21	21	100	no
AT1G67120.1		ATPases	AT5G54390.1	AHL, ATAHL, HL	HAL2-like	0.17	21	21	100	no
AT1G57220.1		pre-tRNA	AT1G57380.1		pre-tRNA	7e-14	37	37	100	no
AT1G06590.1		unknown protein	AT5G28870.1		transposable element gene	0.51	19	19	100	no
AT1G79710.1		Major facilitator superfamily protein	AT1G79720.1		Eukaryotic aspartyl protease family protein	0.0	932	932	100	yes
AT1G35375.1		unknown protein	AT3G42836.1		transposable element gene	0.26	18	18	100	no
AT1G73885.1		unknown protein	AT3G60830.1	ATARP7, ARP7	actin-related protein 7	0.36	18	18	100	no
AT1G06820.1	CRTISO, CCR2	carotenoid isomerase	AT1G64090.2	RTNLB3	Reticulan like protein B3	0.005	22	22	100	no
AT1G57230.1		pre-tRNA	AT1G57170.1		pre-tRNA	7e-14	37	37	100	no
AT1G68860.1		pre-tRNA	AT5G56365.1		pre-tRNA	1e-35	74	74	100	no
AT1G30830.1		pre-tRNA	AT5G59950.5		RNA-binding (RRM/RBD/RNP motifs) family protein	1e-35	74	74	100	no
AT1G69130.1		pre-tRNA	AT5G15805.1		pre-tRNA	1e-35	74	74	100	no
AT1G57170.1		pre-tRNA	AT1G57230.1		pre-tRNA	7e-14	37	37	100	no
AT1G05720.1		selenoprotein family protein	AT1G05730.1		Eukaryotic protein of unknown function (DUF842)	1e-132	238	238	100	no
AT1G75070.1		pre-tRNA	AT5G40545.1		pre-tRNA	2e-34	72	72	100	no
AT1G71235.1		unknown protein	AT5G55270.1		Protein of unknown function (DUF295)	0.071	19	19	100	no
AT1G79720.1		Eukaryotic aspartyl protease family protein	AT1G79710.1		Major facilitator superfamily protein	0.0	932	932	100	yes
AT1G73900.1		pre-tRNA	AT5G40545.1		pre-tRNA	2e-34	72	72	100	no
AT1G06470.1		Nucleotide/sugar transporter family protein	AT5G07860.1		HXXXD-type acyl-transferase family protein	0.076	20	20	100	no
AT1G68970.1		pre-tRNA	AT5G25625.1		pre-tRNA	6e-35	73	73	100	no
AT1G43245.1		SET domain-containing protein	AT3G02610.1		Plant stearoyl-acyl-carrier-protein desaturase family protein	1.2	18	18	100	no
AT1G15880.1	GOS11, atgos11	golgi snare 11	AT5G44280.2	ATRING1A, RING1A	RING 1A	2.8	17	17	100	no
AT1G56880.1		pre-tRNA	AT5G51055.1		pre-tRNA	3e-40	82	82	100	no
AT1G64420.1		pre-tRNA	AT5G60963.1		pre-tRNA	6e-35	73	73	100	no
AT1G17800.1	ENODL22, AtENODL22	early nodulin-like protein 22	AT4G28530.1	anac074, NAC074	NAC domain containing protein 74	0.34	18	18	100	no
AT1G11790.1	ADT1	arogenate dehydratase 1	AT3G03620.1		MATE efflux family protein	0.068	20	20	100	no
AT1G76000.1		pre-tRNA	AT5G40545.1		pre-tRNA	2e-34	72	72	100	no
AT1G15660.1	CENP-C	centromere protein C	AT5G48410.1	ATGLR1.3, GLR1.3	glutamate receptor 1.3	0.39	19	19	100	no
AT1G56820.1		pre-tRNA	AT5G51055.1		pre-tRNA	3e-40	82	82	100	no
AT1G56850.1		pre-tRNA	AT1G56910.1		pre-tRNA	3e-40	82	82	100	no
AT1G73890.1		Bifunctional inhibitor/lipid-transfer protein/seed storage 2S albumin superfamily protein	AT1G48620.1	HON5	high mobility group A5	0.023	20	20	100	no
AT1G11030.1		pre-tRNA	AT1G52350.1		pre-tRNA	1e-35	74	74	100	no
AT1G22320.1		pre-tRNA	AT5G65305.1		pre-tRNA	2e-14	38	38	100	no
AT1G15680.1		F-box family protein	AT5G66730.1		C2H2-like zinc finger protein	0.79	18	18	100	no
AT1G06460.1	ACD32.1, ACD31.2	alpha-crystallin domain 32.1	AT1G06450.1		Polynucleotidyl transferase, ribonuclease H-like superfamily protein	2e-69	133	133	100	no
AT1G15230.1		unknown protein	AT2G41750.1		DTW domain-containing protein	0.042	20	20	100	no
AT1G04720.1		pre-tRNA	AT5G65305.1		pre-tRNA	2e-14	38	38	100	no
AT1G49020.1		pre-tRNA	AT5G40545.1		pre-tRNA	2e-34	72	72	100	no
AT1G11010.1		pre-tRNA	AT5G65305.1		pre-tRNA	2e-14	38	38	100	no
AT1G48550.1		Vacuolar protein sorting-associated protein 26	AT5G41140.1		Myosin heavy chain-related protein	0.20	19	19	100	no
AT1G01890.1		pre-tRNA	AT5G14035.1		pre-tRNA	6e-35	73	73	100	no
AT1G05790.1		lipase class 3 family protein	AT3G48810.1		Pentatricopeptide repeat (PPR) superfamily protein	0.36	19	19	100	no
AT1G03890.1		RmlC-like cupins superfamily protein	AT5G37550.1		unknown protein	0.016	21	21	100	no
AT1G67940.1	ATNAP3, AtSTAR1, NAP3	non-intrinsic ABC protein 3	AT1G67950.3		RNA-binding (RRM/RBD/RNP motifs) family protein	2e-44	91	91	100	no
AT1G48810.1		transposable element gene	AT4G32630.2		ArfGap/RecO-like zinc finger domain-containing protein	0.010	21	21	100	no
AT1G79290.1		pre-tRNA	AT5G48675.1		pre-tRNA	2e-34	72	72	100	no
AT1G48080.1		pre-tRNA	AT5G14035.1		pre-tRNA	6e-35	73	73	100	no
AT1G55625.1		pre-tRNA	AT5G52355.1		pre-tRNA	3e-40	82	82	100	no
AT1G13840.1		pre-tRNA	AT3G63006.1		pre-tRNA	6e-35	73	73	100	no
AT1G13850.1		pre-tRNA	AT3G63006.1		pre-tRNA	6e-35	73	73	100	no
AT1G17570.1		pre-tRNA	AT3G46875.1		pre-tRNA	2e-35	74	74	100	no
AT1G57140.1		pre-tRNA	AT1G57380.1		pre-tRNA	7e-14	37	37	100	no
AT1G57160.1		pre-tRNA	AT1G57380.1		pre-tRNA	7e-14	37	37	100	no
AT1G01870.1		pre-tRNA	AT5G44375.1		pre-tRNA	6e-35	73	73	100	no
AT1G79300.1		pre-tRNA	AT5G48675.1		pre-tRNA	2e-34	72	72	100	no
AT1G53560.1		Ribosomal protein L18ae family	AT5G11130.1		Exostosin family protein	0.007	21	21	100	no
AT1G48160.1		signal recognition particle 19 kDa protein, putative / SRP19, putative	AT1G48170.1		unknown protein	1e-106	195	195	100	no
AT1G12470.1		zinc ion binding	AT1G12480.1	OZS1, SLAC1, RCD3, CDI3	C4-dicarboxylate transporter/malic acid transport protein	3e-64	125	125	100	no
AT1G02760.1		pre-tRNA	AT5G14035.1		pre-tRNA	6e-35	73	73	100	no
AT1G05730.1		Eukaryotic protein of unknown function (DUF842)	AT1G05720.1		selenoprotein family protein	1e-132	238	238	100	no
AT1G56790.1		pre-tRNA	AT1G56730.1		pre-tRNA	3e-40	82	82	100	no
AT1G54670.1		pre-tRNA	AT3G63006.1		pre-tRNA	6e-35	73	73	100	no
AT1G12140.1	FMO GS-OX5	flavin-monooxygenase glucosinolate S-oxygenase 5	AT1G12150.1		Plant protein of unknown function (DUF827)	0.0	589	589	100	yes
AT1G56760.1		pre-tRNA	AT5G51055.1		pre-tRNA	3e-40	82	82	100	no
AT1G56730.1		pre-tRNA	AT1G56790.1		pre-tRNA	3e-40	82	82	100	no
AT1G67930.1		Golgi transport complex protein-related	AT2G05914.1		Potential natural antisense gene, locus overlaps with AT2G05915	0.11	20	20	100	no
AT1G11780.1		oxidoreductase, 2OG-Fe(II) oxygenase family protein	AT1G11770.1		FAD-binding Berberine family protein	0.0	541	541	100	yes
AT1G20250.1		pre-tRNA	AT5G14035.1		pre-tRNA	6e-35	73	73	100	no
AT1G16100.1		pre-tRNA	AT5G14035.1		pre-tRNA	6e-35	73	73	100	no
AT1G26490.1		pre-tRNA	AT3G63006.1		pre-tRNA	6e-35	73	73	100	no
AT1G59570.1		pre-tRNA	AT5G51055.1		pre-tRNA	3e-40	82	82	100	no
AT1G15415.1		The protein encoded by this gene was identified as a part of pollen proteome by mass spec analysis. It has weak homology to LEA (late embryo abundant) proteins. Encodes protein phosphatase 2A (PP2A) B'gamma subunit. Targeted to nucleus and cytosol.	AT1G15410.1		aspartate-glutamate racemase family	1e-101	186	186	100	no
AT1G74570.1		pre-tRNA	AT5G03705.1		pre-tRNA	1e-39	81	81	100	no
AT1G06150.1	EMB1444	basic helix-loop-helix (bHLH) DNA-binding superfamily protein	AT1G06149.1	CPuORF8	conserved peptide upstream open reading frame 8	0.0	2680	2680	100	yes
AT1G17680.1		tetratricopeptide repeat (TPR)-containing protein	AT4G00180.1	YAB3	Plant-specific transcription factor YABBY family protein	0.033	21	21	100	no
AT1G60420.1		DC1 domain-containing protein	AT1G60430.1	ARPC3	actin-related protein C3	0.0003	24	24	100	no
AT1G68290.1	ENDO 2	endonuclease 2	AT1G68300.1		Adenine nucleotide alpha hydrolases-like superfamily protein	1e-54	108	108	100	no
AT1G09110.1		pre-tRNA	AT5G66755.1		pre-tRNA	2e-34	72	72	100	no
AT1G20170.1		pre-tRNA	AT5G66755.1		pre-tRNA	2e-34	72	72	100	no
AT1G20350.1	ATTIM17-1, TIM17-1	translocase inner membrane subunit 17-1	AT3G55420.1		unknown protein	0.009	21	21	100	no
AT1G48460.1		unknown protein	AT5G49530.1		SIN-like family protein	0.013	21	21	100	no
AT1G17860.1		Kunitz family trypsin and protease inhibitor protein	AT1G17870.1	ATEGY3, EGY3	ethylene-dependent gravitropism-deficient and yellow-green-like 3	5e-50	100	100	100	no
AT1G17870.1	ATEGY3, EGY3	ethylene-dependent gravitropism-deficient and yellow-green-like 3	AT1G17860.1		Kunitz family trypsin and protease inhibitor protein	1e-49	100	100	100	no
AT1G20060.1		ATP binding microtubule motor family protein	AT1G67500.2	REV3	recovery protein 3	0.031	21	21	100	no
AT1G57120.1		pre-tRNA	AT5G51055.1		pre-tRNA	3e-40	82	82	100	no
AT1G61910.1		pre-tRNA	AT4G18255.1		pre-tRNA	4e-39	80	80	100	no
AT1G71060.1		Tetratricopeptide repeat (TPR)-like superfamily protein	AT2G27630.1		Ubiquitin carboxyl-terminal hydrolase-related protein	7e-05	25	25	100	no
AT1G49460.1		pre-tRNA	AT5G50995.1		pre-tRNA	7e-14	37	37	100	no
AT1G50100.1		pre-tRNA	AT1G50070.1		pre-tRNA	4e-39	80	80	100	no
AT1G15420.1		CONTAINS InterPro DOMAIN/s: Small-subunit processome, Utp12 (InterPro:IPR007148)	AT4G01037.1	WTF1, AtWTF1	Ubiquitin carboxyl-terminal hydrolase family protein	0.046	20	20	100	no
AT1G32560.1		Late embryogenesis abundant protein, group 1 protein	AT2G31660.1	SAD2, URM9	ARM repeat superfamily protein	0.002	22	22	100	no
AT1G06710.1		Tetratricopeptide repeat (TPR)-like superfamily protein	AT2G27650.1		Ubiquitin carboxyl-terminal hydrolase-related protein	0.036	21	21	100	no
AT1G57150.1		pre-tRNA	AT1G57210.1		pre-tRNA	3e-40	82	82	100	no
AT1G04040.1		HAD superfamily, subfamily IIIB acid phosphatase	AT1G04030.1		unknown protein	2e-96	178	178	100	no
AT1G48720.1		unknown protein	AT3G59720.1		transposable element gene	1e-156	278	278	100	no
AT1G35220.1		unknown protein	AT5G41460.1		Protein of unknown function (DUF604)	0.58	19	19	100	no
AT1G48270.1	GCR1	G-protein-coupled receptor 1	AT2G18520.1		Tetratricopeptide repeat (TPR)-like superfamily protein	0.24	19	19	100	no
AT1G57270.1		pre-tRNA	AT1G57330.1		pre-tRNA	3e-40	82	82	100	no
AT1G57300.1		pre-tRNA	AT5G51055.1		pre-tRNA	3e-40	82	82	100	no
AT1G74470.1		Pyridine nucleotide-disulphide oxidoreductase family protein	AT5G61780.1	Tudor2, AtTudor2, TSN2	TUDOR-SN protein 2	0.068	20	20	100	no
AT1G28327.1		unknown protein	AT5G21222.1		protein kinase family protein	0.21	19	19	100	no
AT1G75650.1		pre-tRNA	AT5G09755.1		pre-tRNA	6e-35	73	73	100	no
AT1G04030.1		unknown protein	AT1G04040.1		HAD superfamily, subfamily IIIB acid phosphatase	4e-96	178	178	100	no
AT1G75570.1		pre-tRNA	AT5G09755.1		pre-tRNA	6e-35	73	73	100	no
AT1G17840.1	WBC11, ABCG11, DSO, COF1, ATWBC11	white-brown complex homolog protein 11	AT1G17850.2		Rhodanese/Cell cycle control phosphatase superfamily protein	0.0	596	596	100	yes
AT1G55980.1		FAD/NAD(P)-binding oxidoreductase family protein	AT1G56000.1		FAD/NAD(P)-binding oxidoreductase family protein	0.0	992	992	100	yes
AT1G60430.1	ARPC3	actin-related protein C3	AT1G60420.1		DC1 domain-containing protein	0.0002	24	24	100	no
AT1G57210.1		pre-tRNA	AT1G57150.1		pre-tRNA	3e-40	82	82	100	no
AT1G20050.1	HYD1	C-8,7 sterol isomerase	AT4G34690.1		unknown protein	0.16	19	19	100	no
AT1G35490.1		bZIP family transcription factor	AT5G17660.1		tRNA (guanine-N-7) methyltransferase	0.054	20	20	100	no
AT1G71350.1		eukaryotic translation initiation factor SUI1 family protein	AT4G02450.1		HSP20-like chaperones superfamily protein	0.31	19	19	100	no
AT1G67855.1		unknown protein	AT1G67856.1		RING/U-box superfamily protein	0.0	375	375	100	yes
AT1G80250.1		pre-tRNA	AT5G18005.1		pre-tRNA	2e-34	72	72	100	no
AT1G30430.1		pre-tRNA	AT5G09755.1		pre-tRNA	6e-35	73	73	100	no
AT1G15410.1		aspartate-glutamate racemase family	AT1G15415.1		The protein encoded by this gene was identified as a part of pollen proteome by mass spec analysis. It has weak homology to LEA (late embryo abundant) proteins. Encodes protein phosphatase 2A (PP2A) B'gamma subunit. Targeted to nucleus and cytosol.	1e-101	186	186	100	no
AT1G57240.1		pre-tRNA	AT5G51055.1		pre-tRNA	3e-40	82	82	100	no
AT1G29210.1		pre-tRNA	AT5G09755.1		pre-tRNA	6e-35	73	73	100	no
AT1G71500.1		Rieske (2Fe-2S) domain-containing protein	AT4G09340.1		SPla/RYanodine receptor (SPRY) domain-containing protein	0.003	22	22	100	no
AT1G50070.1		pre-tRNA	AT1G50100.1		pre-tRNA	4e-39	80	80	100	no
AT1G52170.1		pre-tRNA	AT5G66535.1		pre-tRNA	1e-35	74	74	100	no
AT1G06690.1		NAD(P)-linked oxidoreductase superfamily protein	AT4G06686.1		transposable element gene	0.23	19	19	100	no
AT1G56780.1		pre-tRNA	AT1G57380.1		pre-tRNA	7e-14	37	37	100	no
AT1G11890.1	SEC22, ATSEC22	Synaptobrevin family protein	AT5G38590.2		F-box/RNI-like/FBD-like domains-containing protein	0.045	20	20	100	no
AT1G15740.1		Leucine-rich repeat family protein	AT1G15750.1	WSIP1, TPL	Transducin family protein / WD-40 repeat family protein	3e-51	103	103	100	no
AT1G56770.1		pre-tRNA	AT1G57380.1		pre-tRNA	7e-14	37	37	100	no
AT1G20430.1		unknown protein	AT4G17140.3		pleckstrin homology (PH) domain-containing protein	0.40	18	18	100	no
AT1G12250.1		Pentapeptide repeat-containing protein	AT1G03070.1		Bax inhibitor-1 family protein	0.043	20	20	100	no
AT1G56830.1		pre-tRNA	AT1G57380.1		pre-tRNA	7e-14	37	37	100	no
AT1G67690.1		Zincin-like metalloproteases family protein	AT1G12140.1	FMO GS-OX5	flavin-monooxygenase glucosinolate S-oxygenase 5	0.088	20	20	100	no
AT1G11900.1		Tetratricopeptide repeat (TPR)-like superfamily protein	AT5G61330.1		rRNA processing protein-related	0.049	37	37	100	no
AT1G39990.1		transposable element gene	AT1G40072.1		transposable element gene	0.0	1561	1561	100	yes
AT1G56800.1		pre-tRNA	AT1G57380.1		pre-tRNA	7e-14	37	37	100	no
AT1G76920.1		F-box family protein	AT4G00890.1		proline-rich family protein	0.26	37	37	100	no
AT1G56810.1		pre-tRNA	AT1G57380.1		pre-tRNA	7e-14	37	37	100	no
AT1G28320.1	DEG15	protease-related	AT1G06500.1		unknown protein	0.025	21	21	100	no
AT1G20410.1		Pseudouridine synthase family protein	AT2G43920.1	HOL2, ATHOL2	S-adenosyl-L-methionine-dependent methyltransferases superfamily protein	0.28	19	19	100	no
AT1G12520.1	ATCCS, CCS	copper chaperone for SOD1	AT5G46115.1		unknown protein	0.048	20	20	100	no
AT1G28375.1		unknown protein	AT1G04500.1		CCT motif family protein	0.10	19	19	100	no
AT1G57180.1		pre-tRNA	AT5G51055.1		pre-tRNA	3e-40	82	82	100	no
AT1G39910.1		transposable element gene	AT1G40073.1		transposable element gene	0.0	2756	2756	100	yes
AT1G52860.1		pre-tRNA	AT5G50995.1		pre-tRNA	7e-14	37	37	100	no
AT1G20040.1		pre-tRNA	AT5G41605.1		pre-tRNA	2e-41	84	84	100	no
AT1G20070.1		unknown protein	AT4G29790.1		unknown protein	0.18	19	19	100	no
AT1G76660.1		FUNCTIONS IN: molecular_function unknown	AT5G64430.1		Octicosapeptide/Phox/Bem1p family protein	0.020	21	21	100	no
AT1G53625.1		unknown protein	ATMG00920.1	ORF215B	hypothetical protein	1.3	17	17	100	no
AT1G12530.1		unknown protein	AT5G67440.1	NPY3	Phototropic-responsive NPH3 family protein	0.030	20	20	100	no
AT1G67660.1		Restriction endonuclease, type II-like superfamily protein	AT5G64490.1		ARM repeat superfamily protein	0.82	18	18	100	no
AT1G69300.1		pre-tRNA	AT5G37795.1		pre-tRNA	1e-35	74	74	100	no
AT1G11905.1		B-cell receptor-associated protein 31-like	AT5G24250.1		unknown protein	0.18	19	19	100	no
AT1G11550.1		pre-tRNA	AT5G46325.1		pre-tRNA	4e-39	80	80	100	no
AT1G56750.1		pre-tRNA	AT1G57380.1		pre-tRNA	7e-14	37	37	100	no
AT1G18820.1		pre-tRNA	AT4G16475.1		pre-tRNA	1e-39	81	81	100	no
AT1G56740.1		pre-tRNA	AT1G57380.1		pre-tRNA	7e-14	37	37	100	no
AT1G76470.1		NAD(P)-binding Rossmann-fold superfamily protein	AT1G49290.1		unknown protein	0.050	20	20	100	no
AT1G74610.1		pre-tRNA	AT4G16475.1		pre-tRNA	1e-39	81	81	100	no
AT1G68590.1		Ribosomal protein PSRP-3/Ycf65	AT1G68585.1		unknown protein	9e-86	160	160	100	no
AT1G76730.1		NagB/RpiA/CoA transferase-like superfamily protein	AT3G09830.1		Protein kinase superfamily protein	0.051	20	20	100	no
AT1G56980.1		pre-tRNA	AT1G57380.1		pre-tRNA	7e-14	37	37	100	no
AT1G50420.1	SCL3, SCL-3	scarecrow-like 3	AT3G25840.1		Protein kinase superfamily protein	0.080	20	20	100	no
AT1G68585.1		unknown protein	AT1G68590.1		Ribosomal protein PSRP-3/Ycf65	9e-86	160	160	100	no
AT1G68350.1		unknown protein	AT1G67865.1		unknown protein	0.002	22	22	100	no
AT1G48300.1		unknown protein	AT1G48310.1	CHR18, CHA18	chromatin remodeling factor18	5e-76	144	144	100	no
AT1G10440.1		pre-tRNA	AT3G21475.1		pre-tRNA	2e-34	72	72	100	no
AT1G08950.1		pre-tRNA	AT3G21475.1		pre-tRNA	2e-34	72	72	100	no
AT1G57000.1		pre-tRNA	AT5G51055.1		pre-tRNA	3e-40	82	82	100	no
AT1G17665.1		unknown protein	AT5G25205.1		transposable element gene	0.012	21	21	100	no
AT1G50190.1		Cysteine/Histidine-rich C1 domain family protein	AT1G50220.1		unknown protein	9e-91	169	169	100	no
AT1G48170.1		unknown protein	AT1G48160.1		signal recognition particle 19 kDa protein, putative / SRP19, putative	1e-106	195	195	100	no
AT1G66670.1	CLPP3, NCLPP3	CLP protease proteolytic subunit 3	AT4G15096.1		unknown protein	0.19	19	19	100	no
AT1G68330.1		unknown protein	AT3G05980.1		unknown protein	0.053	20	20	100	no
AT1G56960.1		pre-tRNA	AT1G57380.1		pre-tRNA	7e-14	37	37	100	no
AT1G48730.1		unknown protein	AT1G30825.1	ARPC2A, DIS2	Arp2/3 complex, 34 kD subunit p34-Arc	0.36	18	18	100	no
AT1G15450.1		pre-tRNA	AT5G18005.1		pre-tRNA	2e-34	72	72	100	no
AT1G67720.1		Leucine-rich repeat protein kinase family protein	AT1G48220.1		Protein kinase superfamily protein	9e-09	32	32	100	no
AT1G53645.1		hydroxyproline-rich glycoprotein family protein	AT3G63095.1		Tetratricopeptide repeat (TPR)-like superfamily protein	0.079	20	20	100	no
AT1G67920.1		unknown protein	AT5G28624.1		transposable element gene	0.095	19	19	100	no
AT1G32500.1	ATNAP6, NAP6	non-intrinsic ABC protein 6	AT5G46640.1		AT hook motif DNA-binding family protein	0.074	20	20	100	no
AT1G32585.1		VQ motif-containing protein-related	AT5G40220.1	AGL43	AGAMOUS-like 43	0.11	19	19	100	no
AT1G68610.1	PCR11	PLANT CADMIUM RESISTANCE 11	AT3G18460.1		PLAC8 family protein	0.005	21	21	100	no
AT1G11710.1		Pentatricopeptide repeat (PPR) superfamily protein	AT3G22550.1		Protein of unknown function (DUF581)	0.028	21	21	100	no
AT1G57510.1		pre-tRNA	AT1G57450.1		pre-tRNA	2e-41	84	84	100	no
AT1G28780.1		pre-tRNA	AT3G06335.1		pre-tRNA	2e-34	72	72	100	no
AT1G49280.1		pre-tRNA	AT4G34975.1		pre-tRNA	1e-35	74	74	100	no
AT1G56970.1		pre-tRNA	AT5G51055.1		pre-tRNA	3e-40	82	82	100	no
AT1G04110.1	SDD1	Subtilase family protein	AT5G59130.1		Subtilase family protein	0.0001	25	25	100	no
AT1G11640.1		pre-tRNA	AT5G18005.1		pre-tRNA	2e-34	72	72	100	no
AT1G68620.1		alpha/beta-Hydrolases superfamily protein	AT3G48690.1	ATCXE12, CXE12	alpha/beta-Hydrolases superfamily protein	0.0002	24	24	100	no
AT1G68630.1		PLAC8 family protein	AT1G68640.1	PAN	bZIP transcription factor family protein	1e-177	562	562	100	yes
AT1G62960.1	ACS10	ACC synthase 10	AT1G62950.1		leucine-rich repeat transmembrane protein kinase family protein	1e-18	48	48	100	no
AT1G66330.1		senescence-associated family protein	AT3G07300.3		NagB/RpiA/CoA transferase-like superfamily protein	0.066	20	20	100	no
AT1G74440.1		Protein of unknown function (DUF962)	AT1G74430.1	MYB95, ATMYB95, ATMYBCP66	myb domain protein 95	1e-144	430	430	100	yes
AT1G63790.1		pre-tRNA	AT3G48275.1		pre-tRNA	2e-34	72	72	100	no
AT1G28770.1		pre-tRNA	AT3G06335.1		pre-tRNA	2e-34	72	72	100	no
AT1G40073.1		transposable element gene	AT1G39910.1		transposable element gene	0.0	2756	2756	100	yes
AT1G20420.1		pre-tRNA	AT5G56745.1		pre-tRNA	2e-34	72	72	100	no
AT1G29150.1	ATS9, RPN6	non-ATPase subunit 9	AT5G66880.1	SNRK2-3, SNRK2.3, SRK2I	sucrose nonfermenting 1(SNF1)-related protein kinase 2.3	0.26	19	19	100	no
AT1G76910.1		unknown protein	AT1G76911.1		Pseudogene of AT3G62200	6e-61	290	290	100	no
AT1G29180.1		Cysteine/Histidine-rich C1 domain family protein	AT1G29179.1		BEST Arabidopsis thaliana protein match is: Cysteine/Histidine-rich C1 domain family protein (TAIR:AT1G44030.1)	0.0	648	648	100	yes
AT1G28740.1		pre-tRNA	AT3G06335.1		pre-tRNA	2e-34	72	72	100	no
AT1G28750.1		pre-tRNA	AT3G06335.1		pre-tRNA	2e-34	72	72	100	no
AT1G76400.1		Ribophorin I	AT1G76390.1		ARM repeat superfamily protein	4e-84	158	158	100	no
AT1G50240.2	FU	Protein kinase family protein with ARM repeat domain	AT4G13190.1		Protein kinase superfamily protein	0.011	22	22	100	no
AT1G12180.1		BEST Arabidopsis thaliana protein match is: HSP20-like chaperones superfamily protein (TAIR:AT5G47600.1)	AT5G24580.1		Heavy metal transport/detoxification superfamily protein	0.098	19	19	100	no
AT1G56950.1		pre-tRNA	AT1G57380.1		pre-tRNA	7e-14	37	37	100	no
AT1G66345.1		Pentatricopeptide repeat (PPR) superfamily protein	AT1G66340.1	ETR1, EIN1, ETR, AtETR1	Signal transduction histidine kinase, hybrid-type, ethylene sensor	1e-12	38	38	100	no
AT1G57060.1		pre-tRNA	AT5G51055.1		pre-tRNA	3e-40	82	82	100	no
AT1G53600.1		Tetratricopeptide repeat (TPR)-like superfamily protein	AT4G18520.1		Pentatricopeptide repeat (PPR) superfamily protein	2e-08	31	31	100	no
AT1G76965.1		Encodes a Protease inhibitor/seed storage/LTP family protein	AT5G41880.1	POLA3, POLA4	DNA primases	0.090	19	19	100	no
AT1G12330.1		unknown protein	AT4G14615.1		unknown protein	0.017	21	21	100	no
AT1G32520.1		unknown protein	AT4G39910.1	ATUBP3, UBP3	ubiquitin-specific protease 3	0.60	18	18	100	no
AT1G56840.1		pre-tRNA	AT1G57380.1		pre-tRNA	7e-14	37	37	100	no
AT1G57420.1		pre-tRNA	AT1G57480.1		pre-tRNA	3e-40	82	82	100	no
AT1G50450.1		Saccharopine dehydrogenase	AT1G50440.1		RING/FYVE/PHD zinc finger superfamily protein	2e-63	123	123	100	no
AT1G57390.1		pre-tRNA	AT1G57330.1		pre-tRNA	3e-40	82	82	100	no
AT1G15390.1	PDF1A, ATDEF1	peptide deformylase 1A	AT1G15400.3		unknown protein	4e-05	25	25	100	no
AT1G57090.1		pre-tRNA	AT5G51055.1		pre-tRNA	3e-40	82	82	100	no
AT1G53640.1		unknown protein	AT3G23030.1	IAA2	indole-3-acetic acid inducible 2	0.036	20	20	100	no
AT1G79690.1	atnudt3, NUDT3	nudix hydrolase homolog 3	AT1G79700.2		Integrase-type DNA-binding superfamily protein	2e-21	53	53	100	no
AT1G75970.1		pre-tRNA	AT3G50505.1		pre-tRNA	2e-34	72	72	100	no
AT1G57360.1		pre-tRNA	AT5G51055.1		pre-tRNA	3e-40	82	82	100	no
AT1G66680.1	AR401	S-adenosyl-L-methionine-dependent methyltransferases superfamily protein	AT4G02660.1		Beige/BEACH domain	0.23	19	19	100	no
AT1G06440.1		Ubiquitin carboxyl-terminal hydrolase family protein	AT3G61210.1		S-adenosyl-L-methionine-dependent methyltransferases superfamily protein	0.27	19	19	100	no
AT1G57330.1		pre-tRNA	AT1G57390.1		pre-tRNA	3e-40	82	82	100	no
AT1G71490.1		Tetratricopeptide repeat (TPR)-like superfamily protein	AT1G71480.1		Nuclear transport factor 2 (NTF2) family protein	1e-163	317	317	100	yes
AT1G61880.1		pre-tRNA	AT5G18005.1		pre-tRNA	2e-34	72	72	100	no
AT1G57450.1		pre-tRNA	AT1G57510.1		pre-tRNA	2e-41	84	84	100	no
AT1G75740.1		pre-tRNA	AT5G60966.1		pre-tRNA	2e-34	72	72	100	no
AT1G56900.1		pre-tRNA	AT1G57380.1		pre-tRNA	7e-14	37	37	100	no
AT1G57030.1		pre-tRNA	AT5G51055.1		pre-tRNA	3e-40	82	82	100	no
AT1G03820.1		unknown protein	AT3G53890.1		Ribosomal protein S21e	0.009	21	21	100	no
AT1G50440.1		RING/FYVE/PHD zinc finger superfamily protein	AT1G50450.1		Saccharopine dehydrogenase	7e-63	122	122	100	no
AT1G56920.1		pre-tRNA	AT1G57380.1		pre-tRNA	7e-14	37	37	100	no
AT1G68570.1		Major facilitator superfamily protein	AT1G68568.1		other RNA	1e-122	431	431	100	yes
AT1G56930.1		pre-tRNA	AT1G57380.1		pre-tRNA	7e-14	37	37	100	no
AT1G34770.1		CONTAINS InterPro DOMAIN/s: MAGE protein (InterPro:IPR002190)	AT1G34780.1	ATAPRL4, APRL4	APR-like 4	1e-08	31	31	100	no
AT1G15140.1		FAD/NAD(P)-binding oxidoreductase	AT1G15165.1		RING/FYVE/PHD zinc finger superfamily protein	2e-14	41	41	100	no
AT1G71480.1		Nuclear transport factor 2 (NTF2) family protein	AT1G71490.1		Tetratricopeptide repeat (TPR)-like superfamily protein	1e-164	317	317	100	yes
AT1G63020.1	NRPD1A, POL IVA, SDE4, NRPD1, SMD2	nuclear RNA polymerase D1A	AT4G10260.1		pfkB-like carbohydrate kinase family protein	0.052	21	21	100	no
AT1G57480.1		pre-tRNA	AT1G57420.1		pre-tRNA	3e-40	82	82	100	no
AT1G56860.1		pre-tRNA	AT1G57380.1		pre-tRNA	7e-14	37	37	100	no
AT1G33055.1		unknown protein	AT1G33050.1		unknown protein	2e-63	123	123	100	no
AT1G48200.1		unknown protein	AT1G48195.1		Zinc finger C-x8-C-x5-C-x3-H type family protein	0.008	21	21	100	no
AT1G68550.1		Integrase-type DNA-binding superfamily protein	AT1G68552.1	CPuORF53	conserved peptide upstream open reading frame 53	0.0	1665	1665	100	yes
AT1G68300.1		Adenine nucleotide alpha hydrolases-like superfamily protein	AT1G68290.1	ENDO 2	endonuclease 2	1e-54	108	108	100	no
AT1G68210.1	APRR6, PRR6	pseudo-response regulator 6	AT3G51720.1		Plant protein of unknown function (DUF827)	0.024	21	21	100	no
AT1G56870.1		pre-tRNA	AT1G57380.1		pre-tRNA	7e-14	37	37	100	no
AT1G68220.1		Protein of unknown function (DUF1218)	AT2G18120.1	SRS4	SHI-related sequence 4	0.0006	23	23	100	no
AT1G56890.1		pre-tRNA	AT1G57380.1		pre-tRNA	7e-14	37	37	100	no
AT1G60460.1		unknown protein	AT1G60470.1	AtGolS4, GolS4	galactinol synthase 4	1e-09	33	33	100	no
AT1G35430.1		unknown protein	AT4G24050.1		NAD(P)-binding Rossmann-fold superfamily protein	0.006	21	21	100	no
AT1G76450.1		Photosystem II reaction center PsbP family protein	AT1G76460.1		RNA-binding (RRM/RBD/RNP motifs) family protein	2e-28	64	64	100	no
AT1G53410.1		pre-tRNA	AT2G28730.1		pre-tRNA	2e-34	72	72	100	no
AT1G03650.1		Acyl-CoA N-acyltransferases (NAT) superfamily protein	AT3G55630.3	ATDFD, DFD, FPGS3	DHFS-FPGS homolog D	0.13	19	19	100	no
AT1G33370.1		pre-tRNA	AT5G40545.1		pre-tRNA	0.54	16	16	100	no
AT1G71720.1		Nucleic acid-binding proteins superfamily	AT4G22070.1	WRKY31, ATWRKY31	WRKY DNA-binding protein 31	0.004	22	22	100	no
AT1G68460.1	ATIPT1, IPT1	isopentenyltransferase 1	AT5G08330.1		TCP family transcription factor	0.004	22	22	100	no
AT1G06240.1		Protein of unknown function DUF455	AT4G11380.2		Adaptin family protein	0.016	21	21	100	no
AT1G56000.1		FAD/NAD(P)-binding oxidoreductase family protein	AT1G55980.1		FAD/NAD(P)-binding oxidoreductase family protein	0.0	992	992	100	yes
AT1G55915.1		zinc ion binding	AT5G38720.1		unknown protein	0.25	19	19	100	no
AT1G48570.1		zinc finger (Ran-binding) family protein	AT5G65530.1		Protein kinase superfamily protein	0.066	20	20	100	no
AT1G71120.1	GLIP6	GDSL-motif lipase/hydrolase 6	AT3G21810.1		Zinc finger C-x8-C-x5-C-x3-H type family protein	0.045	20	20	100	no
AT1G37095.1		transposable element gene	AT4G29035.1		Plant self-incompatibility protein S1 family	0.096	19	19	100	no
AT1G61275.1	U12	U12	AT5G21950.1		alpha/beta-Hydrolases superfamily protein	0.10	18	18	100	no
AT1G21800.1		pre-tRNA	AT5G50805.1		pre-tRNA	2e-34	72	72	100	no
AT1G15030.1		Protein of unknown function (DUF789)	AT1G15040.1		Class I glutamine amidotransferase-like superfamily protein	3e-87	163	163	100	no
AT1G38221.1		transposable element gene	AT1G38290.1		transposable element gene	0.0	2316	2316	100	yes
AT1G03710.1		Cystatin/monellin superfamily protein	AT3G27150.1		Galactose oxidase/kelch repeat superfamily protein	0.039	20	20	100	no
AT1G68770.1		pre-tRNA	AT5G39535.1		pre-tRNA	2e-34	72	72	100	no
AT1G12590.1		pre-tRNA	AT5G59385.1		pre-tRNA	2e-34	72	72	100	no
AT1G43190.1	PTB3	polypyrimidine tract-binding protein 3	AT1G26190.1		Phosphoribulokinase / Uridine kinase family	0.072	20	20	100	no
AT1G57460.1		pre-tRNA	AT1G57520.1		pre-tRNA	7e-14	37	37	100	no
AT1G06340.1		Plant Tudor-like protein	AT4G34110.1	PAB2, PABP2, ATPAB2	poly(A) binding protein 2	0.030	20	20	100	no
AT1G08240.1		pre-tRNA	AT5G59385.1		pre-tRNA	2e-34	72	72	100	no
AT1G45242.1		pre-tRNA	AT3G06335.1		pre-tRNA	2e-34	72	72	100	no
AT1G67635.1		BEST Arabidopsis thaliana protein match is: phosphatidylinositol 3- and 4-kinase family protein (TAIR:AT1G27570.1)	AT2G29340.1		NAD-dependent epimerase/dehydratase family protein	0.010	21	21	100	no
AT1G67060.1		unknown protein	AT3G18170.1		Glycosyltransferase family 61 protein	0.18	19	19	100	no
AT1G45244.1		pre-tRNA	AT3G06335.1		pre-tRNA	2e-34	72	72	100	no
AT1G37120.1		transposable element gene	AT5G35725.1		transposable element gene	0.001	23	23	100	no
AT1G68700.1		unknown protein	AT1G68710.1		ATPase E1-E2 type family protein / haloacid dehalogenase-like hydrolase family protein	0.0	646	646	100	yes
AT1G19860.1		Zinc finger C-x8-C-x5-C-x3-H type family protein	AT5G15845.1		other RNA	0.074	20	20	100	no
AT1G28150.1		unknown protein	AT5G21274.1	CAM6, ACAM-6	calmodulin 6	0.39	18	18	100	no
AT1G68450.1		VQ motif-containing protein	AT5G60700.1		glycosyltransferase family protein 2	0.12	19	19	100	no
AT1G04210.1		Leucine-rich repeat protein kinase family protein	AT1G04220.1	KCS2	3-ketoacyl-CoA synthase 2	5e-14	41	41	100	no
AT1G77040.1		pre-tRNA	AT5G50805.1		pre-tRNA	2e-34	72	72	100	no
AT1G45246.1		pre-tRNA	AT3G06335.1		pre-tRNA	2e-34	72	72	100	no
AT1G57440.1		pre-tRNA	AT1G57380.1		pre-tRNA	7e-14	37	37	100	no
AT1G57340.1		pre-tRNA	AT1G57380.1		pre-tRNA	7e-14	37	37	100	no
AT1G59880.1		pre-tRNA	AT3G21475.1		pre-tRNA	2e-34	72	72	100	no
AT1G06530.1		Tropomyosin-related	AT5G38290.2		Peptidyl-tRNA hydrolase family protein	0.16	19	19	100	no
AT1G06900.1		Insulinase (Peptidase family M16) family protein	AT4G08650.1		transposable element gene	0.14	20	20	100	no
AT1G06550.1		ATP-dependent caseinolytic (Clp) protease/crotonase family protein	AT4G02940.1		oxidoreductase, 2OG-Fe(II) oxygenase family protein	0.25	19	19	100	no
AT1G07702.1		snoRNA	AT1G07705.2		NOT2 / NOT3 / NOT5 family	1e-39	81	81	100	no
AT1G06480.1		pre-tRNA	AT5G56365.1		pre-tRNA	1e-35	74	74	100	no
AT1G57290.1		pre-tRNA	AT1G57350.1		pre-tRNA	7e-14	37	37	100	no
AT1G48580.1		unknown protein	AT3G62240.1		RING/U-box superfamily protein	0.24	19	19	100	no
AT1G60580.1		pre-tRNA	AT5G07135.1		pre-tRNA	8e-34	71	71	100	no
AT1G38320.1		transposable element gene	AT1G38250.1		transposable element gene	0.0	1560	1560	100	yes
AT1G19870.1	iqd32	IQ-domain 32	AT1G35370.1		transposable element gene	0.12	20	20	100	no
AT1G60490.1	ATVPS34, VPS34, PI3K	vacuolar protein sorting 34	AT1G45215.1		Protein of unknown function (DUF784)	0.12	20	20	100	no
AT1G71110.1		unknown protein	AT5G28840.1	GME	GDP-D-mannose 3',5'-epimerase	0.001	23	23	100	no
AT1G21420.1		pre-tRNA	AT5G50805.1		pre-tRNA	2e-34	72	72	100	no
AT1G12050.1		fumarylacetoacetase, putative	AT5G35495.1		transposable element gene	1.1	18	18	100	no
AT1G15370.1		SNARE-like superfamily protein	AT4G08053.1		transposable element gene	0.12	19	19	100	no
AT1G62835.1	| pseudogene, similar to putative AP endonuclease/reverse transcriptase, blastp match of 39% identity and 1.2e-35 P-value to GP|21952510|gb|AAM82604.1|AF525305_2	AF525305 putative AP endonuclease/reverse transcriptase {Brassica napus}	AT1G22760.1	PAB3	poly(A) binding protein 3	0.023	20	20	100	no
AT1G50300.1	TAF15	TBP-associated factor 15	AT1G77030.1		hydrolases, acting on acid anhydrides, in phosphorus-containing anhydrides	0.061	37	37	100	no
AT1G57320.1		pre-tRNA	AT1G57380.1		pre-tRNA	7e-14	37	37	100	no
AT1G38212.1		transposable element gene	AT1G38280.1		transposable element gene	0.0	1824	1824	100	yes
AT1G03570.1		pre-tRNA	AT5G22315.1		pre-tRNA	2e-34	72	72	100	no
AT1G50575.1		Putative lysine decarboxylase family protein	AT1G34330.1		pseudogene, putative peroxidase, similar to anionic peroxidase GI:559235 from (Petroselinum crispum)	0.0002	24	24	100	no
AT1G05840.1		Eukaryotic aspartyl protease family protein	AT1G05835.1		PHD finger protein	3e-38	81	81	100	no
AT1G57310.1		pre-tRNA	AT1G57370.1		pre-tRNA	7e-14	37	37	100	no
AT1G20300.1		Pentatricopeptide repeat (PPR) superfamily protein	AT1G20290.1		SWI-SNF-related chromatin binding protein	1e-31	70	70	100	no
AT1G71730.1		unknown protein	AT1G73710.1		Pentatricopeptide repeat (PPR) superfamily protein	0.035	20	20	100	no
AT1G12370.2	PHR1, UVR2	photolyase 1	AT1G12360.1	KEU	Sec1/munc18-like (SM) proteins superfamily	2e-08	31	31	100	no
AT1G68725.1	AGP19, ATAGP19	arabinogalactan protein 19	AT5G03435.1		Ca2+dependent plant phosphoribosyltransferase family protein	0.030	20	20	100	no
AT1G67630.1	POLA2	DNA polymerase alpha 2	AT4G14200.1		Pentatricopeptide repeat (PPR) superfamily protein	0.34	19	19	100	no
AT1G66820.1		glycine-rich protein	AT5G05250.1		unknown protein	0.081	19	19	100	no
AT1G06280.1	LBD2	LOB domain-containing protein 2	AT5G15581.1		unknown protein	0.41	18	18	100	no
AT1G71200.1		basic helix-loop-helix (bHLH) DNA-binding superfamily protein	AT1G73740.1		UDP-Glycosyltransferase superfamily protein	0.002	22	22	100	no
AT1G31110.1		pre-tRNA	AT5G15805.1		pre-tRNA	1e-35	74	74	100	no
AT1G57500.1		pre-tRNA	AT1G57380.1		pre-tRNA	7e-14	37	37	100	no
AT1G68040.1		S-adenosyl-L-methionine-dependent methyltransferases superfamily protein	AT5G28190.1		unknown protein	0.18	19	19	100	no
AT1G06060.1		LisH and RanBPM domains containing protein	AT1G06070.1		Basic-leucine zipper (bZIP) transcription factor family protein	8e-10	33	33	100	no
AT1G55480.1	ZKT	protein containing PDZ domain, a K-box domain, and a TPR region	AT2G32270.1	ZIP3	zinc transporter 3 precursor	0.055	20	20	100	no
AT1G48325.1		Expressed protein	AT3G29643.1		transposable element gene	0.28	18	18	100	no
AT1G45238.1		pre-tRNA	AT3G06335.1		pre-tRNA	2e-34	72	72	100	no
AT1G57400.1		pre-tRNA	AT1G57380.1		pre-tRNA	7e-14	37	37	100	no
AT1G60540.1	DRP4B	pseudogene of the dynamin family	AT1G60545.1		other RNA	0.0	2027	2027	100	yes
AT1G38310.1		transposable element gene	AT1G38240.1		transposable element gene	0.0	1290	1290	100	yes
AT1G32740.1		SBP (S-ribonuclease binding protein) family protein	AT1G32750.1	HAF01, HAF1, HAC13, GTD1, TAF1	HAC13 protein (HAC13)	2e-50	101	101	100	no
AT1G71190.1	SAG18	senescence associated gene 18	AT1G71180.1		6-phosphogluconate dehydrogenase family protein	1e-159	284	284	100	no
AT1G57410.1		pre-tRNA	AT1G57350.1		pre-tRNA	7e-14	37	37	100	no
AT1G76780.1		HSP20-like chaperones superfamily protein	AT1G76790.1		O-methyltransferase family protein	9e-32	71	71	100	no
AT1G57430.1		pre-tRNA	AT1G57380.1		pre-tRNA	7e-14	37	37	100	no
AT1G06270.1		Pentatricopeptide repeat (PPR) superfamily protein	AT2G38010.2		Neutral/alkaline non-lysosomal ceramidase	0.25	19	19	100	no
AT1G60230.1		Radical SAM superfamily protein	AT1G60220.1	OTS1, ULP1D	UB-like protease 1D	2e-42	88	88	100	no
AT1G45234.1		pre-tRNA	AT3G06335.1		pre-tRNA	2e-34	72	72	100	no
AT1G15330.1		Cystathionine beta-synthase (CBS) protein	AT5G53320.1		Leucine-rich repeat protein kinase family protein	0.049	20	20	100	no
AT1G60550.1	ECHID, DHNS	enoyl-CoA hydratase/isomerase D	AT3G57410.1	VLN3, ATVLN3	villin 3	0.21	19	19	100	no
AT1G60510.1	DRP4D | pseudogene, putative interferon-induced GTP-binding protein mx, blastp match of 42% identity and 8.3e-35 P-value to GP|1399454|gb|AAC60215.1|	U47946 RBTMx3 {Oncorhynchus mykiss}	AT1G60505.1		other RNA	0.0	1806	1806	100	yes
AT1G57530.1		pre-tRNA	AT1G57380.1		pre-tRNA	7e-14	37	37	100	no
AT1G45240.1		pre-tRNA	AT3G06335.1		pre-tRNA	2e-34	72	72	100	no
AT1G73990.1	SPPA, SPPA1	signal peptide peptidase	AT1G19710.1		UDP-Glycosyltransferase superfamily protein	0.023	21	21	100	no
AT1G57520.1		pre-tRNA	AT1G57460.1		pre-tRNA	7e-14	37	37	100	no
AT1G50280.1		Phototropic-responsive NPH3 family protein	AT1G50270.1		Pentatricopeptide repeat (PPR) superfamily protein	0.0	497	497	100	yes
AT1G57490.1		pre-tRNA	AT1G57380.1		pre-tRNA	7e-14	37	37	100	no
AT1G77560.1		pre-tRNA	AT5G50805.1		pre-tRNA	2e-34	72	72	100	no
AT1G62230.1		transposable element gene	AT5G02760.1		Protein phosphatase 2C family protein	1.8	17	17	100	no
AT1G06880.1		pre-tRNA	AT5G07135.1		pre-tRNA	8e-34	71	71	100	no
AT1G38250.1		transposable element gene	AT1G38320.1		transposable element gene	0.0	1560	1560	100	yes
AT1G06510.1		unknown protein	AT4G24610.2		unknown protein	0.73	18	18	100	no
AT1G32975.1		unknown protein	AT5G33050.1		transposable element gene	0.89	17	17	100	no
AT1G57350.1		pre-tRNA	AT1G57410.1		pre-tRNA	7e-14	37	37	100	no
AT1G38240.1		transposable element gene	AT1G38310.1		transposable element gene	0.0	1290	1290	100	yes
AT1G15350.2		unknown protein	AT3G18890.1		NAD(P)-binding Rossmann-fold superfamily protein	0.010	21	21	100	no
AT1G62240.1		unknown protein	AT1G62250.1		unknown protein	4e-11	35	35	100	no
AT1G12060.1	ATBAG5, BAG5	BCL-2-associated athanogene 5	AT3G14450.1	CID9	CTC-interacting domain 9	0.10	19	19	100	no
AT1G71740.1		unknown protein	AT3G19360.1		Zinc finger (CCCH-type) family protein	0.24	18	18	100	no
AT1G06260.1		Cysteine proteinases superfamily protein	AT1G06265.1		other RNA	0.0	847	847	100	yes
AT1G57470.1		pre-tRNA	AT1G57380.1		pre-tRNA	7e-14	37	37	100	no
AT1G68090.1	ANNAT5, ANN5	annexin 5	AT3G06000.1		RNI-like superfamily protein	0.039	20	20	100	no
AT1G53520.1		Chalcone-flavanone isomerase family protein	AT5G36005.1		transposable element gene	0.62	18	18	100	no
AT1G68030.1		RING/FYVE/PHD zinc finger superfamily protein	AT1G44030.1		Cysteine/Histidine-rich C1 domain family protein	0.17	19	19	100	no
AT1G60250.1		B-box zinc finger family protein	AT5G17810.1	WOX12	WUSCHEL related homeobox 12	0.031	20	20	100	no
AT1G04320.1		pre-tRNA	AT5G07135.1		pre-tRNA	1e-32	69	69	100	no
AT1G68080.1		2-oxoglutarate (2OG) and Fe(II)-dependent oxygenase superfamily protein	AT1G32720.1		Cytochrome C oxidase polypeptide VIB family protein	0.004	22	22	100	no
AT1G67080.1	ABA4	abscisic acid (aba)-deficient 4	AT1G50830.1		Aminotransferase-like, plant mobile domain family protein	0.17	19	19	100	no
AT1G76750.1		Protein of unknown function (DUF1278)	AT1G76760.1	ATY1, TRX-Y1, TY1	thioredoxin Y1	2e-12	37	37	100	no
AT1G48320.1		Thioesterase superfamily protein	AT1G48315.1		other RNA	1e-148	524	524	100	yes
AT1G57380.1		pre-tRNA	AT1G57470.1		pre-tRNA	7e-14	37	37	100	no
AT1G18090.1		5'-3' exonuclease family protein	AT1G18100.1	E12A11, MFT	PEBP (phosphatidylethanolamine-binding protein) family protein	0.0	606	606	100	yes
AT1G06860.1		pre-tRNA	AT5G07135.1		pre-tRNA	8e-34	71	71	100	no
AT1G06010.1		unknown protein	AT3G08820.1		Pentatricopeptide repeat (PPR) superfamily protein	0.006	21	21	100	no
AT1G38280.1		transposable element gene	AT1G38212.1		transposable element gene	0.0	1824	1824	100	yes
AT1G50270.1		Pentatricopeptide repeat (PPR) superfamily protein	AT1G50280.1		Phototropic-responsive NPH3 family protein	0.0	497	497	100	yes
AT1G06500.1		unknown protein	AT1G06515.1		Protein of unknown function (DUF3317)	5e-47	95	95	100	no
AT1G62340.1	ALE1, ALE	PA-domain containing subtilase family protein	AT2G17150.1		Plant regulator RWP-RK family protein	0.11	20	20	100	no
AT1G57370.1		pre-tRNA	AT1G57310.1		pre-tRNA	7e-14	37	37	100	no
AT1G04200.1		FUNCTIONS IN: molecular_function unknown	AT5G50780.1		Histidine kinase-, DNA gyrase B-, and HSP90-like ATPase family protein	0.027	21	21	100	no
AT1G06560.1		NOL1/NOP2/sun family protein	AT1G06570.1	PDS1, HPD	phytoene desaturation 1	1e-62	122	122	100	no
AT1G63105.1		unknown protein	ATCG00190.1	RPOB	RNA polymerase subunit beta	0.23	18	18	100	no
AT1G28950.1		pre-tRNA	AT3G06335.1		pre-tRNA	2e-34	72	72	100	no
AT1G03687.1		DTW domain-containing protein	AT1G15770.1		unknown protein	0.22	19	19	100	no
AT1G48310.1	CHR18, CHA18	chromatin remodeling factor18	AT1G48300.1		unknown protein	1e-75	144	144	100	no
AT1G32710.1		Cytochrome c oxidase, subunit Vib family protein	AT3G56410.2		Protein of unknown function (DUF3133)	0.25	18	18	100	no
AT1G38290.1		transposable element gene	AT1G38221.1		transposable element gene	0.0	2316	2316	100	yes
AT1G68680.1		unknown protein	AT1G78620.2		Protein of unknown function DUF92, transmembrane	0.10	19	19	100	no
AT1G48600.2	PMEAMT, AtPMEAMT	S-adenosyl-L-methionine-dependent methyltransferases superfamily protein	AT1G48598.1	CPuORF31	conserved peptide upstream open reading frame 31	0.0	1956	1956	100	yes
AT1G20015.1		snoRNA	AT1G67120.1		ATPases	0.74	16	16	100	no
AT1G43195.1		transposable element gene	AT5G33624.1		transposable element gene	1.3	17	17	100	no
AT1G02600.1		pre-tRNA	AT5G49435.1		pre-tRNA	2e-34	72	72	100	no
AT1G43670.1		Inositol monophosphatase family protein	AT5G01340.1		Mitochondrial substrate carrier family protein	0.054	20	20	100	no
AT1G28980.1		pre-tRNA	AT3G06335.1		pre-tRNA	2e-34	72	72	100	no
AT1G20520.1		Arabidopsis protein of unknown function (DUF241)	AT1G20515.1		other RNA	0.0	696	696	100	yes
AT1G60820.1		pre-tRNA	AT5G07135.1		pre-tRNA	8e-34	71	71	100	no
AT1G28970.1		pre-tRNA	AT3G06335.1		pre-tRNA	2e-34	72	72	100	no
AT1G06910.1	TRFL7	TRF-like 7	AT5G06050.1		Putative methyltransferase family protein	0.063	20	20	100	no
AT1G15040.1		Class I glutamine amidotransferase-like superfamily protein	AT1G15030.1		Protein of unknown function (DUF789)	3e-87	163	163	100	no
AT1G17700.1	PRA1.F1	prenylated RAB acceptor 1.F1	AT3G56860.3	UBA2A	UBP1-associated protein 2A	0.13	19	19	100	no
AT1G13240.1		pre-tRNA	AT5G56365.1		pre-tRNA	1e-35	74	74	100	no
AT1G71790.1		Subunits of heterodimeric actin filament capping protein Capz superfamily	AT2G39180.1	CCR2, ATCRR2	CRINKLY4 related 2	0.042	20	20	100	no
AT1G28940.1		pre-tRNA	AT3G06335.1		pre-tRNA	2e-34	72	72	100	no
AT1G28930.1		pre-tRNA	AT3G06335.1		pre-tRNA	2e-34	72	72	100	no
AT1G28900.1		pre-tRNA	AT3G06335.1		pre-tRNA	2e-34	72	72	100	no
AT1G71450.1		Integrase-type DNA-binding superfamily protein	AT1G71460.1		Pentatricopeptide repeat (PPR-like) superfamily protein	1e-33	73	73	100	no
AT1G18060.1		unknown protein	AT3G13228.1		RING/U-box superfamily protein	0.041	20	20	100	no
AT1G28890.1		pre-tRNA	AT3G06335.1		pre-tRNA	2e-34	72	72	100	no
AT1G28910.1		pre-tRNA	AT3G06335.1		pre-tRNA	2e-34	72	72	100	no
AT1G28920.1		pre-tRNA	AT3G06335.1		pre-tRNA	2e-34	72	72	100	no
AT1G79730.1	ELF7	hydroxyproline-rich glycoprotein family protein	AT5G19090.1		Heavy metal transport/detoxification superfamily protein	0.001	41	41	100	no
AT1G71210.1		Pentatricopeptide repeat (PPR) superfamily protein	AT3G19260.1	LAG1 HOMOLOG 2, LOH2	LAG1 homologue 2	0.13	20	20	100	no
AT1G63100.1		GRAS family transcription factor	AT1G79930.1	HSP91	heat shock protein 91	0.005	22	22	100	no
AT1G60200.1		splicing factor PWI domain-containing protein / RNA recognition motif (RRM)-containing protein	AT4G23890.1		unknown protein	0.002	23	23	100	no
AT1G32670.1		unknown protein	AT1G10930.1	ATSGS1, RECQ4A, ATRECQ4A	DNA helicase (RECQl4A)	1.2	16	16	100	no
AT1G07760.1		pre-tRNA	AT5G49435.1		pre-tRNA	2e-34	72	72	100	no
AT1G74453.1		snoRNA	AT3G25740.1	MAP1B, MAP1C	methionine aminopeptidase 1C	0.24	17	17	100	no
AT1G75163.1		snoRNA	AT5G24250.1		unknown protein	0.042	18	18	100	no
AT1G43665.1		Bifunctional inhibitor/lipid-transfer protein/seed storage 2S albumin superfamily protein	AT4G21445.1		unknown protein	0.015	20	20	100	no
AT1G68660.1		Ribosomal protein L12/ ATP-dependent Clp protease adaptor protein ClpS family protein	AT1G68650.1		Uncharacterized protein family (UPF0016)	0.0001	24	24	100	no
AT1G71780.1		unknown protein	AT4G27970.1	SLAH2	SLAC1 homologue 2	0.0006	23	23	100	no
AT1G28200.1	FIP1	FH interacting protein 1	AT4G36160.1	ANAC076, VND2, NAC076	NAC domain containing protein 76	0.011	21	21	100	no
AT1G50320.1	ATHX, ATX, THX	thioredoxin X	AT4G17960.1		unknown protein	0.14	19	19	100	no
AT1G12410.1	CLPR2, NCLPP2, CLP2	CLP protease proteolytic subunit 2	AT5G16230.1		Plant stearoyl-acyl-carrier-protein desaturase family protein	0.69	18	18	100	no
AT1G07100.1		pre-tRNA	AT4G36635.1		pre-tRNA	1e-35	74	74	100	no
AT1G76570.1		Chlorophyll A-B binding family protein	AT5G60610.1		F-box/RNI-like superfamily protein	0.17	19	19	100	no
AT1G06320.1		unknown protein	AT5G10780.2		FUNCTIONS IN: molecular_function unknown	0.007	21	21	100	no
AT1G12015.1		snoRNA	AT1G75388.1	CPuORF5	conserved peptide upstream open reading frame 5	0.19	17	17	100	no
AT1G71800.1	CSTF64	cleavage stimulating factor 64	AT5G35550.1	TT2, ATMYB123, MYB123, ATTT2	Duplicated homeodomain-like superfamily protein	0.080	20	20	100	no
AT1G74340.1		dolichol phosphate-mannose biosynthesis regulatory protein-related	AT1G55250.1	HUB2	histone mono-ubiquitination 2	0.084	19	19	100	no
AT1G02090.1	FUS5, CSN7, COP15, ATCSN7	Proteasome component (PCI) domain protein	AT4G12330.1	CYP706A7	cytochrome P450, family 706, subfamily A, polypeptide 7	0.17	19	19	100	no
AT1G29040.1		unknown protein	AT1G29041.1		unknown protein	0.0	511	511	100	yes
AT1G13220.2	LINC2	nuclear matrix constituent protein-related	AT2G02910.1		Protein of unknown function (DUF616)	0.038	21	21	100	no
AT1G74420.2	FUT3, ATFUT3	fucosyltransferase 3	AT1G74410.1		RING/U-box superfamily protein	1e-09	33	33	100	no
AT1G53870.1		Protein of unknown function (DUF567)	AT1G53890.3		Protein of unknown function (DUF567)	1e-170	576	576	100	yes
AT1G54390.2	ING2	PHD finger protein-related	AT3G24010.1	ING1, ATING1	RING/FYVE/PHD zinc finger superfamily protein	0.0009	40	40	100	no
AT1G02100.3		Leucine carboxyl methyltransferase	AT5G13430.1		Ubiquinol-cytochrome C reductase iron-sulfur subunit	0.86	18	18	100	no
AT1G28530.1		unknown protein	AT5G04050.2		RNA-directed DNA polymerase (reverse transcriptase)	1.3	18	18	100	no
AT1G67700.2		unknown protein	AT4G25430.1		unknown protein	0.16	19	19	100	no
AT1G60560.1		SWIM zinc finger family protein	AT5G53570.2		Ypt/Rab-GAP domain of gyp1p superfamily protein	1.6	18	18	100	no
AT1G54360.2	TAF6B	TBP-ASSOCIATED FACTOR 6B	AT1G54370.1	NHX5, ATNHX5	sodium hydrogen exchanger 5	4e-59	116	116	100	no
AT1G62250.1		unknown protein	AT1G62240.1		unknown protein	5e-11	35	35	100	no
AT1G78780.2		pathogenesis-related family protein	AT1G78770.1	APC6	anaphase promoting complex 6	1e-54	108	108	100	no
AT1G67950.3		RNA-binding (RRM/RBD/RNP motifs) family protein	AT1G67940.1	ATNAP3, AtSTAR1, NAP3	non-intrinsic ABC protein 3	2e-44	91	91	100	no
AT1G14150.1	PQL1, PQL2	PsbQ-like 2	AT1G14160.1		Uncharacterised protein family (UPF0497)	4e-23	55	55	100	no
AT1G28210.2	ATJ1	DNAJ heat shock family protein	AT4G16530.1		Family of unknown function (DUF577)	0.062	20	20	100	no
AT1G10990.2		unknown protein	AT3G55820.1		Fasciclin-like arabinogalactan family protein	0.037	36	36	100	no
AT1G78620.2		Protein of unknown function DUF92, transmembrane	AT4G38070.1		basic helix-loop-helix (bHLH) DNA-binding superfamily protein	0.34	36	36	100	no
AT1G04870.2	PRMT10, ATPRMT10	protein arginine methyltransferase 10	AT5G35331.1		transposable element gene	1.0	18	18	100	no
AT1G32070.2	ATNSI, NSI	nuclear shuttle interacting	AT5G10550.1	GTE2	global transcription factor group E2	0.0007	23	23	100	no
AT1G54790.2		GDSL-like Lipase/Acylhydrolase superfamily protein	AT1G54780.1	TLP18.3	thylakoid lumen 18.3 kDa protein	1e-52	105	105	100	no
AT1G63260.1	TET10	tetraspanin10	AT3G52990.1		Pyruvate kinase family protein	0.004	22	22	100	no
AT1G54310.2		S-adenosyl-L-methionine-dependent methyltransferases superfamily protein	AT2G41770.1		Protein of unknown function (DUF288)	0.014	21	21	100	no
AT1G69250.1		Nuclear transport factor 2 (NTF2) family protein with RNA binding (RRM-RBD-RNP motifs) domain	AT5G36660.1		transposable element gene	0.28	19	19	100	no
AT1G69400.1		Transducin/WD40 repeat-like superfamily protein	AT5G44390.1		FAD-binding Berberine family protein	0.20	19	19	100	no
AT1G56010.2	NAC1, ANAC022	NAC domain containing protein 1	AT1G56000.1		FAD/NAD(P)-binding oxidoreductase family protein	2e-78	148	148	100	no
AT1G49960.1		Xanthine/uracil permease family protein	AT1G49970.1	CLPR1, NCLPP5, SVR2	CLP protease proteolytic subunit 1	1e-179	317	317	100	yes
AT1G11850.2		unknown protein	AT4G22020.1		pseudogene, hypothetical protein, similar to uncharacterized glycine-rich protein (GI:7269047) {Arabidopsis thaliana}	0.11	19	19	100	no
AT1G79970.1		unknown protein	AT5G45510.1		Leucine-rich repeat (LRR) family protein	0.014	21	21	100	no
AT1G02950.2	ATGSTF4, GST31, GSTF4	glutathione S-transferase F4	AT1G02952.1		other RNA	2e-77	274	274	100	no
AT1G06790.1		RNA polymerase Rpb7 N-terminal domain-containing protein	AT1G06800.1	PLA-I{gamma}1	alpha/beta-Hydrolases superfamily protein	1e-08	31	31	100	no
AT1G76890.2	GT2, AT-GT2	Duplicated homeodomain-like superfamily protein	AT1G76892.1		other RNA	0.0	1357	1357	100	yes
AT1G04020.1	ATBARD1, BARD1, ROW1	breast cancer associated RING 1	AT3G20680.1		Domain of unknown function (DUF1995)	0.39	19	19	100	no
AT1G73380.1		unknown protein	AT3G59020.2		ARM repeat superfamily protein	0.063	20	20	100	no
AT1G32540.1	LOL1	lsd one like 1	AT1G68130.1	AtIDD14, IDD14	indeterminate(ID)-domain 14	0.017	21	21	100	no
AT1G25500.2		Plasma-membrane choline transporter family protein	AT2G35390.2		Phosphoribosyltransferase family protein	0.072	20	20	100	no
AT1G32370.2	TOM2B, TTM1	tobamovirus multiplication 2B	AT3G50210.1		2-oxoglutarate (2OG) and Fe(II)-dependent oxygenase superfamily protein	0.13	19	19	100	no
AT1G18640.2	PSP	3-phosphoserine phosphatase	AT1G18630.1	GR-RBP6	glycine-rich RNA-binding protein 6	1e-51	103	103	100	no
AT1G21350.3		Thioredoxin superfamily protein	AT4G06697.1		transposable element gene	0.65	18	18	100	no
AT1G72320.1	APUM23, PUM23	pumilio 23	AT5G64640.1		Plant invertase/pectin methylesterase inhibitor superfamily	0.007	22	22	100	no
AT1G71860.1	PTP1, ATPTP1	protein tyrosine phosphatase 1	AT5G19760.1		Mitochondrial substrate carrier family protein	0.25	19	19	100	no
AT1G04590.2		BEST Arabidopsis thaliana protein match is: Pentatricopeptide repeat (PPR) superfamily protein (TAIR:AT4G18975.4)	AT4G18975.1		Pentatricopeptide repeat (PPR) superfamily protein	0.014	21	21	100	no
AT1G33050.1		unknown protein	AT1G33055.1		unknown protein	4e-63	123	123	100	no
AT1G58180.2	ATBCA6, BCA6	beta carbonic anhydrase 6	AT2G17060.1		Disease resistance protein (TIR-NBS-LRR class) family	0.0008	23	23	100	no
AT1G59520.3	CW7	CW7	AT4G17170.1	AT-RAB2, ATRABB1C, ATRAB2A, RAB2A, RABB1C, ATRAB-B1B, RAB-B1B	RAB GTPase homolog B1C	0.99	18	18	100	no
AT1G76050.2		Pseudouridine synthase family protein	AT1G76060.1	EMB1793	LYR family of Fe/S cluster biogenesis protein	2e-66	128	128	100	no
AT1G78290.2		Protein kinase superfamily protein	AT1G78280.1		transferases, transferring glycosyl groups	8e-91	169	169	100	no
AT1G68580.2		agenet domain-containing protein / bromo-adjacent homology (BAH) domain-containing protein	AT5G39635.1	MIR169C	MIR169C	1.6	18	18	100	no
AT1G08230.2		Transmembrane amino acid transporter family protein	AT3G09060.1		Pentatricopeptide repeat (PPR) superfamily protein	0.060	20	20	100	no
AT1G29179.1		BEST Arabidopsis thaliana protein match is: Cysteine/Histidine-rich C1 domain family protein (TAIR:AT1G44030.1)	AT1G29180.1		Cysteine/Histidine-rich C1 domain family protein	0.0	648	648	100	yes
AT1G06923.1		BEST Arabidopsis thaliana protein match is: ovate family protein 17 (TAIR:AT2G30395.1)	AT1G06925.1		FUNCTIONS IN: molecular_function unknown	0.0	334	334	100	yes
AT1G30814.1		unknown protein	AT1G78260.1		RNA-binding (RRM/RBD/RNP motifs) family protein	0.062	20	20	100	no
AT1G32583.1		FUNCTIONS IN: molecular_function unknown	AT2G03410.1		Mo25 family protein	0.32	19	19	100	no
AT1G60989.1	SCRL7	SCR-like 7	AT1G60990.1		Glycine cleavage T-protein family	2e-39	82	82	100	no
AT1G77093.1		Defensin-like (DEFL) family protein	AT5G61060.2	HDA05	histone deacetylase 5	2.2	16	16	100	no
AT1G48267.1	MIR161	MIR161	AT1G64890.1		Major facilitator superfamily protein	0.012	19	19	100	no
AT1G76954.1		Defensin-like (DEFL) family protein	AT5G35610.1		Paired amphipathic helix (PAH2) superfamily protein	0.50	17	17	100	no
AT1G49435.1	LCR16	low-molecular-weight cysteine-rich 16	AT5G57960.1		GTP-binding protein, HflX	0.17	18	18	100	no
AT1G67775.1	CLE8	CLAVATA3/ESR-RELATED 8	AT1G41775.1		transposable element gene	0.015	20	20	100	no
AT1G61685.1		Encodes a defensin-like (DEFL) family protein.	AT5G39155.1		transposable element gene	0.26	17	17	100	no
AT1G61688.1		Defensin-like (DEFL) family protein	AT5G59105.1		Defensin-like (DEFL) family protein	0.017	20	20	100	no
AT1G56233.1		Protein of unknown function (PD694200)	AT2G07709.1	| pseudogene, similar to NADH dehydrogenase, blastp match of 93% identity and 1.1e-175 P-value to GP|485862|emb|CAA52952.1|	X75036 NADH dehydrogenase {Triticum aestivum}	0.052	19	19	100	no
AT1G14182.1	SCRL28	Encodes a member of a family of small, secreted, cysteine rich proteins with sequence similarity to SCR (S locus cysteine-rich protein).	AT4G33465.1	SCRL22	SCR-like 22	3e-06	26	26	100	no
AT1G28335.1	LCR31	low-molecular-weight cysteine-rich 31	AT5G45650.1		subtilase family protein	0.30	18	18	100	no
AT1G13605.1		Encodes a defensin-like (DEFL) family protein.	AT3G62590.1		alpha/beta-Hydrolases superfamily protein	0.075	19	19	100	no
AT1G11055.1		Encodes a defensin-like (DEFL) family protein.	AT1G11050.1		Protein kinase superfamily protein	1e-96	177	177	100	no
AT1G31772.1		Defensin-like (DEFL) family protein	AT1G77700.1		Pathogenesis-related thaumatin superfamily protein	0.19	18	18	100	no
AT1G13607.1		Defensin-like (DEFL) family protein	AT3G18955.1		pseudogene, hypothetical protein	0.053	19	19	100	no
AT1G08110.4		lactoylglutathione lyase family protein / glyoxalase I family protein	AT3G31359.1		transposable element gene	0.011	21	21	100	no
AT1G12013.1	SNOR111	SNOR111	AT4G01210.1		glycosyl transferase family 1 protein	1.2	16	16	100	no
AT1G16070.2	AtTLP8, TLP8	tubby like protein 8	AT3G03360.1		F-box/RNI-like superfamily protein	0.014	21	21	100	no
AT1G25425.1	CLE43	CLAVATA3/ESR-RELATED 43	AT4G24660.1	ATHB22, MEE68, HB22, ZHD2	homeobox protein 22	0.006	21	21	100	no
AT1G26235.1		other RNA	AT3G42438.1		transposable element gene	0.28	17	17	100	no
AT1G70480.2		Domain of unknown function (DUF220)	AT5G64420.1		DNA polymerase V family	0.90	18	18	100	no
AT1G01080.2		RNA-binding (RRM/RBD/RNP motifs) family protein	AT4G37810.1		unknown protein	6e-05	25	25	100	no
AT1G05970.2		RNA-binding (RRM/RBD/RNP motifs) family protein	AT5G61280.1		Remorin family protein	0.14	19	19	100	no
AT1G25275.3		unknown protein	AT3G48430.1	REF6	relative of early flowering 6	0.081	19	19	100	no
AT1G44835.2		YbaK/aminoacyl-tRNA synthetase-associated domain	AT3G29010.1		Biotin/lipoate A/B protein ligase family	0.20	19	19	100	no
AT1G64810.2	APO1	Arabidopsis thaliana protein of unknown function (DUF794)	AT5G57350.1	AHA3, ATAHA3, HA3	H(+)-ATPase 3	0.071	20	20	100	no
AT1G26233.1	SNOR95	SNOR95	AT3G29630.1		UDP-Glycosyltransferase superfamily protein	0.31	17	17	100	no
AT1G76952.1	IDL5	inflorescence deficient in abscission (IDA)-like 5	AT2G31070.1	TCP10	TCP domain protein 10	0.004	21	21	100	no
AT1G64585.1	RTFL22, DVL12	ROTUNDIFOLIA like 22	AT4G18070.1		unknown protein	0.024	19	19	100	no
AT1G17235.1	RTFL11	ROTUNDIFOLIA like 11	AT5G35918.1		transposable element gene	0.056	19	19	100	no
AT1G35112.1	SADHU2-1	transposable element gene	AT1G35110.1		transposable element gene	1e-107	430	430	100	yes
AT1G44935.1	SADHU9-1	transposable element gene	AT3G60420.2		Phosphoglycerate mutase family protein	0.009	21	21	100	no
AT1G77682.1		Plant thionin family protein	AT2G33240.1	XID, ATXID	myosin XI D	0.084	19	19	100	no
AT1G21973.1		Encodes a Plant thionin family protein [pseudogene]	AT1G69200.1	FLN2	fructokinase-like 2	0.56	17	17	100	no
AT1G10745.1		Maternally expressed gene (MEG) family protein	AT5G50670.1	SPL13B, SPL13	Squamosa promoter-binding protein-like (SBP domain) transcription factor family protein	0.60	17	17	100	no
AT1G11572.1		Plant thionin family protein	AT4G14315.1		unknown protein	0.006	21	21	100	no
AT1G31173.1	MIR167D	MIR167D	AT3G63375.1	MIR167B	MIR167B	0.066	20	20	100	no
AT1G63005.1	MIR399B	MIR399B	AT5G62162.1	MIR399C	MIR399C	0.001	21	21	100	no
AT1G19371.1	MIR169H	MIR169H	AT3G26815.1	MIR169K	MIR169K	7e-06	46	46	100	no
AT1G34800.1		Plant thionin family protein	AT1G34825.1		Plant thionin family protein	1e-157	279	279	100	no
AT1G34805.1		Plant thionin family protein	AT1G34825.1		Plant thionin family protein	1e-157	279	279	100	no
AT1G34820.1		Plant thionin family protein	AT1G34825.1		Plant thionin family protein	1e-157	279	279	100	no
AT1G04940.1	TIC20	translocon at the inner envelope membrane of chloroplasts 20	AT1G04945.3		HIT-type Zinc finger family protein	0.0	924	924	100	yes
AT1G33415.1		other RNA	AT1G33430.2		Galactosyltransferase family protein	4e-52	104	104	100	no
AT1G29357.1		other RNA	AT1G29355.1		unknown protein	0.0	922	922	100	yes
AT1G06515.1		Protein of unknown function (DUF3317)	AT1G06500.1		unknown protein	4e-47	95	95	100	no
AT1G75295.1		other RNA	AT1G75300.1		NmrA-like negative transcriptional regulator family protein	1e-137	908	908	100	yes
AT1G05835.1		PHD finger protein	AT1G05840.1		Eukaryotic aspartyl protease family protein	8e-39	81	81	100	no
AT1G06265.1		other RNA	AT1G06260.1		Cysteine proteinases superfamily protein	0.0	847	847	100	yes
AT1G18735.1		other RNA	AT1G18730.1	NDF6	NDH dependent flow 6	2e-33	72	72	100	no
AT1G60525.1		other RNA	AT1G60530.1	DRP4A	Dynamin related protein 4A	0.0	812	812	100	yes
AT1G24880.1		UDP-3-O-acyl N-acetylglycosamine deacetylase family protein	AT1G25054.1		UDP-3-O-acyl N-acetylglycosamine deacetylase family protein	0.0	1372	1372	100	yes
AT1G10865.1		FUNCTIONS IN: molecular_function unknown	AT1G10850.1		Leucine-rich repeat protein kinase family protein	3e-35	75	75	100	no
AT1G56612.1		other RNA	AT1G56610.1		Protein with RNI-like/FBD-like domains	0.0	405	405	100	yes
AT1G60505.1		other RNA	AT1G60510.1	DRP4D | pseudogene, putative interferon-induced GTP-binding protein mx, blastp match of 42% identity and 8.3e-35 P-value to GP|1399454|gb|AAC60215.1|	U47946 RBTMx3 {Oncorhynchus mykiss}	0.0	1806	1806	100	yes
AT1G11185.1		other RNA	AT5G59460.1		scarecrow-like transcription factor 11 (SCL11)	0.084	19	19	100	no
AT1G29785.1		other RNA	AT3G26614.1		transposable element gene	0.025	20	20	100	no
AT1G68568.1		other RNA	AT1G68570.1		Major facilitator superfamily protein	1e-123	431	431	100	yes
AT1G80325.1		other RNA	AT1G80320.1		2-oxoglutarate (2OG) and Fe(II)-dependent oxygenase superfamily protein	0.0	934	934	100	yes
AT1G11785.1		unknown protein	AT2G36710.1		Pectin lyase-like superfamily protein	0.019	20	20	100	no
AT1G51645.1		other RNA	AT1G51640.1	ATEXO70G2, EXO70G2	exocyst subunit exo70 family protein G2	0.0	1350	1350	100	yes
AT1G60545.1		other RNA	AT1G60540.1	DRP4B	pseudogene of the dynamin family	0.0	2027	2027	100	yes
AT1G55525.1		other RNA	AT5G46060.1		Protein of unknown function, DUF599	0.20	18	18	100	no
AT1G01448.1		other RNA	AT1G01450.1		Protein kinase superfamily protein	0.0	1152	1152	100	yes
AT1G34844.1		other RNA	AT1G34842.1		transposable element gene	0.0	1009	1009	100	yes
AT1G48315.1		other RNA	AT1G48320.1		Thioesterase superfamily protein	1e-147	524	524	100	yes
AT1G54355.1		other RNA	AT1G54350.1		ABC transporter family protein	1e-144	899	899	100	yes
AT1G28685.1		other RNA	AT1G28680.1		HXXXD-type acyl-transferase family protein	0.0	1161	1161	100	yes
AT1G20515.1		other RNA	AT1G20520.1		Arabidopsis protein of unknown function (DUF241)	0.0	696	696	100	yes
AT1G56242.1		other RNA	AT1G56240.1	AtPP2-B13, PP2-B13	phloem protein 2-B13	0.0	816	816	100	yes
AT1G15175.1		other RNA	AT1G15170.1		MATE efflux family protein	1e-26	61	61	100	no
AT1G26218.1		other RNA	AT1G26220.1		Acyl-CoA N-acyltransferases (NAT) superfamily protein	0.0	722	722	100	yes
AT1G34418.1		other RNA	AT1G07750.1		RmlC-like cupins superfamily protein	9e-05	24	24	100	no
AT1G56165.1		other RNA	AT1G56160.1	ATMYB72, MYB72	myb domain protein 72	0.0	765	765	100	yes
AT1G02952.1		other RNA	AT1G02950.2	ATGSTF4, GST31, GSTF4	glutathione S-transferase F4	1e-77	274	274	100	no
AT1G77235.1	MIR402	MIR402	AT4G34060.1	DML3	demeter-like protein 3	0.19	18	18	100	no
AT1G52185.1	MIR406	MIR406	AT5G53130.1	CNGC1, ATCNGC1	cyclic nucleotide gated channel 1	0.12	18	18	100	no
AT1G62355.1	MIR413	MIR413	AT1G62350.1		Pentatricopeptide repeat (PPR) superfamily protein	8e-08	28	28	100	no
AT1G60025.1	MIR426	MIR426	AT5G56040.2		Leucine-rich receptor-like protein kinase family protein	0.24	17	17	100	no
AT1G08310.2		alpha/beta-Hydrolases superfamily protein	AT1G08315.1		ARM repeat superfamily protein	2e-60	118	118	100	no
AT1G09625.1		unknown protein	AT4G16040.1		unknown protein	0.068	19	19	100	no
AT1G02160.2		Cox19 family protein (CHCH motif)	AT3G63000.1	NPL41	NPL4-like protein 1	0.023	20	20	100	no
AT1G15110.2		phosphatidyl serine synthase family protein	AT5G01380.1		Homeodomain-like superfamily protein	0.019	21	21	100	no
AT1G17130.2		Family of unknown function (DUF572)	AT1G17140.1	ICR1, RIP1	interactor of constitutive active rops 1	1e-64	125	125	100	no
AT1G22750.4		unknown protein	AT1G80020.1		transposable element gene	0.16	19	19	100	no
AT1G28100.4		unknown protein	AT1G28110.1	SCPL45	serine carboxypeptidase-like 45	1e-126	228	228	100	no
AT1G28630.4		unknown protein	AT3G62120.1		Class II aaRS and biotin synthetases superfamily protein	0.31	19	19	100	no
AT1G29418.1		unknown protein	AT1G29420.1		SAUR-like auxin-responsive protein family	1e-80	151	151	100	no
AT1G30240.2		unknown protein	AT2G07680.1	ATMRP11, MRP11, ABCC13	multidrug resistance-associated protein 11	0.007	22	22	100	no
AT1G47278.2		unknown protein	AT1G42655.1		transposable element gene	0.090	19	19	100	no
AT1G48745.1		unknown protein	AT1G72700.1		ATPase E1-E2 type family protein / haloacid dehalogenase-like hydrolase family protein	0.12	19	19	100	no
AT1G04555.1		unknown protein	AT5G57910.1		unknown protein	0.038	20	20	100	no
AT1G52330.2		Late embryogenesis abundant (LEA) hydroxyproline-rich glycoprotein family	AT1G52340.1	ABA2, SIS4, GIN1, SDR1, ISI4, SRE1, ATABA2, ATSDR1	NAD(P)-binding Rossmann-fold superfamily protein	2e-62	121	121	100	no
AT1G52618.1		unknown protein	AT4G15590.1		transposable element gene	0.32	18	18	100	no
AT1G52857.1		unknown protein	AT4G38180.1	FRS5	FAR1-related sequence 5	0.34	17	17	100	no
AT1G53635.1		unknown protein	AT5G38560.1		Protein kinase superfamily protein	0.020	20	20	100	no
AT1G04960.2		Protein of unknown function (DUF1664)	AT4G17330.1	ATG2484-1, G2484-1	G2484-1 protein	0.069	20	20	100	no
AT1G61575.1		unknown protein	AT5G50400.1	ATPAP27, PAP27	purple acid phosphatase 27	0.91	17	17	100	no
AT1G61795.1		PAK-box/P21-Rho-binding family protein	AT5G13090.1		unknown protein	0.009	21	21	100	no
AT1G62421.1		unknown protein	AT1G05990.1	RHS1	EF hand calcium-binding protein family	0.001	22	22	100	no
AT1G65483.1		unknown protein	AT2G35540.1		DNAJ heat shock N-terminal domain-containing protein	0.19	19	19	100	no
AT1G71760.2		unknown protein	AT3G29780.1	RALFL27	ralf-like 27	0.009	21	21	100	no
AT1G73350.2		unknown protein	AT4G19510.1		Disease resistance protein (TIR-NBS-LRR class)	0.15	19	19	100	no
AT1G80133.1		unknown protein	AT1G07980.1	NF-YC10	nuclear factor Y, subunit C10	0.086	19	19	100	no
AT1G80290.2		Nucleotide-diphospho-sugar transferases superfamily protein	AT5G17760.1		P-loop containing nucleoside triphosphate hydrolases superfamily protein	0.17	19	19	100	no
AT1G80555.1		Isocitrate/isopropylmalate dehydrogenase family protein	AT5G54064.2	| pseudogene, similar to putative receptor protein kinase-like protein, blastp match of 39% identity and 1.2e-53 P-value to GP|15289871|dbj|BAB63567.1|	AP003224 putative receptor protein kinase-like protein {Oryza sativa (japonica cultivar-group)}	0.11	19	19	100	no
AT1G07705.2		NOT2 / NOT3 / NOT5 family	AT1G07702.1		snoRNA	4e-38	81	81	100	no
AT1G08350.2		Endomembrane protein 70 protein family	AT1G08340.1		Rho GTPase activating protein with PAK-box/P21-Rho-binding domain	7e-27	62	62	100	no
AT1G29970.2	RPL18AA	60S ribosomal protein L18A-1	AT1G29965.1		Ribosomal protein L18ae/LX family protein	0.0	629	629	100	yes
AT1G27752.1		Ubiquitin system component Cue protein	ATMG00840.1	ORF121B	hypothetical protein	0.48	19	19	100	no
AT1G60995.1		FUNCTIONS IN: molecular_function unknown	AT5G17680.1		disease resistance protein (TIR-NBS-LRR class), putative	0.35	19	19	100	no
AT1G16905.1		Curculin-like (mannose-binding) lectin family protein	AT5G08380.1	AtAGAL1, AGAL1	alpha-galactosidase 1	0.014	21	21	100	no
AT1G07615.1		GTP-binding protein Obg/CgtA	AT3G07260.1		SMAD/FHA domain-containing protein	0.27	19	19	100	no
AT1G67148.1		unknown protein	AT4G17800.1		Predicted AT-hook DNA-binding family protein	0.27	18	18	100	no
AT1G67365.1		other RNA	AT1G67370.1	ASY1, ATASY1	DNA-binding HORMA family protein	3e-61	119	119	100	no
AT1G56418.1		unknown protein	AT3G61850.4	DAG1	Dof-type zinc finger DNA-binding family protein	0.17	18	18	100	no
AT1G77525.1		unknown protein	AT5G64510.1	TIN1	unknown protein	0.065	19	19	100	no
AT1G14455.1		unknown protein	AT5G45850.1		Protein of unknown function (DUF688)	0.006	21	21	100	no
AT1G24800.1		F-box family protein	AT1G24881.1		F-box family protein	0.0	1592	1592	100	yes
AT1G61165.1		unknown protein	AT1G11120.1		unknown protein	0.001	21	21	100	no
AT1G52343.1		unknown protein	AT5G49525.1		unknown protein	0.009	21	21	100	no
AT1G72141.1		unknown protein	AT5G28460.1		Pentatricopeptide repeat (PPR) superfamily protein	0.41	17	17	100	no
AT1G51823.1		unknown protein	AT3G21370.1	BGLU19	beta glucosidase 19	0.083	18	18	100	no
AT1G74448.1		unknown protein	AT3G52140.4		tetratricopeptide repeat (TPR)-containing protein	1.4	16	16	100	no
AT1G34042.1		unknown protein	AT1G33855.1		transposable element gene	0.16	18	18	100	no
AT1G35181.1		unknown protein	AT3G11820.1	SYP121, AT-SYR1, ATSYP121, SYR1, ATSYR1, PEN1	syntaxin of plants 121	0.0001	62	62	100	no
AT1G33925.1		unknown protein	AT4G26110.1	NAP1;1, ATNAP1;1	nucleosome assembly protein1	0.42	17	17	100	no
AT1G33709.1		unknown protein	AT1G50380.1		Prolyl oligopeptidase family protein	0.076	18	18	100	no
AT1G55615.1		unknown protein	AT3G48700.1	ATCXE13, CXE13	carboxyesterase 13	0.008	20	20	100	no
AT1G77746.1		unknown protein	AT5G40605.1		transposable element gene	0.026	19	19	100	no
AT1G28307.1		unknown protein	AT5G45190.2		Cyclin family protein	0.94	16	16	100	no
AT1G28281.1		unknown protein	AT3G46710.1		NB-ARC domain-containing disease resistance protein	0.020	19	19	100	no
AT1G53541.1		unknown protein	AT3G26934.1		unknown protein	0.24	17	17	100	no
AT1G80831.1		unknown protein	AT1G53050.1		Protein kinase superfamily protein	0.24	17	17	100	no
AT1G30016.1		unknown protein	AT4G20090.1	EMB1025	Pentatricopeptide repeat (PPR) superfamily protein	0.81	16	16	100	no
AT1G55045.1		unknown protein	AT1G36250.1		transposable element gene	0.030	19	19	100	no
AT1G35242.1		unknown protein	AT5G49970.1	ATPPOX, PDX3, PPOX	pyridoxin (pyrodoxamine) 5'-phosphate oxidase	0.35	17	17	100	no
AT1G53039.1		unknown protein	AT5G04110.1	GYRB3	DNA GYRASE B3	0.081	18	18	100	no
AT1G76728.1		unknown protein	AT4G00700.1		C2 calcium/lipid-binding plant phosphoribosyltransferase family protein	0.87	16	16	100	no
AT1G31875.1		unknown protein	AT2G17270.1	PHT3;3	phosphate transporter 3	1.2	16	16	100	no
AT1G31319.1		unknown protein	AT1G41840.1		transposable element gene	0.94	16	16	100	no
AT1G70949.1		unknown protein	AT5G54340.1		C2H2 and C2HC zinc fingers superfamily protein	0.16	18	18	100	no
AT1G42699.1		unknown protein	AT3G29205.1		transposable element gene	0.32	17	17	100	no
AT1G41875.1		unknown protein	ATMG01010.1	ORF118	Unknown conserved protein	2.2	16	16	100	no
AT1G37162.1		unknown protein	AT3G54160.1		RNI-like superfamily protein	2e-05	24	24	100	no
AT1G65907.1		unknown protein	AT1G12210.1	RFL1	RPS5-like 1	0.20	17	17	100	no
AT1G62863.1		unknown protein	AT4G16250.1	PHYD	phytochrome D	0.025	19	19	100	no
AT1G44941.1		unknown protein	AT1G37113.1		unknown protein	0.43	17	17	100	no
AT1G62978.1		unknown protein	AT5G47070.1		Protein kinase superfamily protein	1.3	16	16	100	no
AT1G44094.1		unknown protein	AT2G28590.1		Protein kinase superfamily protein	0.004	20	20	100	no
AT1G47946.1		unknown protein	AT5G07600.1		Oleosin family protein	0.12	18	18	100	no
AT1G66475.1		unknown protein	AT3G22830.1	AT-HSFA6B, HSFA6B	heat shock transcription factor A6B	0.021	19	19	100	no
AT1G37113.1		unknown protein	AT1G64980.1		Nucleotide-diphospho-sugar transferases superfamily protein	0.051	20	20	100	no
AT1G62181.1		unknown protein	AT5G18070.1	DRT101	phosphoglucosamine mutase-related	0.87	16	16	100	no
AT1G61353.1		unknown protein	AT2G13690.1		PRLI-interacting factor, putative	0.40	17	17	100	no
AT1G70209.1		unknown protein	AT5G28540.1	BIP1	heat shock protein 70 (Hsp 70) family protein	0.33	17	17	100	no
AT1G50954.1		unknown protein	AT4G06196.1		transposable element gene	0.81	16	16	100	no
AT1G53543.1		unknown protein	AT5G28487.1		transposable element gene	0.36	17	17	100	no
AT1G36942.1		unknown protein	AT3G19880.1		F-box and associated interaction domains-containing protein	0.007	20	20	100	no
AT1G50603.1		unknown protein	AT4G12530.1		Bifunctional inhibitor/lipid-transfer protein/seed storage 2S albumin superfamily protein	0.87	16	16	100	no
AT1G67875.1		unknown protein	AT5G32590.1		myosin heavy chain-related	0.46	17	17	100	no
AT1G23074.1		unknown protein	AT4G09570.1	CPK4, ATCPK4	calcium-dependent protein kinase 4	1.5	16	16	100	no
AT1G05925.1		unknown protein	AT4G06608.1		pseudogene, hypothetical protein, temporary gene name assignment	0.094	18	18	100	no
AT1G23724.1		unknown protein	AT1G13560.1	AAPT1, ATAAPT1	aminoalcoholphosphotransferase 1	0.083	18	18	100	no
AT1G26771.1		unknown protein	AT4G10990.1		transposable element gene	0.91	16	16	100	no
AT1G05136.1		unknown protein	AT4G01975.1		transposable element gene	1.3	16	16	100	no
AT1G21281.1		unknown protein	AT4G25000.1	ATAMY1, AMY1	alpha-amylase-like	0.30	17	17	100	no
AT1G12423.1		unknown protein	AT2G03590.1	ATUPS1, UPS1	ureide permease 1	0.27	17	17	100	no
AT1G09026.1		unknown protein	AT5G01260.2		Carbohydrate-binding-like fold	0.36	17	17	100	no
AT1G22067.1		unknown protein	AT4G04230.1		transposable element gene	0.31	17	17	100	no
AT1G11684.1		unknown protein	AT2G44500.1		O-fucosyltransferase family protein	0.030	19	19	100	no
AT1G12211.1		unknown protein	AT2G38580.1		Mitochondrial ATP synthase D chain-related protein	0.60	17	17	100	no
AT1G10652.1		unknown protein	AT3G14205.1		Phosphoinositide phosphatase family protein	0.004	20	20	100	no
AT1G22651.1		unknown protein	AT2G39900.1	WLIM2a	GATA type zinc finger transcription factor family protein	0.024	19	19	100	no
AT1G18871.1		unknown protein	AT5G02800.1		Protein kinase superfamily protein	0.41	17	17	100	no
AT1G22767.1		unknown protein	AT3G43126.1		transposable element gene	0.31	17	17	100	no
AT1G04684.1		unknown protein	AT5G02520.1		CONTAINS InterPro DOMAIN/s: SANT associated (InterPro:IPR015216)	0.022	19	19	100	no
AT1G15045.1		hypothetical protein	AT1G78620.2		Protein of unknown function DUF92, transmembrane	0.004	20	20	100	no
AT1G02074.1		unknown protein	AT3G46780.1	PTAC16	plastid transcriptionally active 16	0.33	17	17	100	no
AT1G14549.1		unknown protein	AT3G15270.1	SPL5	squamosa promoter binding protein-like 5	0.25	17	17	100	no
AT1G03022.1		unknown protein	AT5G54870.1		unknown protein	0.018	19	19	100	no
AT1G26916.1		unknown protein	AT5G23310.1	FSD3	Fe superoxide dismutase 3	0.21	17	17	100	no
AT1G20875.1		unknown protein	AT5G53500.1		Transducin/WD40 repeat-like superfamily protein	0.12	18	18	100	no
AT1G27213.1		unknown protein	AT5G44770.1		Cysteine/Histidine-rich C1 domain family protein	0.35	17	17	100	no
AT1G02391.1		unknown protein	AT2G33585.1		unknown protein	0.36	17	17	100	no
AT1G14225.1		unknown protein	AT4G26190.1		Haloacid dehalogenase-like hydrolase (HAD) superfamily protein	1.2	16	16	100	no
AT1G20967.1		unknown protein	AT3G42622.1		transposable element gene	1.3	16	16	100	no
AT1G01471.1		unknown protein	AT3G17710.1		F-box and associated interaction domains-containing protein	2.0	16	16	100	no
AT1G26761.1		Arabinanase/levansucrase/invertase	AT5G42250.1		Zinc-binding alcohol dehydrogenase family protein	0.23	19	19	100	no
AT1G46554.1		other RNA	AT5G57887.1		unknown protein	0.15	19	19	100	no
AT1G64618.1		other RNA	AT5G42895.1		ECA1 gametogenesis related family protein	1.2	17	17	100	no
AT1G67238.1		other RNA	AT5G10800.1		RNA recognition motif (RRM)-containing protein	0.21	18	18	100	no
AT1G70185.1		other RNA	AT3G55850.2	LAF3, LAF3 ISF1	Amidohydrolase family	4e-46	93	93	100	no
AT1G77138.1		other RNA	AT1G77131.1		pseudogene of PGSIP, glycogenin glucosyltransferase	0.0	698	698	100	yes
AT1G17255.1		other RNA	AT1G17250.1	AtRLP3, RLP3	receptor like protein 3	0.0	2170	2170	100	yes
AT1G67328.1		other RNA	AT1G67330.1		Protein of unknown function (DUF579)	0.0	1199	1199	100	yes
AT1G76892.1		other RNA	AT1G76890.2	GT2, AT-GT2	Duplicated homeodomain-like superfamily protein	0.0	1357	1357	100	yes
AT1G77932.1		Protein of unknown function (DUF3049)	AT5G37055.1	ATSWC6, SEF	HIT-type Zinc finger family protein	0.002	22	22	100	no
AT1G06149.1	CPuORF8	conserved peptide upstream open reading frame 8	AT1G06150.1	EMB1444	basic helix-loop-helix (bHLH) DNA-binding superfamily protein	0.0	2680	2680	100	yes
AT1G58122.1	CPuORF45	conserved peptide upstream open reading frame 45	AT1G58120.1		BEST Arabidopsis thaliana protein match is: methyltransferases (TAIR:AT5G01710.1)	0.0	1717	1717	100	yes
AT1G73602.1	CPuORF32	conserved peptide upstream open reading frame 32	AT1G73600.2		S-adenosyl-L-methionine-dependent methyltransferases superfamily protein	0.0	1629	1629	100	yes
AT1G75388.1	CPuORF5	conserved peptide upstream open reading frame 5	AT1G75390.1	AtbZIP44, bZIP44	basic leucine-zipper 44	0.0	1152	1152	100	yes
AT1G48598.1	CPuORF31	conserved peptide upstream open reading frame 31	AT1G48600.2	PMEAMT, AtPMEAMT	S-adenosyl-L-methionine-dependent methyltransferases superfamily protein	0.0	1956	1956	100	yes
AT1G68552.1	CPuORF53	conserved peptide upstream open reading frame 53	AT1G68550.1		Integrase-type DNA-binding superfamily protein	0.0	1665	1665	100	yes
AT1G24879.1		pseudogene of UDP-3-O-acyl N-acetylglucosamine deacetylase family protein/F-box protein related	AT1G25053.1		pseudogene of UDP-3-O-acyl N-acetylglucosamine deacetylase family protein/F-box protein related	0.0	693	693	100	yes
AT1G24881.1		F-box family protein	AT1G24800.1		F-box family protein	0.0	1592	1592	100	yes
AT1G25055.1		F-box family protein	AT1G24881.1		F-box family protein	0.0	1550	1550	100	yes
AT1G25053.1		pseudogene of UDP-3-O-acyl N-acetylglucosamine deacetylase family protein/F-box protein related	AT1G24792.1		pseudogene of UDP-3-O-acyl N-acetylglucosamine deacetylase family protein/F-box protein related	0.0	705	705	100	yes
AT1G21651.1		zinc ion binding	AT1G21650.3	SECA2	Preprotein translocase SecA family protein	0.0	2479	2479	100	yes
AT1G60073.1	MIR774A	MIR774a	AT3G19890.1		F-box family protein	0.0002	22	22	100	no
AT1G35501.1	MIR773A, MIR773	MIR773a	AT4G14140.2	DMT2	DNA methyltransferase 2	0.18	17	17	100	no
AT1G21202.1	MIR781A	MIR781a	AT5G23480.1		SWIB/MDM2 domain	0.051	36	36	100	no
AT1G78206.1	MIR775A	MIR775a	AT1G61680.1	TPS14, ATTPS14	terpene synthase 14	0.28	17	17	100	no
AT1G07051.1	MIR847A	MIR847a	AT5G08550.1	ILP1	GC-rich sequence DNA-binding factor-like protein	0.14	18	18	100	no
AT1G01046.1	MIR838A	MIR838a	AT4G02060.1	PRL, MCM7	Minichromosome maintenance (MCM2/3/5) family protein	0.12	18	18	100	no
AT1G32713.1	MIR829A	MIR829a	AT5G35756.1		transposable element gene	0.004	20	20	100	no
AT1G14071.1	MIR830A	MIR830a	AT5G26150.1		protein kinase family protein	3.2	15	15	100	no
AT1G19464.1	MIR864A	MIR864a	AT4G25210.1		DNA-binding storekeeper protein-related transcriptional regulator	0.049	18	18	100	no
AT1G70645.1	MIR777A	MIR777a	AT1G70650.1		Ran BP2/NZF zinc finger-like superfamily protein	3e-10	32	32	100	no
AT1G71002.1	MIR858A	MIR858a	AT1G26460.1		Tetratricopeptide repeat (TPR)-like superfamily protein	0.028	19	19	100	no
AT1G18879.1	MIR837A	MIR837a	AT5G05200.1		Protein kinase superfamily protein	0.028	19	19	100	no
AT1G20405.1		unknown protein	AT1G62540.1	FMO GS-OX2	flavin-monooxygenase glucosinolate S-oxygenase 2	0.055	19	19	100	no
[truncated: 31,604 more rows]

## Sheet: Sup Table S7
Supplementary Table S7: Second best hit among the 15,866 cDNAs with a nucleotide number above 300 were extracted from Supplementary Table S6 and sorted by decreasing identity percentage and ranked.
Query_Accession	Query Accession	Query Symbol	Query Annotation	Second Best Hit Accession	Second Best Hit Symbol	Second Best Hit Annotation	Expect	Number Identical Nucleotide	Number Total nucleotide (>300 sorting)	Identity Percentage	Identity Rank (among hits>300 nucleotides)	>300
AT1G50900	AT1G50900.1	GDC1	Ankyrin repeat family protein	AT1G50910.1		unknown protein	0.0	451	451	100	1	yes
AT1G50910	AT1G50910.1		unknown protein	AT1G50900.1	GDC1	Ankyrin repeat family protein	0.0	451	451	100	2	yes
AT1G36990	AT1G36990.1		unknown protein	AT1G36992.1		other RNA	0.0	475	475	100	3	yes
AT1G74900	AT1G74900.1	OTP43	Pentatricopeptide repeat (PPR) superfamily protein	AT1G74910.1		ADP-glucose pyrophosphorylase family protein	1e-173	307	307	100	4	yes
AT1G74910	AT1G74910.1		ADP-glucose pyrophosphorylase family protein	AT1G74900.1	OTP43	Pentatricopeptide repeat (PPR) superfamily protein	1e-173	307	307	100	5	yes
AT1G73600	AT1G73600.2		S-adenosyl-L-methionine-dependent methyltransferases superfamily protein	AT1G73602.1	CPuORF32	conserved peptide upstream open reading frame 32	0.0	1629	1629	100	6	yes
AT1G07476	AT1G07476.1		unknown protein	AT1G07480.1		Transcription factor IIA, alpha/beta subunit	0.0	475	475	100	7	yes
AT1G17230	AT1G17230.1		Leucine-rich receptor-like protein kinase family protein	AT1G17232.1		Potential natural antisense gene, locus overlaps with AT1G17230	0.0	1229	1229	100	8	yes
AT1G17250	AT1G17250.1	AtRLP3, RLP3	receptor like protein 3	AT1G17255.1		other RNA	0.0	2170	2170	100	9	yes
AT1G70340	AT1G70340.1		Plant protein of unknown function (DUF936)	AT1G70330.1	ENT1,AT, ENT1	equilibrative nucleotide transporter 1	0.0	659	659	100	10	yes
AT1G72070	AT1G72070.1		Chaperone DnaJ-domain superfamily protein	AT1G72060.1		serine-type endopeptidase inhibitors	0.0	337	337	100	11	yes
AT1G72060	AT1G72060.1		serine-type endopeptidase inhibitors	AT1G72070.1		Chaperone DnaJ-domain superfamily protein	0.0	337	337	100	12	yes
AT1G44120	AT1G44120.1		Armadillo/beta-catenin-like repeat	AT1G44125.1		Potential natural antisense gene, locus overlaps with AT1G44120	0.0	5017	5018	100	13	yes
AT1G68935	AT1G68935.1		unknown protein	AT1G68940.3		Armadillo/beta-catenin-like repeat family protein	0.0	664	664	100	14	yes
AT1G03410	AT1G03410.1	2A6	2-oxoglutarate (2OG) and Fe(II)-dependent oxygenase superfamily protein	AT1G03420.1	Sadhu4-2	transposable element gene	0.0	960	960	100	15	yes
AT1G03420	AT1G03420.1	Sadhu4-2	transposable element gene	AT1G03410.1	2A6	2-oxoglutarate (2OG) and Fe(II)-dependent oxygenase superfamily protein	0.0	969	969	100	16	yes
AT1G29355	AT1G29355.1		unknown protein	AT1G29357.1		other RNA	0.0	922	922	100	17	yes
AT1G53490	AT1G53490.1		RING/U-box superfamily protein	AT1G53480.1	ATMRD1, MRD1	mto 1 responding down 1	0.0	683	683	100	18	yes
AT1G06925	AT1G06925.1		FUNCTIONS IN: molecular_function unknown	AT1G06923.1		BEST Arabidopsis thaliana protein match is: ovate family protein 17 (TAIR:AT2G30395.1)	0.0	334	334	100	19	yes
AT1G53450	AT1G53450.1		unknown protein	AT1G53440.1		Leucine-rich repeat transmembrane protein kinase	0.0	328	328	100	20	yes
AT1G53480	AT1G53480.1	ATMRD1, MRD1	mto 1 responding down 1	AT1G53490.1		RING/U-box superfamily protein	0.0	683	683	100	21	yes
AT1G07120	AT1G07120.1		FUNCTIONS IN: molecular_function unknown	AT1G07119.1		other RNA	1e-138	452	452	100	22	yes
AT1G56160	AT1G56160.1	ATMYB72, MYB72	myb domain protein 72	AT1G56165.1		other RNA	0.0	765	765	100	23	yes
AT1G77230	AT1G77230.1		Tetratricopeptide repeat (TPR)-like superfamily protein	AT1G77240.1		AMP-dependent synthetase and ligase family protein	0.0	1798	1798	100	24	yes
AT1G77240	AT1G77240.1		AMP-dependent synthetase and ligase family protein	AT1G77230.1		Tetratricopeptide repeat (TPR)-like superfamily protein	0.0	1798	1798	100	25	yes
AT1G58983	AT1G58983.1		Ribosomal protein S5 family protein	AT1G58684.1		Ribosomal protein S5 family protein	0.0	1126	1126	100	26	yes
AT1G58889	AT1G58889.1		transposable element gene	AT1G59265.1		transposable element gene	0.0	4285	4286	100	27	yes
AT1G58766	AT1G58766.1		BEST Arabidopsis thaliana protein match is: B-block binding subunit of TFIIIC (TAIR:AT1G59453.1)	AT1G59077.1		BEST Arabidopsis thaliana protein match is: B-block binding subunit of TFIIIC (TAIR:AT1G59453.1)	0.0	1998	1998	100	28	yes
AT1G80320	AT1G80320.1		2-oxoglutarate (2OG) and Fe(II)-dependent oxygenase superfamily protein	AT1G80325.1		other RNA	0.0	934	934	100	29	yes
AT1G54350	AT1G54350.1		ABC transporter family protein	AT1G54355.1		other RNA	1e-144	899	899	100	30	yes
AT1G29965	AT1G29965.1		Ribosomal protein L18ae/LX family protein	AT1G29970.2	RPL18AA	60S ribosomal protein L18A-1	0.0	629	629	100	31	yes
AT1G59453	AT1G59453.1		B-block binding subunit of TFIIIC	AT1G59077.1		BEST Arabidopsis thaliana protein match is: B-block binding subunit of TFIIIC (TAIR:AT1G59453.1)	0.0	1998	1998	100	32	yes
AT1G20690	AT1G20690.1		SWI-SNF-related chromatin binding protein	AT1G20691.1		Potential natural antisense gene, locus overlaps with AT1G20690	0.0	1794	1794	100	33	yes
AT1G56610	AT1G56610.1		Protein with RNI-like/FBD-like domains	AT1G56612.1		other RNA	0.0	405	405	100	34	yes
AT1G59077	AT1G59077.1		BEST Arabidopsis thaliana protein match is: B-block binding subunit of TFIIIC (TAIR:AT1G59453.1)	AT1G59453.1		B-block binding subunit of TFIIIC	0.0	1998	1998	100	35	yes
AT1G30020	AT1G30020.1		Protein of unknown function, DUF538	AT1G30010.1		Intron maturase, type II family protein	0.0	387	387	100	36	yes
AT1G30010	AT1G30010.1		Intron maturase, type II family protein	AT1G30020.1		Protein of unknown function, DUF538	0.0	387	387	100	37	yes
AT1G67330	AT1G67330.1		Protein of unknown function (DUF579)	AT1G67328.1		other RNA	0.0	1199	1199	100	38	yes
AT1G59265	AT1G59265.1		transposable element gene	AT1G58889.1		transposable element gene	0.0	4285	4286	100	39	yes
AT1G59359	AT1G59359.1		Ribosomal protein S5 family protein	AT1G58684.1		Ribosomal protein S5 family protein	0.0	1100	1100	100	40	yes
AT1G18100	AT1G18100.1	E12A11, MFT	PEBP (phosphatidylethanolamine-binding protein) family protein	AT1G18090.1		5'-3' exonuclease family protein	0.0	606	606	100	41	yes
AT1G25097	AT1G25097.1		unknown protein	AT1G24822.1		unknown protein	0.0	651	651	100	42	yes
AT1G25083	AT1G25083.1		Glutamine amidotransferase type 1 family protein	AT1G25155.1		Glutamine amidotransferase type 1 family protein	0.0	794	794	100	43	yes
AT1G25141	AT1G25141.1		F-box associated ubiquitination effector family protein	AT1G25053.1		pseudogene of UDP-3-O-acyl N-acetylglucosamine deacetylase family protein/F-box protein related	0.0	705	705	100	44	yes
AT1G27920	AT1G27920.1	MAP65-8	microtubule-associated protein 65-8	AT1G27921.1		other RNA	2e-67	443	443	100	45	yes
AT1G25210	AT1G25210.1		UDP-3-O-acyl N-acetylglycosamine deacetylase family protein	AT1G25054.1		UDP-3-O-acyl N-acetylglycosamine deacetylase family protein	0.0	1234	1234	100	46	yes
AT1G31460	AT1G31460.1		unknown protein	AT1G31470.1	NFD4	Major facilitator superfamily protein	0.0	447	447	100	47	yes
AT1G31490	AT1G31490.1		HXXXD-type acyl-transferase family protein	AT1G31485.1		other RNA	0.0	1223	1223	100	48	yes
AT1G31480	AT1G31480.1	SGR2	shoot gravitropism 2 (SGR2)	AT1G31490.1		HXXXD-type acyl-transferase family protein	0.0	427	427	100	49	yes
AT1G31470	AT1G31470.1	NFD4	Major facilitator superfamily protein	AT1G31460.1		unknown protein	0.0	447	447	100	50	yes
AT1G51400	AT1G51400.1		Photosystem II 5 kD protein	AT1G51402.1		unknown protein	1e-174	330	330	100	51	yes
AT1G55220	AT1G55220.1		unknown protein	AT1G55221.1		Pseudogene of AT1G55240	1e-157	364	364	100	52	yes
AT1G24793	AT1G24793.1		UDP-3-O-acyl N-acetylglycosamine deacetylase family protein	AT1G25054.1		UDP-3-O-acyl N-acetylglycosamine deacetylase family protein	0.0	1225	1225	100	53	yes
AT1G24822	AT1G24822.1		unknown protein	AT1G25097.1		unknown protein	0.0	651	651	100	54	yes
AT1G24909	AT1G24909.1		Glutamine amidotransferase type 1 family protein	AT1G25155.1		Glutamine amidotransferase type 1 family protein	0.0	1029	1029	100	55	yes
AT1G25054	AT1G25054.1		UDP-3-O-acyl N-acetylglycosamine deacetylase family protein	AT1G24880.1		UDP-3-O-acyl N-acetylglycosamine deacetylase family protein	0.0	1372	1372	100	56	yes
AT1G24938	AT1G24938.1		transposable element gene	AT1G35100.1		transposable element gene	0.0	333	333	100	57	yes
AT1G24996	AT1G24996.1		unknown protein	AT1G24822.1		unknown protein	0.0	404	404	100	58	yes
AT1G51640	AT1G51640.1	ATEXO70G2, EXO70G2	exocyst subunit exo70 family protein G2	AT1G51645.1		other RNA	0.0	1350	1350	100	59	yes
AT1G25155	AT1G25155.1		Glutamine amidotransferase type 1 family protein	AT1G24909.1		Glutamine amidotransferase type 1 family protein	0.0	1029	1029	100	60	yes
AT1G18880	AT1G18880.1		Major facilitator superfamily protein	AT1G18890.1	ATCDPK1, CPK10, CDPK1, AtCPK10	calcium-dependent protein kinase 1	0.0	605	605	100	61	yes
AT1G69550	AT1G69550.1		disease resistance protein (TIR-NBS-LRR class)	AT1G69543.1		Pseudogene of AT1G74220	1e-162	313	313	100	62	yes
AT1G54700	AT1G54700.1		FUNCTIONS IN: molecular_function unknown	AT1G54710.1	ATATG18H, ATG18H	homolog of yeast autophagy 18 (ATG18) H	0.0	488	488	100	63	yes
AT1G54710	AT1G54710.1	ATATG18H, ATG18H	homolog of yeast autophagy 18 (ATG18) H	AT1G54700.1		FUNCTIONS IN: molecular_function unknown	0.0	488	488	100	64	yes
AT1G05240	AT1G05240.1		Peroxidase superfamily protein	AT1G05250.1		Peroxidase superfamily protein	0.0	1237	1237	100	65	yes
AT1G05250	AT1G05250.1		Peroxidase superfamily protein	AT1G05240.1		Peroxidase superfamily protein	0.0	1237	1237	100	66	yes
AT1G49970	AT1G49970.1	CLPR1, NCLPP5, SVR2	CLP protease proteolytic subunit 1	AT1G49960.1		Xanthine/uracil permease family protein	1e-179	317	317	100	67	yes
AT1G08590	AT1G08590.1		Leucine-rich receptor-like protein kinase family protein	AT1G08592.1		Potential natural antisense gene, locus overlaps with AT1G08590	0.0	1619	1619	100	68	yes
AT1G08740	AT1G08740.1		transposable element gene	AT5G44890.1		transposable element gene	0.0	3044	3045	100	69	yes
AT1G28680	AT1G28680.1		HXXXD-type acyl-transferase family protein	AT1G28685.1		other RNA	0.0	1161	1161	100	70	yes
AT1G40127	AT1G40127.1		transposable element gene	AT1G40143.1		transposable element gene	0.0	3783	3783	100	71	yes
AT1G40143	AT1G40143.1		transposable element gene	AT1G40127.1		transposable element gene	0.0	3783	3783	100	72	yes
AT1G72850	AT1G72850.1		Disease resistance protein (TIR-NBS class)	AT1G72852.1		Potential natural antisense gene, locus overlaps with AT1G72850	1e-168	547	547	100	73	yes
AT1G40141	AT1G40141.1		transposable element gene	AT1G40150.1		transposable element gene	0.0	1113	1113	100	74	yes
AT1G75300	AT1G75300.1		NmrA-like negative transcriptional regulator family protein	AT1G75295.1		other RNA	1e-137	908	908	100	75	yes
AT1G40139	AT1G40139.1		transposable element gene	AT1G40106.1		transposable element gene	0.0	2087	2087	100	76	yes
AT1G75390	AT1G75390.1	AtbZIP44, bZIP44	basic leucine-zipper 44	AT1G75388.1	CPuORF5	conserved peptide upstream open reading frame 5	0.0	1152	1152	100	77	yes
AT1G07730	AT1G07730.2		Disease resistance-responsive (dirigent-like protein) family protein	AT1G07740.1		Tetratricopeptide repeat (TPR)-like superfamily protein	0.0	1165	1165	100	78	yes
AT1G07740	AT1G07740.1		Tetratricopeptide repeat (TPR)-like superfamily protein	AT1G07730.2		Disease resistance-responsive (dirigent-like protein) family protein	0.0	1165	1165	100	79	yes
AT1G69280	AT1G69280.1		unknown protein	AT1G69290.1		Pentatricopeptide repeat (PPR) superfamily protein	0.0	819	819	100	80	yes
AT1G69290	AT1G69290.1		Pentatricopeptide repeat (PPR) superfamily protein	AT1G69280.1		unknown protein	0.0	819	819	100	81	yes
AT1G70330	AT1G70330.1	ENT1,AT, ENT1	equilibrative nucleotide transporter 1	AT1G70340.1		Plant protein of unknown function (DUF936)	0.0	659	659	100	82	yes
AT1G07860	AT1G07860.1		BEST Arabidopsis thaliana protein match is: Protein kinase superfamily protein (TAIR:AT1G07870.2)	AT1G07870.2		Protein kinase superfamily protein	0.0	387	387	100	83	yes
AT1G63980	AT1G63980.1		D111/G-patch domain-containing protein	AT1G63990.1	SPO11-2	sporulation 11-2	1e-178	316	316	100	84	yes
AT1G63990	AT1G63990.1	SPO11-2	sporulation 11-2	AT1G63980.1		D111/G-patch domain-containing protein	1e-178	316	316	100	85	yes
AT1G01450	AT1G01450.1		Protein kinase superfamily protein	AT1G01448.1		other RNA	0.0	1152	1152	100	86	yes
AT1G58120	AT1G58120.1		BEST Arabidopsis thaliana protein match is: methyltransferases (TAIR:AT5G01710.1)	AT1G58122.1	CPuORF45	conserved peptide upstream open reading frame 45	0.0	1717	1717	100	87	yes
AT1G78480	AT1G78480.1		Prenyltransferase family protein	AT1G78476.1		unknown protein.	1e-141	397	397	100	88	yes
AT1G40106	AT1G40106.1		transposable element gene	AT1G40139.1		transposable element gene	0.0	2087	2087	100	89	yes
AT1G40100	AT1G40100.1		transposable element gene	AT1G40150.1		transposable element gene	0.0	944	944	100	90	yes
AT1G58684	AT1G58684.1		Ribosomal protein S5 family protein	AT1G58983.1		Ribosomal protein S5 family protein	0.0	1126	1126	100	91	yes
AT1G26220	AT1G26220.1		Acyl-CoA N-acyltransferases (NAT) superfamily protein	AT1G26218.1		other RNA	0.0	722	722	100	92	yes
AT1G35550	AT1G35550.1		elongation factor Tu C-terminal domain-containing protein	AT1G35545.1		other RNA	0.0	327	327	100	93	yes
AT1G48760	AT1G48760.1	delta-ADR	delta-adaptin	AT1G48750.1		Bifunctional inhibitor/lipid-transfer protein/seed storage 2S albumin superfamily protein	1e-137	457	457	100	94	yes
AT1G74430	AT1G74430.1	MYB95, ATMYB95, ATMYBCP66	myb domain protein 95	AT1G74440.1		Protein of unknown function (DUF962)	1e-144	430	430	100	95	yes
AT1G48750	AT1G48750.1		Bifunctional inhibitor/lipid-transfer protein/seed storage 2S albumin superfamily protein	AT1G48760.1	delta-ADR	delta-adaptin	1e-138	423	423	100	96	yes
AT1G12150	AT1G12150.1		Plant protein of unknown function (DUF827)	AT1G12140.1	FMO GS-OX5	flavin-monooxygenase glucosinolate S-oxygenase 5	0.0	558	558	100	97	yes
AT1G68640	AT1G68640.1	PAN	bZIP transcription factor family protein	AT1G68630.1		PLAC8 family protein	1e-176	562	562	100	98	yes
AT1G34610	AT1G34610.1		transposable element gene	AT3G09170.1		transposable element gene	0.0	2955	2956	100	99	yes
AT1G18000	AT1G18000.1		Major facilitator superfamily protein	AT1G18010.1		Major facilitator superfamily protein	0.0	1587	1587	100	100	yes
AT1G18010	AT1G18010.1		Major facilitator superfamily protein	AT1G18000.1		Major facilitator superfamily protein	0.0	1587	1587	100	101	yes
AT1G03980	AT1G03980.1	ATPCS2, PCS2	phytochelatin synthase 2	AT1G03970.1	GBF4	G-box binding factor 4	0.0	645	645	100	102	yes
AT1G67790	AT1G67790.1		unknown protein	AT1G67792.1		other RNA	0.0	1578	1578	100	103	yes
AT1G03970	AT1G03970.1	GBF4	G-box binding factor 4	AT1G03980.1	ATPCS2, PCS2	phytochelatin synthase 2	0.0	645	645	100	104	yes
AT1G11770	AT1G11770.1		FAD-binding Berberine family protein	AT1G11780.1		oxidoreductase, 2OG-Fe(II) oxygenase family protein	0.0	541	541	100	105	yes
AT1G17990	AT1G17990.1		FMN-linked oxidoreductases superfamily protein	AT1G18020.1		FMN-linked oxidoreductases superfamily protein	0.0	1179	1179	100	106	yes
AT1G18020	AT1G18020.1		FMN-linked oxidoreductases superfamily protein	AT1G17990.1		FMN-linked oxidoreductases superfamily protein	0.0	1179	1179	100	107	yes
AT1G79710	AT1G79710.1		Major facilitator superfamily protein	AT1G79720.1		Eukaryotic aspartyl protease family protein	0.0	932	932	100	108	yes
AT1G79720	AT1G79720.1		Eukaryotic aspartyl protease family protein	AT1G79710.1		Major facilitator superfamily protein	0.0	932	932	100	109	yes
AT1G12140	AT1G12140.1	FMO GS-OX5	flavin-monooxygenase glucosinolate S-oxygenase 5	AT1G12150.1		Plant protein of unknown function (DUF827)	0.0	589	589	100	110	yes
AT1G11780	AT1G11780.1		oxidoreductase, 2OG-Fe(II) oxygenase family protein	AT1G11770.1		FAD-binding Berberine family protein	0.0	541	541	100	111	yes
AT1G06150	AT1G06150.1	EMB1444	basic helix-loop-helix (bHLH) DNA-binding superfamily protein	AT1G06149.1	CPuORF8	conserved peptide upstream open reading frame 8	0.0	2680	2680	100	112	yes
AT1G17840	AT1G17840.1	WBC11, ABCG11, DSO, COF1, ATWBC11	white-brown complex homolog protein 11	AT1G17850.2		Rhodanese/Cell cycle control phosphatase superfamily protein	0.0	596	596	100	113	yes
AT1G55980	AT1G55980.1		FAD/NAD(P)-binding oxidoreductase family protein	AT1G56000.1		FAD/NAD(P)-binding oxidoreductase family protein	0.0	992	992	100	114	yes
AT1G67855	AT1G67855.1		unknown protein	AT1G67856.1		RING/U-box superfamily protein	0.0	375	375	100	115	yes
AT1G39990	AT1G39990.1		transposable element gene	AT1G40072.1		transposable element gene	0.0	1561	1561	100	116	yes
AT1G39910	AT1G39910.1		transposable element gene	AT1G40073.1		transposable element gene	0.0	2756	2756	100	117	yes
AT1G68630	AT1G68630.1		PLAC8 family protein	AT1G68640.1	PAN	bZIP transcription factor family protein	1e-177	562	562	100	118	yes
AT1G74440	AT1G74440.1		Protein of unknown function (DUF962)	AT1G74430.1	MYB95, ATMYB95, ATMYBCP66	myb domain protein 95	1e-144	430	430	100	119	yes
AT1G40073	AT1G40073.1		transposable element gene	AT1G39910.1		transposable element gene	0.0	2756	2756	100	120	yes
AT1G29180	AT1G29180.1		Cysteine/Histidine-rich C1 domain family protein	AT1G29179.1		BEST Arabidopsis thaliana protein match is: Cysteine/Histidine-rich C1 domain family protein (TAIR:AT1G44030.1)	0.0	648	648	100	121	yes
AT1G71490	AT1G71490.1		Tetratricopeptide repeat (TPR)-like superfamily protein	AT1G71480.1		Nuclear transport factor 2 (NTF2) family protein	1e-163	317	317	100	122	yes
AT1G68570	AT1G68570.1		Major facilitator superfamily protein	AT1G68568.1		other RNA	1e-122	431	431	100	123	yes
AT1G71480	AT1G71480.1		Nuclear transport factor 2 (NTF2) family protein	AT1G71490.1		Tetratricopeptide repeat (TPR)-like superfamily protein	1e-164	317	317	100	124	yes
AT1G68550	AT1G68550.1		Integrase-type DNA-binding superfamily protein	AT1G68552.1	CPuORF53	conserved peptide upstream open reading frame 53	0.0	1665	1665	100	125	yes
AT1G56000	AT1G56000.1		FAD/NAD(P)-binding oxidoreductase family protein	AT1G55980.1		FAD/NAD(P)-binding oxidoreductase family protein	0.0	992	992	100	126	yes
AT1G38221	AT1G38221.1		transposable element gene	AT1G38290.1		transposable element gene	0.0	2316	2316	100	127	yes
AT1G68700	AT1G68700.1		unknown protein	AT1G68710.1		ATPase E1-E2 type family protein / haloacid dehalogenase-like hydrolase family protein	0.0	646	646	100	128	yes
AT1G38320	AT1G38320.1		transposable element gene	AT1G38250.1		transposable element gene	0.0	1560	1560	100	129	yes
AT1G38212	AT1G38212.1		transposable element gene	AT1G38280.1		transposable element gene	0.0	1824	1824	100	130	yes
AT1G60540	AT1G60540.1	DRP4B	pseudogene of the dynamin family	AT1G60545.1		other RNA	0.0	2027	2027	100	131	yes
AT1G38310	AT1G38310.1		transposable element gene	AT1G38240.1		transposable element gene	0.0	1290	1290	100	132	yes
AT1G60510	AT1G60510.1	DRP4D | pseudogene, putative interferon-induced GTP-binding protein mx, blastp match of 42% identity and 8.3e-35 P-value to GP|1399454|gb|AAC60215.1|	U47946 RBTMx3 {Oncorhynchus mykiss}	AT1G60505.1		other RNA	0.0	1806	1806	100	133	yes
AT1G50280	AT1G50280.1		Phototropic-responsive NPH3 family protein	AT1G50270.1		Pentatricopeptide repeat (PPR) superfamily protein	0.0	497	497	100	134	yes
AT1G38250	AT1G38250.1		transposable element gene	AT1G38320.1		transposable element gene	0.0	1560	1560	100	135	yes
AT1G38240	AT1G38240.1		transposable element gene	AT1G38310.1		transposable element gene	0.0	1290	1290	100	136	yes
AT1G06260	AT1G06260.1		Cysteine proteinases superfamily protein	AT1G06265.1		other RNA	0.0	847	847	100	137	yes
AT1G48320	AT1G48320.1		Thioesterase superfamily protein	AT1G48315.1		other RNA	1e-148	524	524	100	138	yes
AT1G18090	AT1G18090.1		5'-3' exonuclease family protein	AT1G18100.1	E12A11, MFT	PEBP (phosphatidylethanolamine-binding protein) family protein	0.0	606	606	100	139	yes
AT1G38280	AT1G38280.1		transposable element gene	AT1G38212.1		transposable element gene	0.0	1824	1824	100	140	yes
AT1G50270	AT1G50270.1		Pentatricopeptide repeat (PPR) superfamily protein	AT1G50280.1		Phototropic-responsive NPH3 family protein	0.0	497	497	100	141	yes
AT1G38290	AT1G38290.1		transposable element gene	AT1G38221.1		transposable element gene	0.0	2316	2316	100	142	yes
AT1G48600	AT1G48600.2	PMEAMT, AtPMEAMT	S-adenosyl-L-methionine-dependent methyltransferases superfamily protein	AT1G48598.1	CPuORF31	conserved peptide upstream open reading frame 31	0.0	1956	1956	100	143	yes
AT1G20520	AT1G20520.1		Arabidopsis protein of unknown function (DUF241)	AT1G20515.1		other RNA	0.0	696	696	100	144	yes
AT1G29040	AT1G29040.1		unknown protein	AT1G29041.1		unknown protein	0.0	511	511	100	145	yes
AT1G53870	AT1G53870.1		Protein of unknown function (DUF567)	AT1G53890.3		Protein of unknown function (DUF567)	1e-170	576	576	100	146	yes
AT1G49960	AT1G49960.1		Xanthine/uracil permease family protein	AT1G49970.1	CLPR1, NCLPP5, SVR2	CLP protease proteolytic subunit 1	1e-179	317	317	100	147	yes
AT1G76890	AT1G76890.2	GT2, AT-GT2	Duplicated homeodomain-like superfamily protein	AT1G76892.1		other RNA	0.0	1357	1357	100	148	yes
AT1G29179	AT1G29179.1		BEST Arabidopsis thaliana protein match is: Cysteine/Histidine-rich C1 domain family protein (TAIR:AT1G44030.1)	AT1G29180.1		Cysteine/Histidine-rich C1 domain family protein	0.0	648	648	100	149	yes
AT1G06923	AT1G06923.1		BEST Arabidopsis thaliana protein match is: ovate family protein 17 (TAIR:AT2G30395.1)	AT1G06925.1		FUNCTIONS IN: molecular_function unknown	0.0	334	334	100	150	yes
AT1G35112	AT1G35112.1	SADHU2-1	transposable element gene	AT1G35110.1		transposable element gene	1e-107	430	430	100	151	yes
AT1G04940	AT1G04940.1	TIC20	translocon at the inner envelope membrane of chloroplasts 20	AT1G04945.3		HIT-type Zinc finger family protein	0.0	924	924	100	152	yes
AT1G29357	AT1G29357.1		other RNA	AT1G29355.1		unknown protein	0.0	922	922	100	153	yes
AT1G75295	AT1G75295.1		other RNA	AT1G75300.1		NmrA-like negative transcriptional regulator family protein	1e-137	908	908	100	154	yes
AT1G06265	AT1G06265.1		other RNA	AT1G06260.1		Cysteine proteinases superfamily protein	0.0	847	847	100	155	yes
AT1G60525	AT1G60525.1		other RNA	AT1G60530.1	DRP4A	Dynamin related protein 4A	0.0	812	812	100	156	yes
AT1G24880	AT1G24880.1		UDP-3-O-acyl N-acetylglycosamine deacetylase family protein	AT1G25054.1		UDP-3-O-acyl N-acetylglycosamine deacetylase family protein	0.0	1372	1372	100	157	yes
AT1G56612	AT1G56612.1		other RNA	AT1G56610.1		Protein with RNI-like/FBD-like domains	0.0	405	405	100	158	yes
AT1G60505	AT1G60505.1		other RNA	AT1G60510.1	DRP4D | pseudogene, putative interferon-induced GTP-binding protein mx, blastp match of 42% identity and 8.3e-35 P-value to GP|1399454|gb|AAC60215.1|	U47946 RBTMx3 {Oncorhynchus mykiss}	0.0	1806	1806	100	159	yes
AT1G68568	AT1G68568.1		other RNA	AT1G68570.1		Major facilitator superfamily protein	1e-123	431	431	100	160	yes
AT1G80325	AT1G80325.1		other RNA	AT1G80320.1		2-oxoglutarate (2OG) and Fe(II)-dependent oxygenase superfamily protein	0.0	934	934	100	161	yes
AT1G51645	AT1G51645.1		other RNA	AT1G51640.1	ATEXO70G2, EXO70G2	exocyst subunit exo70 family protein G2	0.0	1350	1350	100	162	yes
AT1G60545	AT1G60545.1		other RNA	AT1G60540.1	DRP4B	pseudogene of the dynamin family	0.0	2027	2027	100	163	yes
AT1G01448	AT1G01448.1		other RNA	AT1G01450.1		Protein kinase superfamily protein	0.0	1152	1152	100	164	yes
AT1G34844	AT1G34844.1		other RNA	AT1G34842.1		transposable element gene	0.0	1009	1009	100	165	yes
AT1G48315	AT1G48315.1		other RNA	AT1G48320.1		Thioesterase superfamily protein	1e-147	524	524	100	166	yes
AT1G54355	AT1G54355.1		other RNA	AT1G54350.1		ABC transporter family protein	1e-144	899	899	100	167	yes
AT1G28685	AT1G28685.1		other RNA	AT1G28680.1		HXXXD-type acyl-transferase family protein	0.0	1161	1161	100	168	yes
AT1G20515	AT1G20515.1		other RNA	AT1G20520.1		Arabidopsis protein of unknown function (DUF241)	0.0	696	696	100	169	yes
AT1G56242	AT1G56242.1		other RNA	AT1G56240.1	AtPP2-B13, PP2-B13	phloem protein 2-B13	0.0	816	816	100	170	yes
AT1G26218	AT1G26218.1		other RNA	AT1G26220.1		Acyl-CoA N-acyltransferases (NAT) superfamily protein	0.0	722	722	100	171	yes
AT1G56165	AT1G56165.1		other RNA	AT1G56160.1	ATMYB72, MYB72	myb domain protein 72	0.0	765	765	100	172	yes
AT1G29970	AT1G29970.2	RPL18AA	60S ribosomal protein L18A-1	AT1G29965.1		Ribosomal protein L18ae/LX family protein	0.0	629	629	100	173	yes
AT1G24800	AT1G24800.1		F-box family protein	AT1G24881.1		F-box family protein	0.0	1592	1592	100	174	yes
AT1G77138	AT1G77138.1		other RNA	AT1G77131.1		pseudogene of PGSIP, glycogenin glucosyltransferase	0.0	698	698	100	175	yes
AT1G17255	AT1G17255.1		other RNA	AT1G17250.1	AtRLP3, RLP3	receptor like protein 3	0.0	2170	2170	100	176	yes
AT1G67328	AT1G67328.1		other RNA	AT1G67330.1		Protein of unknown function (DUF579)	0.0	1199	1199	100	177	yes
AT1G76892	AT1G76892.1		other RNA	AT1G76890.2	GT2, AT-GT2	Duplicated homeodomain-like superfamily protein	0.0	1357	1357	100	178	yes
AT1G06149	AT1G06149.1	CPuORF8	conserved peptide upstream open reading frame 8	AT1G06150.1	EMB1444	basic helix-loop-helix (bHLH) DNA-binding superfamily protein	0.0	2680	2680	100	179	yes
AT1G58122	AT1G58122.1	CPuORF45	conserved peptide upstream open reading frame 45	AT1G58120.1		BEST Arabidopsis thaliana protein match is: methyltransferases (TAIR:AT5G01710.1)	0.0	1717	1717	100	180	yes
AT1G73602	AT1G73602.1	CPuORF32	conserved peptide upstream open reading frame 32	AT1G73600.2		S-adenosyl-L-methionine-dependent methyltransferases superfamily protein	0.0	1629	1629	100	181	yes
AT1G75388	AT1G75388.1	CPuORF5	conserved peptide upstream open reading frame 5	AT1G75390.1	AtbZIP44, bZIP44	basic leucine-zipper 44	0.0	1152	1152	100	182	yes
AT1G48598	AT1G48598.1	CPuORF31	conserved peptide upstream open reading frame 31	AT1G48600.2	PMEAMT, AtPMEAMT	S-adenosyl-L-methionine-dependent methyltransferases superfamily protein	0.0	1956	1956	100	183	yes
AT1G68552	AT1G68552.1	CPuORF53	conserved peptide upstream open reading frame 53	AT1G68550.1		Integrase-type DNA-binding superfamily protein	0.0	1665	1665	100	184	yes
AT1G24879	AT1G24879.1		pseudogene of UDP-3-O-acyl N-acetylglucosamine deacetylase family protein/F-box protein related	AT1G25053.1		pseudogene of UDP-3-O-acyl N-acetylglucosamine deacetylase family protein/F-box protein related	0.0	693	693	100	185	yes
AT1G24881	AT1G24881.1		F-box family protein	AT1G24800.1		F-box family protein	0.0	1592	1592	100	186	yes
AT1G25055	AT1G25055.1		F-box family protein	AT1G24881.1		F-box family protein	0.0	1550	1550	100	187	yes
AT1G25053	AT1G25053.1		pseudogene of UDP-3-O-acyl N-acetylglucosamine deacetylase family protein/F-box protein related	AT1G24792.1		pseudogene of UDP-3-O-acyl N-acetylglucosamine deacetylase family protein/F-box protein related	0.0	705	705	100	188	yes
AT1G21651	AT1G21651.1		zinc ion binding	AT1G21650.3	SECA2	Preprotein translocase SecA family protein	0.0	2479	2479	100	189	yes
AT1G67856	AT1G67856.1		RING/U-box superfamily protein	AT1G67855.1		unknown protein	0.0	375	375	100	190	yes
AT1G61415	AT1G61415.1		unknown protein	AT1G61420.1		S-locus lectin protein kinase family protein	0.0	419	419	100	191	yes
AT1G67792	AT1G67792.1		other RNA	AT1G67790.1		unknown protein	0.0	1578	1578	100	192	yes
AT1G65960	AT1G65960.2	GAD2	glutamate decarboxylase 2	AT1G65970.1	TPX2	thioredoxin-dependent peroxidase 2	0.0	359	359	100	193	yes
AT1G31485	AT1G31485.1		other RNA	AT1G31490.1		HXXXD-type acyl-transferase family protein	0.0	1223	1223	100	194	yes
AT1G35545	AT1G35545.1		other RNA	AT1G35550.1		elongation factor Tu C-terminal domain-containing protein	0.0	327	327	100	195	yes
AT1G36992	AT1G36992.1		other RNA	AT1G36990.1		unknown protein	0.0	475	475	100	196	yes
AT1G51402	AT1G51402.1		unknown protein	AT1G51400.1		Photosystem II 5 kD protein	1e-174	330	330	100	197	yes
AT1G27921	AT1G27921.1		other RNA	AT1G27920.1	MAP65-8	microtubule-associated protein 65-8	9e-68	443	443	100	198	yes
AT1G07119	AT1G07119.1		other RNA	AT1G07120.1		FUNCTIONS IN: molecular_function unknown	1e-139	452	452	100	199	yes
AT1G79529	AT1G79529.1		other RNA	AT1G79530.1	GAPCP-1	glyceraldehyde-3-phosphate dehydrogenase of plastid 1	1e-121	324	324	100	200	yes
AT1G29041	AT1G29041.1		unknown protein	AT1G29040.1		unknown protein	0.0	511	511	100	201	yes
AT1G68940	AT1G68940.3		Armadillo/beta-catenin-like repeat family protein	AT1G68935.1		unknown protein	0.0	664	664	100	202	yes
AT1G69543	AT1G69543.1		Pseudogene of AT1G74220	AT1G69550.1		disease resistance protein (TIR-NBS-LRR class)	1e-163	313	313	100	203	yes
AT1G55221	AT1G55221.1		Pseudogene of AT1G55240	AT1G55220.1		unknown protein	1e-157	364	364	100	204	yes
AT1G25145	AT1G25145.1		UDP-3-O-acyl N-acetylglycosamine deacetylase family protein	AT1G25054.1		UDP-3-O-acyl N-acetylglycosamine deacetylase family protein	0.0	1224	1224	100	205	yes
AT1G25150	AT1G25150.1		F-box family protein	AT1G25055.1		F-box family protein	0.0	1526	1526	100	206	yes
AT1G17850	AT1G17850.2		Rhodanese/Cell cycle control phosphatase superfamily protein	AT1G17840.1	WBC11, ABCG11, DSO, COF1, ATWBC11	white-brown complex homolog protein 11	0.0	596	596	100	207	yes
AT1G07870	AT1G07870.2		Protein kinase superfamily protein	AT1G07860.1		BEST Arabidopsis thaliana protein match is: Protein kinase superfamily protein (TAIR:AT1G07870.2)	0.0	387	387	100	208	yes
AT1G53890	AT1G53890.3		Protein of unknown function (DUF567)	AT1G53870.1		Protein of unknown function (DUF567)	1e-173	581	581	100	209	yes
AT1G21650	AT1G21650.3	SECA2	Preprotein translocase SecA family protein	AT1G21651.1		zinc ion binding	0.0	2479	2479	100	210	yes
AT1G04945	AT1G04945.3		HIT-type Zinc finger family protein	AT1G04940.1	TIC20	translocon at the inner envelope membrane of chloroplasts 20	0.0	924	924	100	211	yes
AT1G78476	AT1G78476.1		unknown protein.	AT1G78480.1		Prenyltransferase family protein	1e-141	397	397	100	212	yes
AT1G08592	AT1G08592.1		Potential natural antisense gene, locus overlaps with AT1G08590	AT1G08590.1		Leucine-rich receptor-like protein kinase family protein	0.0	1619	1619	100	213	yes
AT1G17232	AT1G17232.1		Potential natural antisense gene, locus overlaps with AT1G17230	AT1G17230.1		Leucine-rich receptor-like protein kinase family protein	0.0	1229	1229	100	214	yes
AT1G20691	AT1G20691.1		Potential natural antisense gene, locus overlaps with AT1G20690	AT1G20690.1		SWI-SNF-related chromatin binding protein	0.0	1794	1794	100	215	yes
AT1G44125	AT1G44125.1		Potential natural antisense gene, locus overlaps with AT1G44120	AT1G44120.1		Armadillo/beta-catenin-like repeat	0.0	5009	5009	100	216	yes
AT1G72852	AT1G72852.1		Potential natural antisense gene, locus overlaps with AT1G72850	AT1G72850.1		Disease resistance protein (TIR-NBS class)	1e-168	547	547	100	217	yes
AT2G23755	AT2G23755.1		unknown protein	AT2G23740.2		nucleic acid binding	6e-94	336	336	100	218	yes
AT2G23670	AT2G23670.1	YCF37	homolog of Synechocystis YCF37	AT2G23672.1		other RNA	1e-163	566	566	100	219	yes
AT2G42250	AT2G42250.1	CYP712A1	cytochrome P450, family 712, subfamily A, polypeptide 1	AT2G42247.1		other RNA	0.0	1253	1253	100	220	yes
AT2G26880	AT2G26880.1	AGL41	AGAMOUS-like 41	AT2G26882.1		other RNA	0.0	685	685	100	221	yes
AT2G31750	AT2G31750.1	UGT74D1	UDP-glucosyl transferase 74D1	AT2G31751.1		unknown gene	0.0	683	683	100	222	yes
AT2G15690	AT2G15690.1		Tetratricopeptide repeat (TPR)-like superfamily protein	AT2G15680.1		Calcium-binding EF-hand family protein	0.0	647	647	100	223	yes
AT2G15680	AT2G15680.1		Calcium-binding EF-hand family protein	AT2G15690.1		Tetratricopeptide repeat (TPR)-like superfamily protein	0.0	647	647	100	224	yes
AT2G21185	AT2G21185.1		unknown protein	AT2G21187.1		other RNA	0.0	516	516	100	225	yes
AT2G19330	AT2G19330.1	PIRL6	plant intracellular ras group-related LRR 6	AT2G19340.1		Oligosaccharyltransferase complex/magnesium transporter family protein	0.0	672	672	100	226	yes
AT2G30615	AT2G30615.1		BEST Arabidopsis thaliana protein match is: F-box and associated interaction domains-containing protein (TAIR:AT2G43445.1)	AT2G30600.5		BTB/POZ domain-containing protein	0.0	503	503	100	227	yes
AT2G32900	AT2G32900.1	ATZW10	centromere/kinetochore protein, putative (ZW10)	AT2G32890.1	RALFL17	RALF-like 17	0.0	385	385	100	228	yes
AT2G31890	AT2G31890.1	ATRAP, RAP	RAP	AT2G31880.1	SOBIR1, EVR	Leucine-rich repeat protein kinase family protein	0.0	478	478	100	229	yes
AT2G31880	AT2G31880.1	SOBIR1, EVR	Leucine-rich repeat protein kinase family protein	AT2G31890.1	ATRAP, RAP	RAP	0.0	478	478	100	230	yes
AT2G19340	AT2G19340.1		Oligosaccharyltransferase complex/magnesium transporter family protein	AT2G19330.1	PIRL6	plant intracellular ras group-related LRR 6	0.0	672	672	100	231	yes
AT2G19570	AT2G19570.1	CDA1, AT-CDA1, DESZ	cytidine deaminase 1	AT2G19572.1		Potential natural antisense gene, locus overlaps with AT2G19570	0.0	1025	1025	100	232	yes
AT2G18670	AT2G18670.1		RING/U-box superfamily protein	AT2G18680.1		unknown protein	0.0	950	950	100	233	yes
AT2G30900	AT2G30900.1	TBL43	TRICHOME BIREFRINGENCE-LIKE 43	AT2G30890.1		Cytochrome b561/ferric reductase transmembrane protein family	0.0	330	330	100	234	yes
AT2G30890	AT2G30890.1		Cytochrome b561/ferric reductase transmembrane protein family	AT2G30900.1	TBL43	TRICHOME BIREFRINGENCE-LIKE 43	0.0	330	330	100	235	yes
AT2G37360	AT2G37360.1		ABC-2 type transporter family protein	AT2G37362.1		Potential natural antisense gene, locus overlaps with AT2G37360	0.0	2234	2234	100	236	yes
AT2G40010	AT2G40010.1		Ribosomal protein L10 family protein	AT2G40008.1		other RNA	0.0	747	747	100	237	yes
AT2G45680	AT2G45680.1		TCP family transcription factor	AT2G45685.1		other RNA	0.0	1199	1199	100	238	yes
AT2G25410	AT2G25410.1		RING/U-box superfamily protein	AT2G25409.1		unknown protein	0.0	515	515	100	239	yes
AT2G13430	AT2G13430.1		unknown protein	AT2G13431.1		other RNA	1e-144	345	345	100	240	yes
AT2G39975	AT2G39975.1		CONTAINS InterPro DOMAIN/s: C2 calcium-dependent membrane targeting (InterPro:IPR000008)	AT2G39980.1		HXXXD-type acyl-transferase family protein	0.0	378	378	100	241	yes
AT2G39980	AT2G39980.1		HXXXD-type acyl-transferase family protein	AT2G39975.1		CONTAINS InterPro DOMAIN/s: C2 calcium-dependent membrane targeting (InterPro:IPR000008)	0.0	378	378	100	242	yes
AT2G33400	AT2G33400.1		unknown protein	AT2G33390.1		unknown protein	0.0	413	413	100	243	yes
AT2G33390	AT2G33390.1		unknown protein	AT2G33400.1		unknown protein	0.0	413	413	100	244	yes
AT2G19070	AT2G19070.1	SHT	spermidine hydroxycinnamoyl transferase	AT2G19060.1		SGNH hydrolase-type esterase superfamily protein	0.0	508	508	100	245	yes
AT2G19060	AT2G19060.1		SGNH hydrolase-type esterase superfamily protein	AT2G19070.1	SHT	spermidine hydroxycinnamoyl transferase	0.0	508	508	100	246	yes
AT2G04850	AT2G04850.1		Auxin-responsive family protein	AT2G04852.1		Potential natural antisense gene, locus overlaps with AT2G04850	0.0	539	539	100	247	yes
AT2G18970	AT2G18970.1		unknown protein	AT2G18969.1		BEST Arabidopsis thaliana protein match is: sequence-specific DNA binding transcription factors	1e-101	301	301	100	248	yes
AT2G15910	AT2G15910.1		CSL zinc finger domain-containing protein	AT2G15900.1		Phox-associated domain	9e-94	329	329	100	249	yes
AT2G45310	AT2G45310.1	GAE4	UDP-D-glucuronate 4-epimerase 4	AT2G45315.1		other RNA	0.0	1321	1321	100	250	yes
AT2G15900	AT2G15900.1		Phox-associated domain	AT2G15910.1		CSL zinc finger domain-containing protein	2e-93	329	329	100	251	yes
AT2G24670	AT2G24670.1		Domain of unknown function (DUF313)	AT2G24680.2		transcriptional factor B3 family protein	1e-172	305	305	100	252	yes
AT2G07736	AT2G07736.1		transposable element gene	ATMG00300.1	ORF145A	Gag-Pol-related retrotransposon family protein	0.0	438	438	100	253	yes
AT2G07737	AT2G07737.1		transposable element gene	ATMG00310.1	ORF154	RNA-directed DNA polymerase (reverse transcriptase)-related family protein	0.0	465	465	100	254	yes
AT2G32490	AT2G32490.1		pseudogene of 3'-5' exonuclease domain-containing protein	AT2G32500.1		Stress responsive alpha-beta barrel domain protein	0.0	581	581	100	255	yes
AT2G32480	AT2G32480.1	ARASP	ARABIDOPSIS SERIN PROTEASE	AT2G32470.1		F-box associated ubiquitination effector family protein	0.0	378	378	100	256	yes
AT2G32470	AT2G32470.1		F-box associated ubiquitination effector family protein	AT2G32480.1	ARASP	ARABIDOPSIS SERIN PROTEASE	0.0	378	378	100	257	yes
AT2G46570	AT2G46570.1	LAC6	laccase 6	AT2G46572.1		other RNA	0.0	1110	1110	100	258	yes
AT2G32500	AT2G32500.1		Stress responsive alpha-beta barrel domain protein	AT2G32490.1		pseudogene of 3'-5' exonuclease domain-containing protein	0.0	581	581	100	259	yes
AT2G05810	AT2G05810.1		ARM repeat superfamily protein	AT2G05812.1		Potential natural antisense gene, locus overlaps with AT2G05810	0.0	1807	1807	100	260	yes
AT2G27390	AT2G27390.1		proline-rich family protein	AT2G27389.1		unknown protein	2e-60	305	305	100	261	yes
AT2G24540	AT2G24540.1	AFR	Galactose oxidase/kelch repeat superfamily protein	AT2G24545.1		other RNA	0.0	713	713	100	262	yes
AT2G07675	AT2G07675.1		Ribosomal protein S12/S23 family protein	ATMG00980.1	RPSL2	Ribosomal protein S12/S23 family protein	0.0	378	378	100	263	yes
AT2G44130	AT2G44130.1		Galactose oxidase/kelch repeat superfamily protein	AT2G44140.1		Peptidase family C54 protein	0.0	1445	1445	100	264	yes
AT2G07674	AT2G07674.1		Unknown conserved protein	ATMG01010.1	ORF118	Unknown conserved protein	0.0	323	323	100	265	yes
AT2G07751	AT2G07751.1		NADH:ubiquinone/plastoquinone oxidoreductase, chain 3 protein	ATMG00990.1	NAD3	NADH dehydrogenase 3	0.0	357	357	100	266	yes
AT2G30985	AT2G30985.1		unknown protein	AT2G30984.1		other RNA	0.0	485	485	100	267	yes
AT2G29760	AT2G29760.1	OTP81	Tetratricopeptide repeat (TPR)-like superfamily protein	AT2G29770.1		Galactose oxidase/kelch repeat superfamily protein	6e-96	344	344	100	268	yes
AT2G29770	AT2G29770.1		Galactose oxidase/kelch repeat superfamily protein	AT2G29760.1	OTP81	Tetratricopeptide repeat (TPR)-like superfamily protein	3e-96	344	344	100	269	yes
AT2G07685	AT2G07685.1		transposable element gene	ATMG00760.1	ORF109B	hypothetical protein	0.0	330	330	100	270	yes
AT2G44140	AT2G44140.1		Peptidase family C54 protein	AT2G44130.1		Galactose oxidase/kelch repeat superfamily protein	0.0	1445	1445	100	271	yes
AT2G07689	AT2G07689.1		NADH-Ubiquinone/plastoquinone (complex I) protein	ATMG01320.1	NAD2B, NAD2.2, NAD2	NADH dehydrogenase 2B	0.0	571	571	100	272	yes
AT2G07691	AT2G07691.1		unknown protein	ATMG01310.1	ORF136B	hypothetical protein	0.0	411	411	100	273	yes
AT2G07692	AT2G07692.1		unknown protein	ATMG01300.1	ORF136A	hypothetical protein	0.0	411	411	100	274	yes
AT2G09800	AT2G09800.1		transposable element gene	AT2G09795.1		other RNA	0.0	898	898	100	275	yes
AT2G35640	AT2G35640.1		Homeodomain-like superfamily protein	AT2G35637.1		other RNA	0.0	818	818	100	276	yes
AT2G35940	AT2G35940.1	BLH1, EDA29	BEL1-like homeodomain 1	AT2G35945.1		other RNA	0.0	813	813	100	277	yes
AT2G29240	AT2G29240.1		transposable element gene	AT5G44890.1		transposable element gene	0.0	2980	2980	100	278	yes
AT2G35740	AT2G35740.1	ATINT3, INT3	nositol transporter 3	AT2G35738.1		other RNA	0.0	777	777	100	279	yes
AT2G07713	AT2G07713.1		unknown protein	ATMG00540.1	ORF102B	hypothetical protein	0.0	369	369	100	280	yes
AT2G07717	AT2G07717.1	| pseudogene, similar to NADH-ubiquinone oxidoreductase chain 4 (EC 1.6.5.3). (Field mustard), blastp match of 99% identity and 2.0e-226 P-value to SP|Q04050	NU4M_BRACM NADH-ubiquinone oxidoreductase chain 4 (EC 1.6.5.3). (Field mustard) {Brassica campestris}	ATMG00580.1	NAD4	NADH dehydrogenase subunit 4	0.0	1398	1398	100	281	yes
AT2G07707	AT2G07707.1		Plant mitochondrial ATPase, F0 complex, subunit 8 protein	ATMG00480.1	ORFB, ATP8	Plant mitochondrial ATPase, F0 complex, subunit 8 protein	0.0	477	477	100	282	yes
AT2G07716	AT2G07716.1	| pseudogene, similar to orfx, blastp match of 85% identity and 5.5e-116 P-value to GP|287897|emb|CAA42649.1|	X60046 orfx {Oenothera berteriana}	ATMG00570.1	ORFX	Sec-independent periplasmic protein translocase	0.0	813	813	100	283	yes
AT2G01860	AT2G01860.1	EMB975	Tetratricopeptide repeat (TPR)-like superfamily protein	AT2G01870.1		unknown protein	0.0	449	449	100	284	yes
AT2G01870	AT2G01870.1		unknown protein	AT2G01860.1	EMB975	Tetratricopeptide repeat (TPR)-like superfamily protein	0.0	449	449	100	285	yes
AT2G07215	AT2G07215.1		unknown protein	AT2G07213.1		other RNA	1e-115	637	637	100	286	yes
AT2G42930	AT2G42930.1		Carbohydrate-binding X8 domain superfamily protein	AT2G42920.1		Pentatricopeptide repeat (PPR-like) superfamily protein	0.0	405	405	100	287	yes
AT2G42940	AT2G42940.1		Predicted AT-hook DNA-binding family protein	AT2G42920.1		Pentatricopeptide repeat (PPR-like) superfamily protein	0.0	1028	1028	100	288	yes
AT2G01280	AT2G01280.1	MEE65	Cyclin/Brf1-like TBP-binding protein	AT2G01290.1	RPI2	ribose-5-phosphate isomerase 2	0.0	476	476	100	289	yes
AT2G42920	AT2G42920.1		Pentatricopeptide repeat (PPR-like) superfamily protein	AT2G42940.1		Predicted AT-hook DNA-binding family protein	0.0	1028	1028	100	290	yes
AT2G01290	AT2G01290.1	RPI2	ribose-5-phosphate isomerase 2	AT2G01280.1	MEE65	Cyclin/Brf1-like TBP-binding protein	0.0	476	476	100	291	yes
AT2G07734	AT2G07734.1		Alpha-L RNA-binding motif/Ribosomal protein S4 family protein	ATMG00290.1	RPS4	mitochondrial ribosomal protein S4	0.0	1089	1089	100	292	yes
AT2G30360	AT2G30360.1	CIPK11, PKS5, SIP4, SNRK3.22	SOS3-interacting protein 4	AT2G30362.1		other RNA	0.0	1257	1257	100	293	yes
AT2G37910	AT2G37910.1		cation/hydrogen exchanger, putative (CHX21)	AT2G37920.1	emb1513	copper ion transmembrane transporters	0.0	429	429	100	294	yes
AT2G07776	AT2G07776.2		unknown protein	ATMG00530.1	ORF109	hypothetical protein	0.0	330	330	100	295	yes
AT2G07749	AT2G07749.1		Mitovirus RNA-dependent RNA polymerase	ATMG01110.1	ORF251	Mitovirus RNA-dependent RNA polymerase	0.0	732	732	100	296	yes
AT2G07731	AT2G07731.1	| pseudogene, similar to NADH-ubiquinone oxidoreductase chain 6 (EC 1.6.5.3). (Field mustard), blastp match of 96% identity and 3.7e-99 P-value to SP|Q01825	NU6M_ARATH NADH-ubiquinone oxidoreductase chain 6 (EC 1.6.5.3). (Field mustard) {Brassica campestris}	ATMG00270.1	NAD6	NADH dehydrogenase 6	0.0	618	618	100	297	yes
AT2G07729	AT2G07729.1		transposable element gene	ATMG00240.1	ORF111A	Gag-Pol-related retrotransposon family protein	0.0	336	336	100	298	yes
AT2G07678	AT2G07678.1		unknown protein	ATMG00920.1	ORF215B	hypothetical protein	0.0	642	642	100	299	yes
AT2G07696	AT2G07696.1		Ribosomal protein S7p/S5e family protein	ATMG01270.1	RPS7	mitochondrial ribosomal protein S7	0.0	447	447	100	300	yes
AT2G24760	AT2G24760.1		transposable element gene	AT2G24755.1		other RNA	0.0	1723	1723	100	301	yes
AT2G05915	AT2G05915.1		unknown protein	AT2G05914.1		Potential natural antisense gene, locus overlaps with AT2G05915	1e-165	352	352	100	302	yes
AT2G07697	AT2G07697.1		transposable element gene	ATMG01230.1	ORF145B	hypothetical protein	0.0	438	438	100	303	yes
AT2G07702	AT2G07702.1		unknown protein	ATMG01140.1	ORF152B	hypothetical protein	0.0	449	449	100	304	yes
AT2G07701	AT2G07701.1		unknown protein	ATMG01150.1	ORF106G	hypothetical protein	0.0	321	321	100	305	yes
AT2G37920	AT2G37920.1	emb1513	copper ion transmembrane transporters	AT2G37910.1		cation/hydrogen exchanger, putative (CHX21)	0.0	429	429	100	306	yes
AT2G07725	AT2G07725.1		Ribosomal L5P family protein	ATMG00210.1	RPL5	ribosomal protein L5	0.0	558	558	100	307	yes
AT2G33845	AT2G33845.1		Nucleic acid-binding, OB-fold-like protein	AT2G33847.1		unknown protein	0.0	338	338	100	308	yes
AT2G07719	AT2G07719.1		Putative membrane lipoprotein	ATMG00610.1	ORF161	Putative membrane lipoprotein	0.0	486	486	100	309	yes
AT2G44110	AT2G44110.2	MLO15, ATMLO15	Seven transmembrane MLO family protein	AT2G44100.1	ATGDI1, AT-GDI1, GDI1	guanosine nucleotide diphosphate dissociation inhibitor 1	1e-142	696	696	100	310	yes
AT2G42830	AT2G42830.2	SHP2, AGL5	K-box region and MADS-box transcription factor family protein	AT2G42835.1		other RNA	1e-128	324	324	100	311	yes
AT2G31751	AT2G31751.1		unknown gene	AT2G31750.1	UGT74D1	UDP-glucosyl transferase 74D1	0.0	683	683	100	312	yes
AT2G45315	AT2G45315.1		other RNA	AT2G45310.1	GAE4	UDP-D-glucuronate 4-epimerase 4	0.0	1311	1311	100	313	yes
AT2G24755	AT2G24755.1		other RNA	AT2G24760.1		transposable element gene	0.0	1723	1723	100	314	yes
AT2G09795	AT2G09795.1		other RNA	AT2G09800.1		transposable element gene	0.0	898	898	100	315	yes
AT2G21187	AT2G21187.1		other RNA	AT2G21185.1		unknown protein	0.0	516	516	100	316	yes
AT2G35945	AT2G35945.1		other RNA	AT2G35940.1	BLH1, EDA29	BEL1-like homeodomain 1	0.0	813	813	100	317	yes
AT2G33847	AT2G33847.1		unknown protein	AT2G33845.1		Nucleic acid-binding, OB-fold-like protein	0.0	338	338	100	318	yes
AT2G24545	AT2G24545.1		other RNA	AT2G24540.1	AFR	Galactose oxidase/kelch repeat superfamily protein	0.0	713	713	100	319	yes
AT2G42835	AT2G42835.1		other RNA	AT2G42830.2	SHP2, AGL5	K-box region and MADS-box transcription factor family protein	1e-128	324	324	100	320	yes
AT2G35738	AT2G35738.1		other RNA	AT2G35740.1	ATINT3, INT3	nositol transporter 3	0.0	777	777	100	321	yes
AT2G35637	AT2G35637.1		other RNA	AT2G35640.1		Homeodomain-like superfamily protein	0.0	845	845	100	322	yes
AT2G30362	AT2G30362.1		other RNA	AT2G30360.1	CIPK11, PKS5, SIP4, SNRK3.22	SOS3-interacting protein 4	0.0	1257	1257	100	323	yes
AT2G42247	AT2G42247.1		other RNA	AT2G42250.1	CYP712A1	cytochrome P450, family 712, subfamily A, polypeptide 1	0.0	1253	1253	100	324	yes
AT2G40008	AT2G40008.1		other RNA	AT2G40010.1		Ribosomal protein L10 family protein	0.0	747	747	100	325	yes
AT2G13431	AT2G13431.1		other RNA	AT2G13430.1		unknown protein	1e-144	345	345	100	326	yes
AT2G23672	AT2G23672.1		other RNA	AT2G23670.1	YCF37	homolog of Synechocystis YCF37	1e-163	566	566	100	327	yes
AT2G07815	AT2G07815.1		BEST Arabidopsis thaliana protein match is: cytochrome C biogenesis 452 (TAIR:ATMG00180.1)	ATMG00180.1	CCB452	cytochrome C biogenesis 452	1e-103	317	317	100	328	yes
AT2G45685	AT2G45685.1		other RNA	AT2G45680.1		TCP family transcription factor	0.0	1199	1199	100	329	yes
AT2G30984	AT2G30984.1		other RNA	AT2G30985.1		unknown protein	0.0	485	485	100	330	yes
AT2G25409	AT2G25409.1		unknown protein	AT2G25410.1		RING/U-box superfamily protein	0.0	515	515	100	331	yes
AT2G18969	AT2G18969.1		BEST Arabidopsis thaliana protein match is: sequence-specific DNA binding transcription factors	AT2G18970.1		unknown protein	1e-101	301	301	100	332	yes
AT2G07213	AT2G07213.1		other RNA	AT2G07215.1		unknown protein	1e-115	637	637	100	333	yes
AT2G26882	AT2G26882.1		other RNA	AT2G26880.1	AGL41	AGAMOUS-like 41	0.0	685	685	100	334	yes
AT2G46572	AT2G46572.1		other RNA	AT2G46570.1	LAC6	laccase 6	0.0	1110	1110	100	335	yes
AT2G04852	AT2G04852.1		Potential natural antisense gene, locus overlaps with AT2G04850	AT2G04850.1		Auxin-responsive family protein	0.0	539	539	100	336	yes
AT2G07663	AT2G07663.1		Pseudogene of AT2G07776	ATMG00530.1	ORF109	hypothetical protein	0.0	330	330	100	337	yes
AT2G07809	AT2G07809.1		Pseudogene of ATMG00600	ATMG00600.1	ORF106C	hypothetical protein	0.0	321	321	100	338	yes
AT2G07812	AT2G07812.1		Pseudogene of ATMG01100	ATMG01100.1	ORF105A	hypothetical protein	1e-180	318	318	100	339	yes
AT2G23740	AT2G23740.2		nucleic acid binding	AT2G23755.1		unknown protein	2e-93	336	336	100	340	yes
AT2G30600	AT2G30600.5		BTB/POZ domain-containing protein	AT2G30615.1		BEST Arabidopsis thaliana protein match is: F-box and associated interaction domains-containing protein (TAIR:AT2G43445.1)	0.0	503	503	100	341	yes
AT2G27389	AT2G27389.1		unknown protein	AT2G27390.1		proline-rich family protein	4e-60	305	305	100	342	yes
AT2G05812	AT2G05812.1		Potential natural antisense gene, locus overlaps with AT2G05810	AT2G05810.1		ARM repeat superfamily protein	0.0	1807	1807	100	343	yes
AT2G19572	AT2G19572.1		Potential natural antisense gene, locus overlaps with AT2G19570	AT2G19570.1	CDA1, AT-CDA1, DESZ	cytidine deaminase 1	0.0	1025	1025	100	344	yes
AT2G37362	AT2G37362.1		Potential natural antisense gene, locus overlaps with AT2G37360	AT2G37360.1		ABC-2 type transporter family protein	0.0	2234	2234	100	345	yes
AT2G24680	AT2G24680.2		transcriptional factor B3 family protein	AT2G24670.1		Domain of unknown function (DUF313)	1e-172	305	305	100	346	yes
AT2G05914	AT2G05914.1		Potential natural antisense gene, locus overlaps with AT2G05915	AT2G05915.1		unknown protein	1e-165	352	352	100	347	yes
AT3G13060	AT3G13060.2	ECT5	evolutionarily conserved C-terminal region 5	AT3G13061.1		other RNA	0.0	605	605	100	348	yes
AT3G01830	AT3G01830.1		Calcium-binding EF-hand family protein	AT3G01840.1		Protein kinase superfamily protein	0.0	552	552	100	349	yes
AT3G03300	AT3G03300.1	DCL2, ATDCL2	dicer-like 2	AT3G03305.1		Calcineurin-like metallo-phosphoesterase superfamily protein	0.0	515	515	100	350	yes
AT3G01840	AT3G01840.1		Protein kinase superfamily protein	AT3G01830.1		Calcium-binding EF-hand family protein	0.0	552	552	100	351	yes
AT3G35707	AT3G35707.1		transposable element gene	AT3G33225.1		transposable element gene	0.0	1428	1428	100	352	yes
AT3G03305	AT3G03305.1		Calcineurin-like metallo-phosphoesterase superfamily protein	AT3G03300.1	DCL2, ATDCL2	dicer-like 2	0.0	515	515	100	353	yes
AT3G09170	AT3G09170.1		transposable element gene	AT1G34610.1		transposable element gene	0.0	2955	2956	100	354	yes
AT3G59690	AT3G59690.1	IQD13	IQ-domain 13	AT3G59695.1		other RNA	0.0	1339	1339	100	355	yes
AT3G12010	AT3G12010.1		FUNCTIONS IN: molecular_function unknown	AT3G12012.1	CPuORF20	conserved peptide upstream open reading frame 20	0.0	2699	2699	100	356	yes
AT3G05930	AT3G05930.1	GLP8	germin-like protein 8	AT3G05932.1		Potential natural antisense gene, locus overlaps with AT3G05930	0.0	651	651	100	357	yes
AT3G05900	AT3G05900.1		neurofilament protein-related	AT3G05905.1		other RNA	0.0	1923	1923	100	358	yes
AT3G33076	AT3G33076.1		transposable element gene	AT3G33084.1		transposable element gene	0.0	4718	4719	100	359	yes
AT3G04800	AT3G04800.1	ATTIM23-3, TIM23-3	translocase inner membrane subunit 23-3	AT3G04790.1		Ribose 5-phosphate isomerase, type A protein	0.0	567	567	100	360	yes
AT3G61030	AT3G61030.1		Calcium-dependent lipid-binding (CaLB domain) family protein	AT3G60950.1		C2 calcium/lipid-binding endonuclease/exonuclease/phosphatase	0.0	1664	1664	100	361	yes
AT3G52610	AT3G52610.1		unknown protein	AT3G52605.1		other RNA	0.0	745	745	100	362	yes
AT3G27360	AT3G27360.1		Histone superfamily protein	AT3G27380.1	SDH2-1	succinate dehydrogenase 2-1	0.0	328	328	100	363	yes
AT3G04790	AT3G04790.1		Ribose 5-phosphate isomerase, type A protein	AT3G04800.1	ATTIM23-3, TIM23-3	translocase inner membrane subunit 23-3	0.0	567	567	100	364	yes
AT3G46660	AT3G46660.1	UGT76E12	UDP-glucosyl transferase 76E12	AT3G46658.1		other RNA	0.0	1789	1789	100	365	yes
AT3G18000	AT3G18000.1	NMT1, XPL1, PEAMT	S-adenosyl-L-methionine-dependent methyltransferases superfamily protein	AT3G17998.1	CPuORF30	conserved peptide upstream open reading frame 30	0.0	1911	1911	100	366	yes
AT3G02470	AT3G02470.1	SAMDC	S-adenosylmethionine decarboxylase	AT3G02468.1	CPuORF9	conserved peptide upstream open reading frame 9	0.0	1797	1797	100	367	yes
AT3G24330	AT3G24330.1		O-Glycosyl hydrolases family 17 protein	AT3G24332.1		other RNA	0.0	1404	1404	100	368	yes
AT3G26530	AT3G26530.1		transposable element gene	AT5G44890.1		transposable element gene	0.0	3048	3048	100	369	yes
AT3G22234	AT3G22234.1		pseudogene, putative ribulose 1,5-bisphosphate carboxylase, similar to ribulose 1,5-bisphosphate carboxylase GB:AAA82567 from (Ludwigia peruviana)	AT3G22238.1		pseudogene, putative ribulose 1,5-bisphosphate carboxylase, similar to ribulose 1,5-bisphosphate carboxylase GB:AAA82567 from (Ludwigia peruviana)	0.0	574	574	100	370	yes
AT3G22238	AT3G22238.1		pseudogene, putative ribulose 1,5-bisphosphate carboxylase, similar to ribulose 1,5-bisphosphate carboxylase GB:AAA82567 from (Ludwigia peruviana)	AT3G22234.1		pseudogene, putative ribulose 1,5-bisphosphate carboxylase, similar to ribulose 1,5-bisphosphate carboxylase GB:AAA82567 from (Ludwigia peruviana)	0.0	574	574	100	371	yes
AT3G60955	AT3G60955.1	CYP76C8P	a cytochrome P450 pseudogene. overlaps with a real gene on the other strand.	AT3G60950.1		C2 calcium/lipid-binding endonuclease/exonuclease/phosphatase	0.0	563	563	100	372	yes
AT3G57970	AT3G57970.1		Emsy N Terminus (ENT)/ plant Tudor-like domains-containing protein	AT3G57965.1		Potential natural antisense gene, locus overlaps with AT3G57970	1e-119	560	560	100	373	yes
AT3G54080	AT3G54080.1		Concanavalin A-like lectin family protein	AT3G54085.1		Yos1-like protein	0.0	442	442	100	374	yes
AT3G19000	AT3G19000.1		2-oxoglutarate (2OG) and Fe(II)-dependent oxygenase superfamily protein	AT3G19002.1		other RNA	0.0	523	523	100	375	yes
AT3G57765	AT3G57765.1	U2.3	U2.3	AT3G57770.1		Protein kinase superfamily protein	0.0	591	591	100	376	yes
AT3G01350	AT3G01350.1		Major facilitator superfamily protein	AT3G01360.1		Family of unknown function (DUF716)	0.0	769	769	100	377	yes
AT3G01360	AT3G01360.1		Family of unknown function (DUF716)	AT3G01350.1		Major facilitator superfamily protein	0.0	769	769	100	378	yes
AT3G01470	AT3G01470.1	ATHB-1, ATHB1, HD-ZIP-1, HAT5, HB-1	homeobox 1	AT3G01472.1	CPuORF33	conserved peptide upstream open reading frame 33	0.0	1262	1262	100	379	yes
AT3G57770	AT3G57770.1		Protein kinase superfamily protein	AT3G57765.1	U2.3	U2.3	0.0	591	591	100	380	yes
AT3G60950	AT3G60950.1		C2 calcium/lipid-binding endonuclease/exonuclease/phosphatase	AT3G61030.1		Calcium-dependent lipid-binding (CaLB domain) family protein	0.0	1664	1664	100	381	yes
AT3G45290	AT3G45290.1	MLO3, ATMLO3	Seven transmembrane MLO family protein	AT3G45300.1	IVD, ATIVD, IVDH	isovaleryl-CoA-dehydrogenase	1e-154	658	658	100	382	yes
AT3G51240	AT3G51240.1	F3H, TT6, F3'H	flavanone 3-hydroxylase	AT3G51238.1		other RNA	0.0	1419	1419	100	383	yes
AT3G20730	AT3G20730.1		Tetratricopeptide repeat (TPR)-like superfamily protein	AT3G20740.1	FIE, FIS3, FIE1	Transducin/WD40 repeat-like superfamily protein	1e-179	318	318	100	384	yes
AT3G21760	AT3G21760.1	HYR1	UDP-Glycosyltransferase superfamily protein	AT3G21755.1		other RNA	0.0	1462	1462	100	385	yes
AT3G21780	AT3G21780.1	UGT71B6	UDP-glucosyl transferase 71B6	AT3G21781.1		other RNA	0.0	331	331	100	386	yes
AT3G01140	AT3G01140.1	MYB106, NOK, AtMYB106	myb domain protein 106	AT3G01142.1		other RNA	0.0	1232	1232	100	387	yes
AT3G25820	AT3G25820.1	ATTPS-CIN, TPS-CIN	terpene synthase-like sequence-1,8-cineole	AT3G25830.1	ATTPS-CIN, TPS-CIN	terpene synthase-like sequence-1,8-cineole	0.0	1943	1943	100	388	yes
AT3G45300	AT3G45300.1	IVD, ATIVD, IVDH	isovaleryl-CoA-dehydrogenase	AT3G45290.1	MLO3, ATMLO3	Seven transmembrane MLO family protein	1e-154	658	658	100	389	yes
AT3G02030	AT3G02030.1		transferases, transferring acyl groups other than amino-acyl groups	AT3G02040.1	SRG3	senescence-related gene 3	0.0	681	681	100	390	yes
AT3G25830	AT3G25830.1	ATTPS-CIN, TPS-CIN	terpene synthase-like sequence-1,8-cineole	AT3G25820.1	ATTPS-CIN, TPS-CIN	terpene synthase-like sequence-1,8-cineole	0.0	1943	1943	100	391	yes
AT3G20740	AT3G20740.1	FIE, FIS3, FIE1	Transducin/WD40 repeat-like superfamily protein	AT3G20730.1		Tetratricopeptide repeat (TPR)-like superfamily protein	1e-180	318	318	100	392	yes
AT3G02040	AT3G02040.1	SRG3	senescence-related gene 3	AT3G02030.1		transferases, transferring acyl groups other than amino-acyl groups	0.0	681	681	100	393	yes
AT3G21370	AT3G21370.1	BGLU19	beta glucosidase 19	AT3G21360.1		2-oxoglutarate (2OG) and Fe(II)-dependent oxygenase superfamily protein	0.0	447	447	100	394	yes
AT3G22120	AT3G22120.1	CWLP	cell wall-plasma membrane linker protein	AT3G22121.1		other RNA	1e-118	329	329	100	395	yes
AT3G60990	AT3G60990.1		Domain of unknown function (DUF23)	AT5G48190.1		Domain of unknown function (DUF23)	1e-175	309	309	100	396	yes
AT3G21360	AT3G21360.1		2-oxoglutarate (2OG) and Fe(II)-dependent oxygenase superfamily protein	AT3G21370.1	BGLU19	beta glucosidase 19	0.0	447	447	100	397	yes
AT3G51070	AT3G51070.1		S-adenosyl-L-methionine-dependent methyltransferases superfamily protein	AT3G51075.1		other RNA	0.0	1246	1246	100	398	yes
AT3G26470	AT3G26470.1		Powdery mildew resistance protein, RPW8 domain	AT3G26480.1		Transducin family protein / WD-40 repeat family protein	0.0	347	347	100	399	yes
AT3G12500	AT3G12500.1	ATHCHIB, PR3, PR-3, CHI-B, B-CHI, HCHIB	basic chitinase	AT3G12502.1		other RNA	0.0	454	454	100	400	yes
AT3G27130	AT3G27130.1		BEST Arabidopsis thaliana protein match is: P-loop containing nucleoside triphosphate hydrolases superfamily protein (TAIR:AT3G27120.1)	AT3G27120.1		P-loop containing nucleoside triphosphate hydrolases superfamily protein	0.0	525	525	100	401	yes
AT3G27120	AT3G27120.1		P-loop containing nucleoside triphosphate hydrolases superfamily protein	AT3G27130.1		BEST Arabidopsis thaliana protein match is: P-loop containing nucleoside triphosphate hydrolases superfamily protein (TAIR:AT3G27120.1)	0.0	525	525	100	402	yes
AT3G26480	AT3G26480.1		Transducin family protein / WD-40 repeat family protein	AT3G26470.1		Powdery mildew resistance protein, RPW8 domain	0.0	347	347	100	403	yes
AT3G06870	AT3G06870.1		proline-rich family protein	AT3G06868.1		unknown protein	0.0	744	744	100	404	yes
AT3G58790	AT3G58790.1	GAUT15	galacturonosyltransferase 15	AT3G58780.3	SHP1	K-box region and MADS-box transcription factor family protein	0.0	379	379	100	405	yes
AT3G52070	AT3G52070.1		unknown protein	AT3G52072.1		other RNA	0.0	410	410	100	406	yes
AT3G27180	AT3G27180.1		S-adenosyl-L-methionine-dependent methyltransferases superfamily protein	AT3G27170.1	CLC-B, ATCLC-B	chloride channel B	0.0	362	362	100	407	yes
AT3G45240	AT3G45240.1	GRIK1, ATSNAK2	geminivirus rep interacting kinase 1	AT3G45242.1	CPuORF61	conserved peptide upstream open reading frame 61	0.0	1868	1868	100	408	yes
AT3G01200	AT3G01200.1	AtRP2, RP2	PPDK regulatory protein 2	AT3G01202.1		other RNA	0.0	1037	1037	100	409	yes
AT3G56410	AT3G56410.2		Protein of unknown function (DUF3133)	AT3G56408.1		other RNA	0.0	1809	1809	100	410	yes
AT3G30385	AT3G30385.1		Protein of unknown function (DUF784)	AT3G30387.1		Protein of unknown function (DUF784)	0.0	348	348	100	411	yes
AT3G30386	AT3G30386.1		Encodes a ECA1 gametogenesis related family protein [pseudogene]	AT3G30388.1		Encodes a ECA1 gametogenesis related family protein [pseudogene]	0.0	345	345	100	412	yes
AT3G30387	AT3G30387.1		Protein of unknown function (DUF784)	AT3G30385.1		Protein of unknown function (DUF784)	0.0	348	348	100	413	yes
AT3G30388	AT3G30388.1		Encodes a ECA1 gametogenesis related family protein [pseudogene]	AT3G30386.1		Encodes a ECA1 gametogenesis related family protein [pseudogene]	0.0	345	345	100	414	yes
AT3G52605	AT3G52605.1		other RNA	AT3G52610.1		unknown protein	0.0	745	745	100	415	yes
AT3G59695	AT3G59695.1		other RNA	AT3G59690.1	IQD13	IQ-domain 13	0.0	1339	1339	100	416	yes
AT3G51075	AT3G51075.1		other RNA	AT3G51070.1		S-adenosyl-L-methionine-dependent methyltransferases superfamily protein	0.0	1246	1246	100	417	yes
AT3G46658	AT3G46658.1		other RNA	AT3G46660.1	UGT76E12	UDP-glucosyl transferase 76E12	0.0	1789	1789	100	418	yes
AT3G01202	AT3G01202.1		other RNA	AT3G01200.1	AtRP2, RP2	PPDK regulatory protein 2	0.0	1037	1037	100	419	yes
AT3G58795	AT3G58795.1		other RNA	AT3G58790.1	GAUT15	galacturonosyltransferase 15	1e-151	466	466	100	420	yes
AT3G52072	AT3G52072.1		other RNA	AT3G52070.1		unknown protein	0.0	410	410	100	421	yes
AT3G12502	AT3G12502.1		other RNA	AT3G12500.1	ATHCHIB, PR3, PR-3, CHI-B, B-CHI, HCHIB	basic chitinase	0.0	454	454	100	422	yes
AT3G21755	AT3G21755.1		other RNA	AT3G21760.1	HYR1	UDP-Glycosyltransferase superfamily protein	0.0	1462	1462	100	423	yes
AT3G54085	AT3G54085.1		Yos1-like protein	AT3G54080.1		Concanavalin A-like lectin family protein	0.0	442	442	100	424	yes
AT3G01142	AT3G01142.1		other RNA	AT3G01140.1	MYB106, NOK, AtMYB106	myb domain protein 106	0.0	1232	1232	100	425	yes
AT3G49668	AT3G49668.1		other RNA	AT3G49670.1	BAM2	Leucine-rich receptor-like protein kinase family protein	1e-155	391	391	100	426	yes
AT3G12012	AT3G12012.1	CPuORF20	conserved peptide upstream open reading frame 20	AT3G12010.1		FUNCTIONS IN: molecular_function unknown	0.0	2699	2699	100	427	yes
AT3G45242	AT3G45242.1	CPuORF61	conserved peptide upstream open reading frame 61	AT3G45240.1	GRIK1, ATSNAK2	geminivirus rep interacting kinase 1	0.0	1868	1868	100	428	yes
AT3G02468	AT3G02468.1	CPuORF9	conserved peptide upstream open reading frame 9	AT3G02470.1	SAMDC	S-adenosylmethionine decarboxylase	0.0	1797	1797	100	429	yes
AT3G01472	AT3G01472.1	CPuORF33	conserved peptide upstream open reading frame 33	AT3G01470.1	ATHB-1, ATHB1, HD-ZIP-1, HAT5, HB-1	homeobox 1	0.0	1262	1262	100	430	yes
AT3G17998	AT3G17998.1	CPuORF30	conserved peptide upstream open reading frame 30	AT3G18000.1	NMT1, XPL1, PEAMT	S-adenosyl-L-methionine-dependent methyltransferases superfamily protein	0.0	1911	1911	100	431	yes
AT3G27415	AT3G27415.1		unknown protein	AT3G27416.1		unknown protein	0.0	647	647	100	432	yes
AT3G21781	AT3G21781.1		other RNA	AT3G21780.1	UGT71B6	UDP-glucosyl transferase 71B6	0.0	331	331	100	433	yes
AT3G51238	AT3G51238.1		other RNA	AT3G51240.1	F3H, TT6, F3'H	flavanone 3-hydroxylase	0.0	1411	1411	100	434	yes
AT3G05905	AT3G05905.1		other RNA	AT3G05900.1		neurofilament protein-related	0.0	1923	1923	100	435	yes
AT3G56408	AT3G56408.1		other RNA	AT3G56410.2		Protein of unknown function (DUF3133)	0.0	1809	1809	100	436	yes
AT3G06868	AT3G06868.1		unknown protein	AT3G06870.1		proline-rich family protein	0.0	750	750	100	437	yes
AT3G27416	AT3G27416.1		unknown protein	AT3G27415.1		unknown protein	0.0	647	647	100	438	yes
AT3G13061	AT3G13061.1		other RNA	AT3G13060.2	ECT5	evolutionarily conserved C-terminal region 5	0.0	605	605	100	439	yes
AT3G19002	AT3G19002.1		other RNA	AT3G19000.1		2-oxoglutarate (2OG) and Fe(II)-dependent oxygenase superfamily protein	0.0	523	523	100	440	yes
AT3G24332	AT3G24332.1		other RNA	AT3G24330.1		O-Glycosyl hydrolases family 17 protein	0.0	1404	1404	100	441	yes
AT3G22121	AT3G22121.1		other RNA	AT3G22120.1	CWLP	cell wall-plasma membrane linker protein	1e-111	366	366	100	442	yes
AT3G05932	AT3G05932.1		Potential natural antisense gene, locus overlaps with AT3G05930	AT3G05930.1	GLP8	germin-like protein 8	0.0	651	651	100	443	yes
AT3G58780	AT3G58780.3	SHP1	K-box region and MADS-box transcription factor family protein	AT3G58790.1	GAUT15	galacturonosyltransferase 15	0.0	379	379	100	444	yes
AT3G57965	AT3G57965.1		Potential natural antisense gene, locus overlaps with AT3G57970	AT3G57970.1		Emsy N Terminus (ENT)/ plant Tudor-like domains-containing protein	1e-119	560	560	100	445	yes
AT4G31250	AT4G31250.1		Leucine-rich repeat protein kinase family protein	AT4G31248.1		other RNA	0.0	1434	1434	100	446	yes
AT4G14840	AT4G14840.1		unknown protein	AT4G14830.1	HSP1	unknown protein	0.0	442	442	100	447	yes
AT4G14830	AT4G14830.1	HSP1	unknown protein	AT4G14840.1		unknown protein	0.0	442	442	100	448	yes
AT4G05200	AT4G05200.1	CRK25	cysteine-rich RLK (RECEPTOR-like protein kinase) 25	AT4G05190.1	ATK5	kinesin 5	0.0	383	383	100	449	yes
AT4G23540	AT4G23540.1		ARM repeat superfamily protein	AT4G23530.1		Protein of unknown function (DUF793)	0.0	385	385	100	450	yes
AT4G23530	AT4G23530.1		Protein of unknown function (DUF793)	AT4G23540.1		ARM repeat superfamily protein	0.0	375	375	100	451	yes
AT4G37410	AT4G37410.1	CYP81F4	cytochrome P450, family 81, subfamily F, polypeptide 4	AT4G37409.1		unknown protein	0.0	1521	1521	100	452	yes
AT4G26540	AT4G26540.1		Leucine-rich repeat receptor-like protein kinase family protein	AT4G26542.1		Potential natural antisense gene, locus overlaps with AT4G26540	0.0	2346	2346	100	453	yes
AT4G26490	AT4G26490.1		Late embryogenesis abundant (LEA) hydroxyproline-rich glycoprotein family	AT4G26488.1		other RNA	0.0	965	965	100	454	yes
AT4G28160	AT4G28160.1		hydroxyproline-rich glycoprotein family protein	AT4G28162.1		Potential natural antisense gene, locus overlaps with AT4G28160	0.0	494	494	100	455	yes
AT4G21370	AT4G21370.1	PSEUDOSRKA	S-locus protein kinase, putative	AT4G21366.1		Protein kinase superfamily protein	1e-177	387	387	100	456	yes
AT4G40080	AT4G40080.1		ENTH/ANTH/VHS superfamily protein	AT4G40085.1		other RNA	0.0	816	816	100	457	yes
AT4G26590	AT4G26590.1	ATOPT5, OPT5	oligopeptide transporter 5	AT4G26582.1		Potential natural antisense gene, locus overlaps with AT4G26590	0.0	854	854	100	458	yes
AT4G23810	AT4G23810.1	WRKY53, ATWRKY53	WRKY family transcription factor	AT4G23800.1		HMG (high mobility group) box protein	1e-177	313	313	100	459	yes
AT4G23800	AT4G23800.1		HMG (high mobility group) box protein	AT4G23810.1	WRKY53, ATWRKY53	WRKY family transcription factor	1e-176	313	313	100	460	yes
AT4G28380	AT4G28380.1		Leucine-rich repeat (LRR) family protein	AT4G28370.1		RING/U-box superfamily protein	0.0	1176	1176	100	461	yes
AT4G28370	AT4G28370.1		RING/U-box superfamily protein	AT4G28380.1		Leucine-rich repeat (LRR) family protein	0.0	1176	1176	100	462	yes
AT4G35430	AT4G35430.1		unknown protein	AT4G35440.2	CLC-E	chloride channel E	0.0	433	433	100	463	yes
AT4G36030	AT4G36030.1	ARO3	armadillo repeat only 3	AT4G36032.1		Potential natural antisense gene, locus overlaps with AT4G36030	0.0	2206	2206	100	464	yes
AT4G13920	AT4G13920.1	AtRLP50, RLP50	receptor like protein 50	AT4G13918.1		Potential natural antisense gene, locus overlaps with AT4G13920	0.0	2700	2700	100	465	yes
AT4G34330	AT4G34330.1		Protein of unknown function (DUF677)	AT4G34332.1		other RNA	0.0	947	947	100	466	yes
AT4G09430	AT4G09430.1		Disease resistance protein (TIR-NBS-LRR class) family	AT4G09432.1		Potential natural antisense gene, locus overlaps with AT4G09430	0.0	1353	1353	100	467	yes
AT4G36810	AT4G36810.1	GGPS1	geranylgeranyl pyrophosphate synthase 1	AT4G36808.1		Potential natural antisense gene, locus overlaps with AT4G36810	0.0	332	332	100	468	yes
AT4G09200	AT4G09200.1		SPla/RYanodine receptor (SPRY) domain-containing protein	AT4G09310.1		SPla/RYanodine receptor (SPRY) domain-containing protein	0.0	1421	1421	100	469	yes
AT4G28650	AT4G28650.1		Leucine-rich repeat transmembrane protein kinase family protein	AT4G28652.1		Potential natural antisense gene, locus overlaps with AT4G28650	0.0	2309	2310	100	470	yes
AT4G09220	AT4G09220.1		unknown protein	AT4G09270.1		unknown protein	1e-171	303	303	100	471	yes
AT4G09310	AT4G09310.1		SPla/RYanodine receptor (SPRY) domain-containing protein	AT4G09200.1		SPla/RYanodine receptor (SPRY) domain-containing protein	0.0	1421	1421	100	472	yes
AT4G09270	AT4G09270.1		unknown protein	AT4G09220.1		unknown protein	1e-171	303	303	100	473	yes
AT4G09250	AT4G09250.1		SPla/RYanodine receptor (SPRY) domain-containing protein	AT4G09310.1		SPla/RYanodine receptor (SPRY) domain-containing protein	0.0	1160	1160	100	474	yes
AT4G26090	AT4G26090.1	RPS2	NB-ARC domain-containing disease resistance protein	AT4G26095.1		other RNA	0.0	3046	3046	100	475	yes
AT4G16410	AT4G16410.1		unknown protein	AT4G16400.1		unknown protein	0.0	536	536	100	476	yes
AT4G16400	AT4G16400.1		unknown protein	AT4G16410.1		unknown protein	0.0	536	536	100	477	yes
AT4G00660	AT4G00660.2	RH8, ATRH8	RNAhelicase-like 8	AT4G00670.1		Remorin family protein	1e-180	319	319	100	478	yes
AT4G00980	AT4G00980.1		zinc knuckle (CCHC-type) family protein	AT4G00975.1		other RNA	0.0	567	567	100	479	yes
AT4G00670	AT4G00670.1		Remorin family protein	AT4G00660.2	RH8, ATRH8	RNAhelicase-like 8	0.0	319	319	100	480	yes
AT4G20640	AT4G20640.1		Protein with domains of unknown function (DUF26 and DUF1204)	AT4G20590.1		Protein with domains of unknown function (DUF26 and DUF1204)	0.0	1452	1452	100	481	yes
AT4G20620	AT4G20620.1		Protein with domains of unknown function (DUF26 and DUF1204)	AT4G20590.1		Protein with domains of unknown function (DUF26 and DUF1204)	0.0	1452	1452	100	482	yes
AT4G20630	AT4G20630.1		Protein with domains of unknown function (DUF26 and DUF1204)	AT4G20530.1		Protein with domains of unknown function (DUF26 and DUF1204)	0.0	1407	1407	100	483	yes
AT4G04220	AT4G04220.1	AtRLP46, RLP46	receptor like protein 46	AT4G04221.1		other RNA	0.0	526	526	100	484	yes
AT4G01026	AT4G01026.1	PYL7, RCAR2	PYR1-like 7	AT4G01030.1		pentatricopeptide (PPR) repeat-containing protein	0.0	571	571	100	485	yes
AT4G01030	AT4G01030.1		pentatricopeptide (PPR) repeat-containing protein	AT4G01026.1	PYL7, RCAR2	PYR1-like 7	0.0	571	571	100	486	yes
AT4G20540	AT4G20540.1		Protein with domains of unknown function (DUF26 and DUF1204)	AT4G20530.1		Protein with domains of unknown function (DUF26 and DUF1204)	0.0	1407	1407	100	487	yes
AT4G20530	AT4G20530.1		Protein with domains of unknown function (DUF26 and DUF1204)	AT4G20540.1		Protein with domains of unknown function (DUF26 and DUF1204)	0.0	1407	1407	100	488	yes
AT4G20520	AT4G20520.1		RNA binding	AT4G20530.1		Protein with domains of unknown function (DUF26 and DUF1204)	0.0	629	629	100	489	yes
AT4G20610	AT4G20610.1		Protein with domains of unknown function (DUF26 and DUF1204)	AT4G20590.1		Protein with domains of unknown function (DUF26 and DUF1204)	0.0	1452	1452	100	490	yes
AT4G20570	AT4G20570.1		Protein with domains of unknown function (DUF26 and DUF1204)	AT4G20590.1		Protein with domains of unknown function (DUF26 and DUF1204)	0.0	1452	1452	100	491	yes
AT4G20580	AT4G20580.1		Protein with domains of unknown function (DUF26 and DUF1204)	AT4G20590.1		Protein with domains of unknown function (DUF26 and DUF1204)	0.0	1452	1452	100	492	yes
AT4G20560	AT4G20560.1		Protein with domains of unknown function (DUF26 and DUF1204)	AT4G20590.1		Protein with domains of unknown function (DUF26 and DUF1204)	0.0	1452	1452	100	493	yes
AT4G20600	AT4G20600.1		Protein with domains of unknown function (DUF26 and DUF1204)	AT4G20590.1		Protein with domains of unknown function (DUF26 and DUF1204)	0.0	1452	1452	100	494	yes
AT4G20550	AT4G20550.1		Protein with domains of unknown function (DUF26 and DUF1204)	AT4G20590.1		Protein with domains of unknown function (DUF26 and DUF1204)	0.0	1452	1452	100	495	yes
AT4G20590	AT4G20590.1		Protein with domains of unknown function (DUF26 and DUF1204)	AT4G20550.1		Protein with domains of unknown function (DUF26 and DUF1204)	0.0	1452	1452	100	496	yes
AT4G02210	AT4G02210.1		unknown protein	AT4G02200.3		Drought-responsive family protein	0.0	674	674	100	497	yes
AT4G29850	AT4G29850.1		Eukaryotic protein of unknown function (DUF872)	AT4G29860.1	EMB2757, TAN	Transducin/WD40 repeat-like superfamily protein	0.0	474	474	100	498	yes
AT4G18780	AT4G18780.1	CESA8, IRX1, ATCESA8, LEW2	cellulose synthase family protein	AT4G18770.1	MYB98, AtMYB98	myb domain protein 98	0.0	481	481	100	499	yes
AT4G18770	AT4G18770.1	MYB98, AtMYB98	myb domain protein 98	AT4G18780.1	CESA8, IRX1, ATCESA8, LEW2	cellulose synthase family protein	0.0	481	481	100	500	yes
AT4G29860	AT4G29860.1	EMB2757, TAN	Transducin/WD40 repeat-like superfamily protein	AT4G29850.1		Eukaryotic protein of unknown function (DUF872)	0.0	474	474	100	501	yes
AT4G27850	AT4G27850.1		Glycine-rich protein family	AT4G27852.1		Potential natural antisense gene, locus overlaps with AT4G27850 and AT4G27860	1e-134	702	702	100	502	yes
AT4G37890	AT4G37890.1	EDA40	Zinc finger (C3HC4-type RING finger) family protein	AT4G37895.1		other RNA	0.0	1430	1430	100	503	yes
AT4G13510	AT4G13510.1	AMT1;1, ATAMT1, ATAMT1;1	ammonium transporter 1	AT4G13505.1		other RNA	0.0	1444	1444	100	504	yes
AT4G34540	AT4G34540.1		NmrA-like negative transcriptional regulator family protein	AT4G34530.1	CIB1	cryptochrome-interacting basic-helix-loop-helix 1	0.0	1214	1214	100	505	yes
AT4G16020	AT4G16020.2		transposable element gene	AT4G16010.1		transposable element gene	0.0	2565	2565	100	506	yes
AT4G34530	AT4G34530.1	CIB1	cryptochrome-interacting basic-helix-loop-helix 1	AT4G34540.1		NmrA-like negative transcriptional regulator family protein	0.0	1214	1214	100	507	yes
AT4G16010	AT4G16010.1		transposable element gene	AT4G16020.2		transposable element gene	0.0	2565	2565	100	508	yes
AT4G38210	AT4G38210.1	ATEXPA20, EXP20, ATEXP20, ATHEXP ALPHA 1.23, EXPA20	expansin A20	AT4G38215.1		other RNA	1e-166	568	568	100	509	yes
AT4G26790	AT4G26790.1		GDSL-like Lipase/Acylhydrolase superfamily protein	AT4G26795.1		other RNA	0.0	1041	1041	100	510	yes
AT4G11660	AT4G11660.1	AT-HSFB2B, HSFB2B	winged-helix DNA-binding transcription factor family protein	AT4G11670.1		Protein of unknown function (DUF810)	1e-178	315	315	100	511	yes
AT4G11670	AT4G11670.1		Protein of unknown function (DUF810)	AT4G11660.1	AT-HSFB2B, HSFB2B	winged-helix DNA-binding transcription factor family protein	1e-177	315	315	100	512	yes
AT4G36050	AT4G36050.2		endonuclease/exonuclease/phosphatase family protein	AT4G36052.1		other RNA	0.0	818	818	100	513	yes
AT4G40085	AT4G40085.1		other RNA	AT4G40080.1		ENTH/ANTH/VHS superfamily protein	0.0	816	816	100	514	yes
AT4G26795	AT4G26795.1		other RNA	AT4G26790.1		GDSL-like Lipase/Acylhydrolase superfamily protein	0.0	1041	1041	100	515	yes
AT4G37895	AT4G37895.1		other RNA	AT4G37890.1	EDA40	Zinc finger (C3HC4-type RING finger) family protein	0.0	1430	1430	100	516	yes
AT4G38545	AT4G38545.1		other RNA	AT4G38540.1		FAD/NAD(P)-binding oxidoreductase family protein	1e-135	761	761	100	517	yes
AT4G26095	AT4G26095.1		other RNA	AT4G26090.1	RPS2	NB-ARC domain-containing disease resistance protein	0.0	3046	3046	100	518	yes
AT4G13505	AT4G13505.1		other RNA	AT4G13510.1	AMT1;1, ATAMT1, ATAMT1;1	ammonium transporter 1	0.0	1444	1444	100	519	yes
AT4G17098	AT4G17098.1		other RNA	AT4G17100.2		EXPRESSED IN: 23 plant structures	0.0	1119	1119	100	520	yes
AT4G36052	AT4G36052.1		other RNA	AT4G36050.2		endonuclease/exonuclease/phosphatase family protein	0.0	818	818	100	521	yes
AT4G00975	AT4G00975.1		other RNA	AT4G00980.1		zinc knuckle (CCHC-type) family protein	0.0	567	567	100	522	yes
AT4G31398	AT4G31398.1		other RNA	AT4G31400.1	CTF7	damaged DNA binding	5e-93	385	385	100	523	yes
AT4G26288	AT4G26288.1		FUNCTIONS IN: molecular_function unknown	AT4G26300.1	emb1027	Arginyl-tRNA synthetase, class Ic	0.0	711	711	100	524	yes
AT4G01593	AT4G01593.1		other RNA	AT4G01595.1		Protein kinase superfamily protein	1e-100	578	578	100	525	yes
AT4G26488	AT4G26488.1		other RNA	AT4G26490.1		Late embryogenesis abundant (LEA) hydroxyproline-rich glycoprotein family	0.0	965	965	100	526	yes
AT4G36945	AT4G36945.1		PLC-like phosphodiesterases superfamily protein	AT4G36940.1	NAPRT1	nicotinate phosphoribosyltransferase 1	0.0	335	335	100	527	yes
AT4G38215	AT4G38215.1		other RNA	AT4G38210.1	ATEXPA20, EXP20, ATEXP20, ATHEXP ALPHA 1.23, EXPA20	expansin A20	1e-166	568	568	100	528	yes
AT4G31248	AT4G31248.1		other RNA	AT4G31250.1		Leucine-rich repeat protein kinase family protein	0.0	1434	1434	100	529	yes
AT4G37409	AT4G37409.1		unknown protein	AT4G37410.1	CYP81F4	cytochrome P450, family 81, subfamily F, polypeptide 4	0.0	1521	1521	100	530	yes
AT4G34332	AT4G34332.1		other RNA	AT4G34330.1		Protein of unknown function (DUF677)	0.0	947	947	100	531	yes
AT4G04221	AT4G04221.1		other RNA	AT4G04220.1	AtRLP46, RLP46	receptor like protein 46	0.0	526	526	100	532	yes
AT4G02200	AT4G02200.3		Drought-responsive family protein	AT4G02210.1		unknown protein	0.0	674	674	100	533	yes
AT4G17100	AT4G17100.2		EXPRESSED IN: 23 plant structures	AT4G17098.1		other RNA	0.0	1119	1119	100	534	yes
AT4G35440	AT4G35440.2	CLC-E	chloride channel E	AT4G35430.1		unknown protein	0.0	433	433	100	535	yes
AT4G09432	AT4G09432.1		Potential natural antisense gene, locus overlaps with AT4G09430	AT4G09430.1		Disease resistance protein (TIR-NBS-LRR class) family	0.0	1353	1353	100	536	yes
AT4G13918	AT4G13918.1		Potential natural antisense gene, locus overlaps with AT4G13920	AT4G13920.1	AtRLP50, RLP50	receptor like protein 50	0.0	2700	2700	100	537	yes
AT4G26542	AT4G26542.1		Potential natural antisense gene, locus overlaps with AT4G26540	AT4G26540.1		Leucine-rich repeat receptor-like protein kinase family protein	0.0	2346	2346	100	538	yes
AT4G26582	AT4G26582.1		Potential natural antisense gene, locus overlaps with AT4G26590	AT4G26590.1	ATOPT5, OPT5	oligopeptide transporter 5	0.0	854	854	100	539	yes
AT4G27852	AT4G27852.1		Potential natural antisense gene, locus overlaps with AT4G27850 and AT4G27860	AT4G27850.1		Glycine-rich protein family	1e-134	702	702	100	540	yes
AT4G28162	AT4G28162.1		Potential natural antisense gene, locus overlaps with AT4G28160	AT4G28160.1		hydroxyproline-rich glycoprotein family protein	0.0	494	494	100	541	yes
AT4G28652	AT4G28652.1		Potential natural antisense gene, locus overlaps with AT4G28650	AT4G28650.1		Leucine-rich repeat transmembrane protein kinase family protein	0.0	2305	2306	100	542	yes
AT4G36032	AT4G36032.1		Potential natural antisense gene, locus overlaps with AT4G36030	AT4G36030.1	ARO3	armadillo repeat only 3	0.0	2206	2206	100	543	yes
AT4G36808	AT4G36808.1		Potential natural antisense gene, locus overlaps with AT4G36810	AT4G36810.1	GGPS1	geranylgeranyl pyrophosphate synthase 1	0.0	332	332	100	544	yes
AT4G37553	AT4G37553.1		Potential natural antisense gene, locus overlaps with AT4G37550 and AT4G37560	AT4G37550.1		Acetamidase/Formamidase family protein	1e-137	431	431	100	545	yes
AT5G36800	AT5G36800.1		unknown protein	AT5G36710.1		unknown protein	0.0	729	729	100	546	yes
AT5G36830	AT5G36830.1		transposable element gene	AT5G36734.1		transposable element gene	0.0	534	534	100	547	yes
AT5G36820	AT5G36820.1		F-box and associated interaction domains-containing protein	AT5G36730.1		F-box and associated interaction domains-containing protein	0.0	1233	1233	100	548	yes
AT5G57880	AT5G57880.1	MPS1, ATPRD2, PRD2	multipolar spindle 1	AT5G57887.1		unknown protein	0.0	338	338	100	549	yes
AT5G36780	AT5G36780.1		AT5G36780 and AT5G36690 represent identical copies. The duplication within clone F27C7 is believed an artifact with only one true copy existing.	AT5G36690.1		AT5G36690 and AT5G36780 represent identical copies. The duplication within clone F27C7 is believed an artifact with only one true copy existing.	0.0	1549	1549	100	550	yes
AT5G36775	AT5G36775.1		transposable element gene	AT5G36685.1		transposable element gene	0.0	455	455	100	551	yes
AT5G36770	AT5G36770.1		Protein of Unknown Function (DUF239)	AT5G36680.1		Protein of Unknown Function (DUF239)	0.0	1002	1002	100	552	yes
AT5G01920	AT5G01920.1	STN8	Protein kinase superfamily protein	AT5G01930.1	MAN6, AtMAN6	Glycosyl hydrolase superfamily protein	0.0	1415	1415	100	553	yes
AT5G01930	AT5G01930.1	MAN6, AtMAN6	Glycosyl hydrolase superfamily protein	AT5G01920.1	STN8	Protein kinase superfamily protein	0.0	1415	1415	100	554	yes
AT5G07840	AT5G07840.1		Ankyrin repeat family protein	AT5G07842.1	CPuORF16	conserved peptide upstream open reading frame 16	0.0	1268	1268	100	555	yes
AT5G36710	AT5G36710.1		unknown protein	AT5G36800.1		unknown protein	0.0	729	729	100	556	yes
AT5G06280	AT5G06280.1		unknown protein	AT5G06278.1		pseudogene of abscisic acid-responsive HVA22 family protein	0.0	462	462	100	557	yes
AT5G58070	AT5G58070.1	ATTIL, TIL	temperature-induced lipocalin	AT5G58060.2	YKT61, ATYKT61, ATGP1	SNARE-like superfamily protein	1e-175	311	311	100	558	yes
AT5G35805	AT5G35805.1		transposable element gene	AT1G47910.1		transposable element gene	0.0	342	342	100	559	yes
AT5G17520	AT5G17520.1	RCP1, MEX1	root cap 1 (RCP1)	AT5G17523.1		Similar to Maltose excess protein 1	0.0	760	760	100	560	yes
AT5G36730	AT5G36730.1		F-box and associated interaction domains-containing protein	AT5G36820.1		F-box and associated interaction domains-containing protein	0.0	1233	1233	100	561	yes
AT5G57887	AT5G57887.1		unknown protein	AT5G57880.1	MPS1, ATPRD2, PRD2	multipolar spindle 1	0.0	338	338	100	562	yes
AT5G36734	AT5G36734.1		transposable element gene	AT5G36830.1		transposable element gene	0.0	534	534	100	563	yes
AT5G36690	AT5G36690.1		AT5G36690 and AT5G36780 represent identical copies. The duplication within clone F27C7 is believed an artifact with only one true copy existing.	AT5G36780.1		AT5G36780 and AT5G36690 represent identical copies. The duplication within clone F27C7 is believed an artifact with only one true copy existing.	0.0	1549	1549	100	564	yes
AT5G16230	AT5G16230.1		Plant stearoyl-acyl-carrier-protein desaturase family protein	AT5G16235.1		other RNA	0.0	872	872	100	565	yes
AT5G36680	AT5G36680.1		Protein of Unknown Function (DUF239)	AT5G36770.1		Protein of Unknown Function (DUF239)	0.0	1002	1002	100	566	yes
AT5G36685	AT5G36685.1		transposable element gene	AT5G36775.1		transposable element gene	0.0	455	455	100	567	yes
AT5G48770	AT5G48770.1		Disease resistance protein (TIR-NBS-LRR class) family	AT5G48775.1		other RNA	0.0	1856	1856	100	568	yes
AT5G43170	AT5G43170.1	AZF3, ZF3	zinc-finger protein 3	AT5G43160.1	QWRF9	Family of unknown function (DUF566)	1e-180	318	318	100	569	yes
AT5G61230	AT5G61230.1		Ankyrin repeat family protein	AT5G61228.1	CPuORF15	conserved peptide upstream open reading frame 15	0.0	1335	1335	100	570	yes
AT5G43160	AT5G43160.1	QWRF9	Family of unknown function (DUF566)	AT5G43170.1	AZF3, ZF3	zinc-finger protein 3	1e-180	318	318	100	571	yes
AT5G45470	AT5G45470.1		Protein of unknown function (DUF594)	AT5G45472.1		Potential natural antisense gene, locus overlaps with AT5G45470	0.0	2196	2196	100	572	yes
AT5G48190	AT5G48190.1		Domain of unknown function (DUF23)	AT3G60990.1		Domain of unknown function (DUF23)	1e-175	309	309	100	573	yes
AT5G26150	AT5G26150.1		protein kinase family protein	AT5G26146.1		other RNA	0.0	531	531	100	574	yes
AT5G02370	AT5G02370.1		ATP binding microtubule motor family protein	AT5G02380.1	MT2B	metallothionein 2B	1e-149	392	392	100	575	yes
AT5G52550	AT5G52550.1		unknown protein	AT5G52552.1	CPuORF14	conserved peptide upstream open reading frame 14	0.0	1633	1633	100	576	yes
AT5G49130	AT5G49130.1		MATE efflux family protein	AT5G49138.1		other RNA	0.0	1297	1297	100	577	yes
AT5G02380	AT5G02380.1	MT2B	metallothionein 2B	AT5G02370.1		ATP binding microtubule motor family protein	1e-150	392	392	100	578	yes
AT5G21910	AT5G21910.1		unknown protein	AT5G21920.1	YLMG2, ATYLMG2	YGGT family protein	0.0	400	400	100	579	yes
AT5G21920	AT5G21920.1	YLMG2, ATYLMG2	YGGT family protein	AT5G21910.1		unknown protein	0.0	400	400	100	580	yes
AT5G40595	AT5G40595.1		unknown protein	AT5G40600.1		unknown protein	1e-150	429	429	100	581	yes
AT5G40600	AT5G40600.1		unknown protein	AT5G40595.1		unknown protein	1e-149	429	429	100	582	yes
AT5G25350	AT5G25350.1	EBF2	EIN3-binding F box protein 2	AT5G25340.1		Ubiquitin-like superfamily protein	1e-161	439	439	100	583	yes
AT5G25340	AT5G25340.1		Ubiquitin-like superfamily protein	AT5G25350.1	EBF2	EIN3-binding F box protein 2	1e-162	439	439	100	584	yes
AT5G50010	AT5G50010.1		sequence-specific DNA binding transcription factors	AT5G50012.1	CPuORF36	conserved peptide upstream open reading frame 36	0.0	1858	1858	100	585	yes
AT5G01210	AT5G01210.1		HXXXD-type acyl-transferase family protein	AT5G01215.1		other RNA	0.0	1260	1260	100	586	yes
AT5G25170	AT5G25170.1		PPPDE putative thiol peptidase family protein	AT5G25180.1	CYP71B14	cytochrome P450, family 71, subfamily B, polypeptide 14	0.0	466	466	100	587	yes
AT5G01710	AT5G01710.1		methyltransferases	AT5G01712.1	CPuORF48	conserved peptide upstream open reading frame 48	0.0	2040	2040	100	588	yes
AT5G01600	AT5G01600.1	ATFER1, FER1	ferretin 1	AT5G01595.1		other RNA	0.0	725	725	100	589	yes
AT5G54570	AT5G54570.1	BGLU41	beta glucosidase 41	AT5G54569.1		other RNA	1e-115	678	678	100	590	yes
AT5G07150	AT5G07150.1		Leucine-rich repeat protein kinase family protein	AT5G07152.1		Potential natural antisense gene, locus overlaps with AT5G07150	1e-107	598	598	100	591	yes
AT5G06860	AT5G06860.1	PGIP1, ATPGIP1	polygalacturonase inhibiting protein 1	AT5G06865.1		other RNA	0.0	1035	1035	100	592	yes
AT5G57240	AT5G57240.1	ORP4C	OSBP(oxysterol binding protein)-related protein 4C	AT5G57250.1		Pentatricopeptide repeat (PPR) superfamily protein	1e-160	423	423	100	593	yes
AT5G41330	AT5G41330.1		BTB/POZ domain with WD40/YVTN repeat-like protein	AT5G41320.1		unknown protein	0.0	651	651	100	594	yes
AT5G41320	AT5G41320.1		unknown protein	AT5G41330.1		BTB/POZ domain with WD40/YVTN repeat-like protein	0.0	651	651	100	595	yes
AT5G28920	AT5G28920.1		unknown protein	AT5G28919.1		FUNCTIONS IN: molecular_function unknown	0.0	861	861	100	596	yes
AT5G63190	AT5G63190.1		MA3 domain-containing protein	AT5G63195.1		other RNA	0.0	1485	1485	100	597	yes
AT5G23240	AT5G23240.1		DNAJ heat shock N-terminal domain-containing protein	AT5G23235.1	| pseudogene, antisense mRNA to genes At5g23230 and At5g23240, blastp match of 34% identity and 7.4e-17 P-value to OMNI	TM0133 isochorismatase-related protein {Thermotoga maritima MSB8}	0.0	1646	1646	100	598	yes
AT5G23235	AT5G23235.1	| pseudogene, antisense mRNA to genes At5g23230 and At5g23240, blastp match of 34% identity and 7.4e-17 P-value to OMNI	TM0133 isochorismatase-related protein {Thermotoga maritima MSB8}	AT5G23240.1		DNAJ heat shock N-terminal domain-containing protein	0.0	1646	1646	100	599	yes
AT5G41990	AT5G41990.1	WNK8, ATWNK8	with no lysine (K) kinase 8	AT5G41992.1	CPuORF58	conserved peptide upstream open reading frame 58	0.0	2106	2106	100	600	yes
AT5G51690	AT5G51690.1	ACS12	1-amino-cyclopropane-1-carboxylate synthase 12	AT5G51680.1		hydroxyproline-rich glycoprotein family protein	0.0	1364	1364	100	601	yes
AT5G51680	AT5G51680.1		hydroxyproline-rich glycoprotein family protein	AT5G51690.1	ACS12	1-amino-cyclopropane-1-carboxylate synthase 12	0.0	1364	1364	100	602	yes
AT5G42090	AT5G42090.1		Lung seven transmembrane receptor family protein	AT5G42092.1		Potential natural antisense gene, locus overlaps with AT5G42090	0.0	497	497	100	603	yes
AT5G13700	AT5G13700.1	ATPAO1, APAO, PAO1	polyamine oxidase 1	AT5G13690.1	CYL1, NAGLU	alpha-N-acetylglucosaminidase family / NAGLU family	1e-171	303	303	100	604	yes
AT5G13690	AT5G13690.1	CYL1, NAGLU	alpha-N-acetylglucosaminidase family / NAGLU family	AT5G13700.1	ATPAO1, APAO, PAO1	polyamine oxidase 1	1e-170	303	303	100	605	yes
AT5G48580	AT5G48580.1	FKBP15-2	FK506- and rapamycin-binding protein 15 kD-2	AT5G48590.1		Protein of unknown function (DUF760)	1e-172	306	306	100	606	yes
AT5G50320	AT5G50320.1	ELO3, HAG3, HAC8, ELP3, AtELP3	radical SAM domain-containing protein / GCN5-related N-acetyltransferase (GNAT) family protein	AT5G50315.1		transposable element gene	0.0	452	452	100	607	yes
AT5G48590	AT5G48590.1		Protein of unknown function (DUF760)	AT5G48580.1	FKBP15-2	FK506- and rapamycin-binding protein 15 kD-2	1e-172	306	306	100	608	yes
AT5G01880	AT5G01880.1		RING/U-box superfamily protein	AT5G01881.1		unknown protein	0.0	381	381	100	609	yes
AT5G50315	AT5G50315.1		transposable element gene	AT5G50320.1	ELO3, HAG3, HAC8, ELP3, AtELP3	radical SAM domain-containing protein / GCN5-related N-acetyltransferase (GNAT) family protein	0.0	452	452	100	610	yes
AT5G34412	AT5G34412.1		transposable element gene	AT5G34266.1		transposable element gene	0.0	954	954	100	611	yes
AT5G09670	AT5G09670.2		loricrin-related	AT5G09672.1	CPuORF21	conserved peptide upstream open reading frame 21	0.0	2290	2290	100	612	yes
AT5G41685	AT5G41685.1		Mitochondrial outer membrane translocase complex, subunit Tom7	AT5G41680.1		Protein kinase superfamily protein	0.0	341	341	100	613	yes
AT5G41680	AT5G41680.1		Protein kinase superfamily protein	AT5G41685.1		Mitochondrial outer membrane translocase complex, subunit Tom7	0.0	341	341	100	614	yes
AT5G34266	AT5G34266.1		transposable element gene	AT5G34412.1		transposable element gene	0.0	954	954	100	615	yes
AT5G08400	AT5G08400.1		Protein of unknown function (DUF3531)	AT5G08390.1		Transducin/WD40 repeat-like superfamily protein	0.0	615	615	100	616	yes
AT5G15580	AT5G15580.1	LNG1	longifolia1	AT5G15581.1		unknown protein	1e-130	590	590	100	617	yes
AT5G44930	AT5G44930.1	ARAD2	Exostosin family protein	AT5G44920.1		Toll-Interleukin-Resistance (TIR) domain family protein	0.0	649	649	100	618	yes
AT5G67300	AT5G67300.1	ATMYBR1, ATMYB44, MYBR1, MYB44	myb domain protein r1	AT5G67310.1	CYP81G1	cytochrome P450, family 81, subfamily G, polypeptide 1	0.0	706	706	100	619	yes
AT5G03670	AT5G03670.1		unknown protein	AT5G03668.1		other RNA	0.0	908	908	100	620	yes
AT5G55880	AT5G55880.1		Protein of unknown function (DUF295)	AT5G55890.1		Protein of unknown function (DUF295)	0.0	1101	1101	100	621	yes
AT5G20220	AT5G20220.1		zinc knuckle (CCHC-type) family protein	AT5G20225.1		other RNA	1e-180	485	485	100	622	yes
AT5G67490	AT5G67490.1		unknown protein	AT5G67488.1		other RNA	0.0	503	503	100	623	yes
AT5G55890	AT5G55890.1		Protein of unknown function (DUF295)	AT5G55880.1		Protein of unknown function (DUF295)	0.0	1101	1101	100	624	yes
AT5G67310	AT5G67310.1	CYP81G1	cytochrome P450, family 81, subfamily G, polypeptide 1	AT5G67300.1	ATMYBR1, ATMYB44, MYBR1, MYB44	myb domain protein r1	0.0	706	706	100	625	yes
AT5G45030	AT5G45030.1		Trypsin family protein	AT5G45040.1		Cytochrome c	0.0	486	486	100	626	yes
AT5G28370	AT5G28370.1		Pentatricopeptide repeat (PPR) superfamily protein	AT5G28460.1		Pentatricopeptide repeat (PPR) superfamily protein	0.0	2197	2198	100	627	yes
AT5G28380	AT5G28380.1		Tetratricopeptide repeat (TPR)-like superfamily protein	AT5G28340.1		Tetratricopeptide repeat (TPR)-like superfamily protein	0.0	1087	1087	100	628	yes
AT5G38210	AT5G38210.1		Protein kinase family protein	AT5G38212.1		Potential natural antisense gene, locus overlaps with AT5G38210	0.0	1122	1122	100	629	yes
AT5G28340	AT5G28340.1		Tetratricopeptide repeat (TPR)-like superfamily protein	AT5G28380.1		Tetratricopeptide repeat (TPR)-like superfamily protein	0.0	1087	1087	100	630	yes
AT5G60020	AT5G60020.1	LAC17, ATLAC17	laccase 17	AT5G60022.1		other RNA	1e-129	486	486	100	631	yes
AT5G50630	AT5G50630.1		Major facilitator superfamily protein	AT5G50520.1		Major facilitator superfamily protein	0.0	1751	1751	100	632	yes
AT5G18210	AT5G18210.1		NAD(P)-binding Rossmann-fold superfamily protein	AT5G18220.1		O-Glycosyl hydrolases family 17 protein	0.0	1080	1080	100	633	yes
AT5G18240	AT5G18240.1	MYR1, ATMYR1	myb-related protein 1	AT5G18245.1		other RNA	0.0	1272	1272	100	634	yes
AT5G18220	AT5G18220.1		O-Glycosyl hydrolases family 17 protein	AT5G18210.1		NAD(P)-binding Rossmann-fold superfamily protein	0.0	1080	1080	100	635	yes
AT5G50620	AT5G50620.1		Molecular chaperone Hsp40/DnaJ family protein	AT5G50510.1		Molecular chaperone Hsp40/DnaJ family protein	0.0	690	690	100	636	yes
AT5G50520	AT5G50520.1		Major facilitator superfamily protein	AT5G50630.1		Major facilitator superfamily protein	0.0	1751	1751	100	637	yes
AT5G18260	AT5G18260.1		RING/U-box superfamily protein	AT5G18255.1		other RNA	0.0	1205	1205	100	638	yes
AT5G50510	AT5G50510.1		Molecular chaperone Hsp40/DnaJ family protein	AT5G50620.1		Molecular chaperone Hsp40/DnaJ family protein	0.0	690	690	100	639	yes
AT5G50600	AT5G50600.1	ATHSD1, HSD1	hydroxysteroid dehydrogenase 1	AT5G50700.1	HSD1	hydroxysteroid dehydrogenase 1	0.0	1239	1239	100	640	yes
AT5G45040	AT5G45040.1		Cytochrome c	AT5G45030.1		Trypsin family protein	0.0	486	486	100	641	yes
AT5G50590	AT5G50590.1	AtHSD4, HSD4	hydroxysteroid dehydrogenase 4	AT5G50690.1	AtHSD7, HSD7	hydroxysteroid dehydrogenase 7	0.0	900	900	100	642	yes
AT5G50610	AT5G50610.1		unknown protein	AT5G50710.1		unknown protein	0.0	558	558	100	643	yes
AT5G50565	AT5G50565.1		unknown protein	AT5G50665.2		unknown protein	0.0	746	746	100	644	yes
AT5G67580	AT5G67580.1	TRB2, ATTRB2, TBP3, ATTBP3	Homeodomain-like/winged-helix DNA-binding family protein	AT5G67570.1	EMB246, DG1, EMB1408	Tetratricopeptide repeat (TPR)-like superfamily protein	0.0	393	393	100	645	yes
AT5G50710	AT5G50710.1		unknown protein	AT5G50610.1		unknown protein	0.0	558	558	100	646	yes
AT5G44890	AT5G44890.1		transposable element gene	AT3G26530.1		transposable element gene	0.0	3048	3048	100	647	yes
AT5G50690	AT5G50690.1	AtHSD7, HSD7	hydroxysteroid dehydrogenase 7	AT5G50590.1	AtHSD4, HSD4	hydroxysteroid dehydrogenase 4	0.0	900	900	100	648	yes
AT5G50700	AT5G50700.1	HSD1	hydroxysteroid dehydrogenase 1	AT5G50600.1	ATHSD1, HSD1	hydroxysteroid dehydrogenase 1	0.0	1239	1239	100	649	yes
AT5G67570	AT5G67570.1	EMB246, DG1, EMB1408	Tetratricopeptide repeat (TPR)-like superfamily protein	AT5G67580.1	TRB2, ATTRB2, TBP3, ATTBP3	Homeodomain-like/winged-helix DNA-binding family protein	0.0	393	393	100	650	yes
AT5G44920	AT5G44920.1		Toll-Interleukin-Resistance (TIR) domain family protein	AT5G44930.1	ARAD2	Exostosin family protein	0.0	649	649	100	651	yes
AT5G50680	AT5G50680.1	ATSAE1B, SAE1B	SUMO activating enzyme 1B	AT5G50580.2	SAE1B, AT-SAE1-2	SUMO-activating enzyme 1B	0.0	1256	1256	100	652	yes
AT5G50580	AT5G50580.2	SAE1B, AT-SAE1-2	SUMO-activating enzyme 1B	AT5G50680.1	ATSAE1B, SAE1B	SUMO activating enzyme 1B	0.0	1256	1256	100	653	yes
AT5G53050	AT5G53050.2		alpha/beta-Hydrolases superfamily protein	AT5G53048.1		other RNA	3e-87	460	460	100	654	yes
AT5G14570	AT5G14570.1	ATNRT2.7, NRT2.7	high affinity nitrate transporter 2.7	AT5G14565.1	MIR398C	MIR398C	0.0	1619	1619	100	655	yes
AT5G41610	AT5G41610.1	ATCHX18, CHX18	cation/H+ exchanger 18	AT5G41612.1		other RNA	0.0	1125	1125	100	656	yes
AT5G01881	AT5G01881.1		unknown protein	AT5G01880.1		RING/U-box superfamily protein	0.0	393	393	100	657	yes
AT5G57250	AT5G57250.1		Pentatricopeptide repeat (PPR) superfamily protein	AT5G57240.1	ORP4C	OSBP(oxysterol binding protein)-related protein 4C	1e-160	423	423	100	658	yes
AT5G36470	AT5G36470.1		ECA1 gametogenesis related family protein	AT5G36450.1		ECA1 gametogenesis related family protein	0.0	357	357	100	659	yes
AT5G36738	AT5G36738.1		ECA1 gametogenesis related family protein	AT5G36661.1		ECA1 gametogenesis related family protein	0.0	357	357	100	660	yes
AT5G36739	AT5G36739.1		ECA1 gametogenesis related family protein	AT5G36662.1		ECA1 gametogenesis related family protein	0.0	357	357	100	661	yes
AT5G36340	AT5G36340.1		ECA1 gametogenesis related family protein	AT5G36310.1		ECA1 gametogenesis related family protein	0.0	348	348	100	662	yes
AT5G14565	AT5G14565.1	MIR398C	MIR398C	AT5G14570.1	ATNRT2.7, NRT2.7	high affinity nitrate transporter 2.7	0.0	1619	1619	100	663	yes
AT5G36310	AT5G36310.1		ECA1 gametogenesis related family protein	AT5G36340.1		ECA1 gametogenesis related family protein	0.0	348	348	100	664	yes
AT5G36350	AT5G36350.1		ECA1 gametogenesis related family protein	AT5G36450.1		ECA1 gametogenesis related family protein	0.0	357	357	100	665	yes
AT5G36380	AT5G36380.1		ECA1 gametogenesis related family protein	AT5G36450.1		ECA1 gametogenesis related family protein	0.0	357	357	100	666	yes
AT5G36390	AT5G36390.1		ECA1 gametogenesis related family protein	AT5G36450.1		ECA1 gametogenesis related family protein	0.0	357	357	100	667	yes
AT5G36400	AT5G36400.1		ECA1 gametogenesis related family protein	AT5G36450.1		ECA1 gametogenesis related family protein	0.0	357	357	100	668	yes
AT5G36410	AT5G36410.1		ECA1 gametogenesis related family protein	AT5G36450.1		ECA1 gametogenesis related family protein	0.0	357	357	100	669	yes
AT5G36420	AT5G36420.1		ECA1 gametogenesis related family protein	AT5G36450.1		ECA1 gametogenesis related family protein	0.0	357	357	100	670	yes
AT5G36430	AT5G36430.1		ECA1 gametogenesis related family protein	AT5G36450.1		ECA1 gametogenesis related family protein	0.0	357	357	100	671	yes
AT5G36440	AT5G36440.1		ECA1 gametogenesis related family protein	AT5G36450.1		ECA1 gametogenesis related family protein	0.0	357	357	100	672	yes
AT5G36450	AT5G36450.1		ECA1 gametogenesis related family protein	AT5G36440.1		ECA1 gametogenesis related family protein	0.0	357	357	100	673	yes
AT5G36661	AT5G36661.1		ECA1 gametogenesis related family protein	AT5G36738.1		ECA1 gametogenesis related family protein	0.0	357	357	100	674	yes
AT5G36662	AT5G36662.1		ECA1 gametogenesis related family protein	AT5G36739.1		ECA1 gametogenesis related family protein	0.0	357	357	100	675	yes
AT5G20225	AT5G20225.1		other RNA	AT5G20220.1		zinc knuckle (CCHC-type) family protein	1e-180	485	485	100	676	yes
AT5G01215	AT5G01215.1		other RNA	AT5G01210.1		HXXXD-type acyl-transferase family protein	0.0	1260	1260	100	677	yes
AT5G41612	AT5G41612.1		other RNA	AT5G41610.1	ATCHX18, CHX18	cation/H+ exchanger 18	0.0	1125	1125	100	678	yes
AT5G60022	AT5G60022.1		other RNA	AT5G60020.1	LAC17, ATLAC17	laccase 17	1e-129	499	499	100	679	yes
AT5G63195	AT5G63195.1		other RNA	AT5G63190.1		MA3 domain-containing protein	0.0	1485	1485	100	680	yes
AT5G67488	AT5G67488.1		other RNA	AT5G67490.1		unknown protein	0.0	503	503	100	681	yes
AT5G03668	AT5G03668.1		other RNA	AT5G03670.1		unknown protein	0.0	898	898	100	682	yes
AT5G16235	AT5G16235.1		other RNA	AT5G16230.1		Plant stearoyl-acyl-carrier-protein desaturase family protein	0.0	872	872	100	683	yes
AT5G06865	AT5G06865.1		other RNA	AT5G06860.1	PGIP1, ATPGIP1	polygalacturonase inhibiting protein 1	0.0	1035	1035	100	684	yes
AT5G01595	AT5G01595.1		other RNA	AT5G01600.1	ATFER1, FER1	ferretin 1	0.0	727	727	100	685	yes
AT5G18255	AT5G18255.1		other RNA	AT5G18260.1		RING/U-box superfamily protein	0.0	1205	1205	100	686	yes
AT5G52552	AT5G52552.1	CPuORF14	conserved peptide upstream open reading frame 14	AT5G52550.1		unknown protein	0.0	1633	1633	100	687	yes
AT5G50011	AT5G50011.1	CPuORF37	conserved peptide upstream open reading frame 37	AT5G50012.1	CPuORF36	conserved peptide upstream open reading frame 36	0.0	1858	1858	100	688	yes
AT5G01712	AT5G01712.1	CPuORF48	conserved peptide upstream open reading frame 48	AT5G01710.1		methyltransferases	0.0	2040	2040	100	689	yes
AT5G09672	AT5G09672.1	CPuORF21	conserved peptide upstream open reading frame 21	AT5G09670.2		loricrin-related	0.0	2290	2290	100	690	yes
AT5G07842	AT5G07842.1	CPuORF16	conserved peptide upstream open reading frame 16	AT5G07840.1		Ankyrin repeat family protein	0.0	1268	1268	100	691	yes
AT5G41992	AT5G41992.1	CPuORF58	conserved peptide upstream open reading frame 58	AT5G41990.1	WNK8, ATWNK8	with no lysine (K) kinase 8	0.0	2106	2106	100	692	yes
AT5G61228	AT5G61228.1	CPuORF15	conserved peptide upstream open reading frame 15	AT5G61230.1		Ankyrin repeat family protein	0.0	1335	1335	100	693	yes
AT5G50012	AT5G50012.1	CPuORF36	conserved peptide upstream open reading frame 36	AT5G50011.1	CPuORF37	conserved peptide upstream open reading frame 37	0.0	1858	1858	100	694	yes
AT5G07572	AT5G07572.1		unknown protein	AT5G07571.1		Oleosin family protein	0.0	530	530	100	695	yes
AT5G07571	AT5G07571.1		Oleosin family protein	AT5G07572.1		unknown protein	0.0	530	530	100	696	yes
AT5G49138	AT5G49138.1		other RNA	AT5G49130.1		MATE efflux family protein	0.0	1297	1297	100	697	yes
AT5G06278	AT5G06278.1		pseudogene of abscisic acid-responsive HVA22 family protein	AT5G06280.1		unknown protein	0.0	462	462	100	698	yes
AT5G48775	AT5G48775.1		other RNA	AT5G48770.1		Disease resistance protein (TIR-NBS-LRR class) family	0.0	1856	1856	100	699	yes
AT5G28919	AT5G28919.1		FUNCTIONS IN: molecular_function unknown	AT5G28920.1		unknown protein	0.0	861	861	100	700	yes
AT5G17523	AT5G17523.1		Similar to Maltose excess protein 1	AT5G17520.1	RCP1, MEX1	root cap 1 (RCP1)	0.0	760	760	100	701	yes
AT5G15581	AT5G15581.1		unknown protein	AT5G15580.1	LNG1	longifolia1	1e-131	590	590	100	702	yes
AT5G18245	AT5G18245.1		other RNA	AT5G18240.1	MYR1, ATMYR1	myb-related protein 1	0.0	1272	1272	100	703	yes
AT5G26146	AT5G26146.1		other RNA	AT5G26150.1		protein kinase family protein	0.0	531	531	100	704	yes
AT5G53048	AT5G53048.1		other RNA	AT5G53050.2		alpha/beta-Hydrolases superfamily protein	2e-87	460	460	100	705	yes
AT5G59662	AT5G59662.1		other RNA	AT5G59660.1		Leucine-rich repeat protein kinase family protein	1e-122	514	514	100	706	yes
AT5G54569	AT5G54569.1		other RNA	AT5G54570.1	BGLU41	beta glucosidase 41	1e-115	678	678	100	707	yes
AT5G65770	AT5G65770.2	LINC4	little nuclei4	AT5G65780.2	ATBCAT-5	branched-chain amino acid aminotransferase 5 / branched-chain amino acid transaminase 5 (BCAT5)	0.0	2955	2955	100	708	yes
AT5G58060	AT5G58060.2	YKT61, ATYKT61, ATGP1	SNARE-like superfamily protein	AT5G58070.1	ATTIL, TIL	temperature-induced lipocalin	1e-175	311	311	100	709	yes
AT5G50665	AT5G50665.2		unknown protein	AT5G50565.1		unknown protein	0.0	746	746	100	710	yes
AT5G65780	AT5G65780.2	ATBCAT-5	branched-chain amino acid aminotransferase 5 / branched-chain amino acid transaminase 5 (BCAT5)	AT5G65770.2	LINC4	little nuclei4	0.0	2955	2955	100	711	yes
AT5G07152	AT5G07152.1		Potential natural antisense gene, locus overlaps with AT5G07150	AT5G07150.1		Leucine-rich repeat protein kinase family protein	1e-107	598	598	100	712	yes
AT5G38212	AT5G38212.1		Potential natural antisense gene, locus overlaps with AT5G38210	AT5G38210.1		Protein kinase family protein	0.0	1122	1122	100	713	yes
AT5G42092	AT5G42092.1		Potential natural antisense gene, locus overlaps with AT5G42090	AT5G42090.1		Lung seven transmembrane receptor family protein	0.0	497	497	100	714	yes
AT5G45472	AT5G45472.1		Potential natural antisense gene, locus overlaps with AT5G45470	AT5G45470.1		Protein of unknown function (DUF594)	0.0	2196	2196	100	715	yes
ATCG01210	ATCG01210.1	RRN16S.2	chloroplast-encoded 16S ribosomal RNA	ATCG00920.1	RRN16S.1	chloroplast-encoded 16S ribosomal RNA	0.0	1491	1491	100	716	yes
ATCG01130	ATCG01130.1	YCF1.2	Ycf1 protein	ATCG01000.1	YCF1.1	Ycf1 protein	0.0	1010	1010	100	717	yes
ATCG01000	ATCG01000.1	YCF1.1	Ycf1 protein	ATCG01130.1	YCF1.2	Ycf1 protein	0.0	1010	1010	100	718	yes
ATCG00920	ATCG00920.1	RRN16S.1	chloroplast-encoded 16S ribosomal RNA	ATCG01210.1	RRN16S.2	chloroplast-encoded 16S ribosomal RNA	0.0	1491	1491	100	719	yes
ATMG01320	ATMG01320.1	NAD2B, NAD2.2, NAD2	NADH dehydrogenase 2B	AT2G07689.1		NADH-Ubiquinone/plastoquinone (complex I) protein	0.0	571	571	100	720	yes
ATMG00310	ATMG00310.1	ORF154	RNA-directed DNA polymerase (reverse transcriptase)-related family protein	AT2G07737.1		transposable element gene	0.0	465	465	100	721	yes
ATMG00050	ATMG00050.1	ORF131	hypothetical protein	ATMG00040.1	ORF315	ATP synthase subunit C family protein	0.0	396	396	100	722	yes
ATMG01270	ATMG01270.1	RPS7	mitochondrial ribosomal protein S7	AT2G07696.1		Ribosomal protein S7p/S5e family protein	0.0	447	447	100	723	yes
ATMG01110	ATMG01110.1	ORF251	Mitovirus RNA-dependent RNA polymerase	AT2G07749.1		Mitovirus RNA-dependent RNA polymerase	0.0	748	748	100	724	yes
ATMG00570	ATMG00570.1	ORFX	Sec-independent periplasmic protein translocase	AT2G07716.1	| pseudogene, similar to orfx, blastp match of 85% identity and 5.5e-116 P-value to GP|287897|emb|CAA42649.1|	X60046 orfx {Oenothera berteriana}	0.0	807	807	100	725	yes
ATMG00610	ATMG00610.1	ORF161	Putative membrane lipoprotein	AT2G07719.1		Putative membrane lipoprotein	0.0	486	486	100	726	yes
ATMG00490	ATMG00490.1	ORF107C	Mitovirus RNA-dependent RNA polymerase	AT2G07708.1		unknown protein	0.0	324	324	100	727	yes
ATMG00290	ATMG00290.1	RPS4	mitochondrial ribosomal protein S4	AT2G07734.1		Alpha-L RNA-binding motif/Ribosomal protein S4 family protein	0.0	1089	1089	100	728	yes
ATMG00430	ATMG00430.1	ORF106A	hypothetical protein	ATMG01150.1	ORF106G	hypothetical protein	0.0	321	321	100	729	yes
ATMG01300	ATMG01300.1	ORF136A	hypothetical protein	AT2G07692.1		unknown protein	0.0	411	411	100	730	yes
ATMG00480	ATMG00480.1	ORFB, ATP8	Plant mitochondrial ATPase, F0 complex, subunit 8 protein	AT2G07707.1		Plant mitochondrial ATPase, F0 complex, subunit 8 protein	0.0	477	477	100	731	yes
ATMG00440	ATMG00440.1	ORF152A	hypothetical protein	ATMG01140.1	ORF152B	hypothetical protein	0.0	449	449	100	732	yes
ATMG00270	ATMG00270.1	NAD6	NADH dehydrogenase 6	AT2G07731.1	| pseudogene, similar to NADH-ubiquinone oxidoreductase chain 6 (EC 1.6.5.3). (Field mustard), blastp match of 96% identity and 3.7e-99 P-value to SP|Q01825	NU6M_ARATH NADH-ubiquinone oxidoreductase chain 6 (EC 1.6.5.3). (Field mustard) {Brassica campestris}	0.0	618	618	100	733	yes
ATMG00760	ATMG00760.1	ORF109B	hypothetical protein	AT2G07685.1		transposable element gene	0.0	330	330	100	734	yes
ATMG00320	ATMG00320.1	ORF127	hypothetical protein	AT2G07737.1		transposable element gene	0.0	384	384	100	735	yes
ATMG00990	ATMG00990.1	NAD3	NADH dehydrogenase 3	AT2G07751.1		NADH:ubiquinone/plastoquinone oxidoreductase, chain 3 protein	0.0	357	357	100	736	yes
ATMG01230	ATMG01230.1	ORF145B	hypothetical protein	AT2G07697.1		transposable element gene	0.0	438	438	100	737	yes
ATMG00600	ATMG00600.1	ORF106C	hypothetical protein	AT2G07809.1		Pseudogene of ATMG00600	0.0	321	321	100	738	yes
ATMG01100	ATMG01100.1	ORF105A	hypothetical protein	AT2G07812.1		Pseudogene of ATMG01100	1e-180	318	318	100	739	yes
ATMG01310	ATMG01310.1	ORF136B	hypothetical protein	AT2G07691.1		unknown protein	0.0	411	411	100	740	yes
ATMG00540	ATMG00540.1	ORF102B	hypothetical protein	AT2G07713.1		unknown protein	0.0	369	369	100	741	yes
ATMG01140	ATMG01140.1	ORF152B	hypothetical protein	ATMG00440.1	ORF152A	hypothetical protein	0.0	449	449	100	742	yes
ATMG01010	ATMG01010.1	ORF118	Unknown conserved protein	AT2G07674.1		Unknown conserved protein	0.0	323	323	100	743	yes
ATMG00770	ATMG00770.1	ORF100B	hypothetical protein	AT2G07685.1		transposable element gene	1e-171	303	303	100	744	yes
ATMG00240	ATMG00240.1	ORF111A	Gag-Pol-related retrotransposon family protein	AT2G07729.1		transposable element gene	0.0	336	336	100	745	yes
ATMG01150	ATMG01150.1	ORF106G	hypothetical protein	ATMG00430.1	ORF106A	hypothetical protein	0.0	321	321	100	746	yes
ATMG00580	ATMG00580.1	NAD4	NADH dehydrogenase subunit 4	AT2G07717.1	| pseudogene, similar to NADH-ubiquinone oxidoreductase chain 4 (EC 1.6.5.3). (Field mustard), blastp match of 99% identity and 2.0e-226 P-value to SP|Q04050	NU4M_BRACM NADH-ubiquinone oxidoreductase chain 4 (EC 1.6.5.3). (Field mustard) {Brassica campestris}	0.0	1398	1398	100	747	yes
ATMG00980	ATMG00980.1	RPSL2	Ribosomal protein S12/S23 family protein	AT2G07675.1		Ribosomal protein S12/S23 family protein	0.0	378	378	100	748	yes
ATMG00920	ATMG00920.1	ORF215B	hypothetical protein	AT2G07678.1		unknown protein	0.0	642	642	100	749	yes
ATMG00300	ATMG00300.1	ORF145A	Gag-Pol-related retrotransposon family protein	AT2G07736.1		transposable element gene	0.0	438	438	100	750	yes
ATMG00210	ATMG00210.1	RPL5	ribosomal protein L5	AT2G07725.1		Ribosomal L5P family protein	0.0	558	558	100	751	yes
ATMG00040	ATMG00040.1	ORF315	ATP synthase subunit C family protein	ATMG00050.1	ORF131	hypothetical protein	0.0	396	396	100	752	yes
ATMG00820	ATMG00820.1	ORF170	Reverse transcriptase (RNA-dependent DNA polymerase)	AT2G07683.1		transposable element gene	0.0	476	476	100	753	yes
ATMG00530	ATMG00530.1	ORF109	hypothetical protein	AT2G07663.1		Pseudogene of AT2G07776	0.0	330	330	100	754	yes
ATMG00860	ATMG00860.1	ORF158	DNA/RNA polymerases superfamily protein	AT2G07682.1		transposable element gene	0.0	477	477	100	755	yes
AT1G21020	AT1G21020.1		transposable element gene	AT5G44890.1		transposable element gene	0.0	3044	3048	99.9	756	yes
AT1G76880	AT1G76880.1		Duplicated homeodomain-like superfamily protein	AT1G76878.1		other RNA	0.0	1500	1502	99.9	757	yes
AT1G34620	AT1G34620.1		transposable element gene	AT3G09165.1		transposable element gene	0.0	3503	3505	99.9	758	yes
AT1G76878	AT1G76878.1		other RNA	AT1G76880.1		Duplicated homeodomain-like superfamily protein	0.0	1470	1472	99.9	759	yes
AT1G25209	AT1G25209.1		pseudogene of UDP-3-O-acyl N-acetylglucosamine deacetylase family protein/F-box protein related	AT1G24792.1		pseudogene of UDP-3-O-acyl N-acetylglucosamine deacetylase family protein/F-box protein related	0.0	1036	1037	99.9	760	yes
AT1G24792	AT1G24792.1		pseudogene of UDP-3-O-acyl N-acetylglucosamine deacetylase family protein/F-box protein related	AT1G25209.1		pseudogene of UDP-3-O-acyl N-acetylglucosamine deacetylase family protein/F-box protein related	0.0	1036	1037	99.9	761	yes
AT2G12810	AT2G12810.1		transposable element gene	AT2G12830.1		transposable element gene	0.0	1289	1290	99.9	762	yes
AT2G31900	AT2G31900.1	XIF, ATXIF, ATMYO5	myosin-like protein XIF	AT2G31902.1		Potential natural antisense gene, locus overlaps with AT2G31900	9e-87	1096	1097	99.9	763	yes
AT2G07709	AT2G07709.1	| pseudogene, similar to NADH dehydrogenase, blastp match of 93% identity and 1.1e-175 P-value to GP|485862|emb|CAA52952.1|	X75036 NADH dehydrogenase {Triticum aestivum}	ATMG00510.1	NAD7	NADH dehydrogenase subunit 7	0.0	1168	1169	99.9	764	yes
AT2G01010	AT2G01010.1		rRNA	AT3G41768.1		rRNA	0.0	1806	1808	99.9	765	yes
AT2G07698	AT2G07698.1		ATPase, F1 complex, alpha subunit protein	ATMG01190.1	ATP1	ATP synthase subunit 1	0.0	1507	1509	99.9	766	yes
AT2G31902	AT2G31902.1		Potential natural antisense gene, locus overlaps with AT2G31900	AT2G31900.1	XIF, ATXIF, ATMYO5	myosin-like protein XIF	3e-87	1096	1097	99.9	767	yes
AT3G09165	AT3G09165.1		transposable element gene	AT1G34620.1		transposable element gene	0.0	3503	3505	99.9	768	yes
AT3G41768	AT3G41768.1		rRNA	AT2G01010.1		rRNA	0.0	1806	1808	99.9	769	yes
AT3G26430	AT3G26430.1		GDSL-like Lipase/Acylhydrolase superfamily protein	AT3G26420.1	ATRZ-1A	RNA-binding (RRM/RBD/RNP motifs) family protein with retrovirus zinc finger-like domain	0.0	2954	2957	99.9	770	yes
AT3G26420	AT3G26420.1	ATRZ-1A	RNA-binding (RRM/RBD/RNP motifs) family protein with retrovirus zinc finger-like domain	AT3G26430.1		GDSL-like Lipase/Acylhydrolase superfamily protein	0.0	2954	2957	99.9	771	yes
AT3G03702	AT3G03702.1		other RNA	AT3G03700.1		Plasma-membrane choline transporter family protein	0.0	975	976	99.9	772	yes
AT4G19340	AT4G19340.1		SCD6 protein-related	AT4G19260.1		Galactose oxidase/kelch repeat superfamily protein	0.0	687	688	99.9	773	yes
AT4G19260	AT4G19260.1		Galactose oxidase/kelch repeat superfamily protein	AT4G19340.1		SCD6 protein-related	0.0	687	688	99.9	774	yes
AT4G20650	AT4G20650.1		receptor-like protein kinase-related	AT4G20530.1		Protein with domains of unknown function (DUF26 and DUF1204)	0.0	1405	1407	99.9	775	yes
AT5G01720	AT5G01720.1		RNI-like superfamily protein	AT5G01715.1	| pseudogene, antisense mRNA to gene At5g01720, blastp match of 29% identity and 3.2e-13 P-value to GP|12848653|dbj|BAB28039.1|	AK012109 unnamed protein product {Mus musculus}	0.0	1200	1201	99.9	776	yes
AT5G01715	AT5G01715.1	| pseudogene, antisense mRNA to gene At5g01720, blastp match of 29% identity and 3.2e-13 P-value to GP|12848653|dbj|BAB28039.1|	AK012109 unnamed protein product {Mus musculus}	AT5G01720.1		RNI-like superfamily protein	0.0	1200	1201	99.9	777	yes
AT5G28120	AT5G28120.1		transposable element gene	AT5G28110.1		transposable element gene	0.0	1456	1458	99.9	778	yes
AT5G28110	AT5G28110.1		transposable element gene	AT5G28120.1		transposable element gene	0.0	1456	1458	99.9	779	yes
AT5G36001	AT5G36001.1		RING/U-box superfamily protein	AT5G36002.1		other RNA	0.0	1099	1100	99.9	780	yes
AT5G36002	AT5G36002.1		other RNA	AT5G36001.1		RING/U-box superfamily protein	0.0	1105	1106	99.9	781	yes
ATMG01190	ATMG01190.1	ATP1	ATP synthase subunit 1	AT2G07698.1		ATPase, F1 complex, alpha subunit protein	0.0	1507	1509	99.9	782	yes
ATMG00510	ATMG00510.1	NAD7	NADH dehydrogenase subunit 7	AT2G07709.1	| pseudogene, similar to NADH dehydrogenase, blastp match of 93% identity and 1.1e-175 P-value to GP|485862|emb|CAA52952.1|	X75036 NADH dehydrogenase {Triticum aestivum}	0.0	1168	1169	99.9	783	yes
AT1G21040	AT1G21040.1		transposable element gene	AT5G44875.1		transposable element gene	0.0	3345	3352	99.8	784	yes
AT1G58848	AT1G58848.1		Disease resistance protein (CC-NBS-LRR class) family	AT1G59218.1		Disease resistance protein (CC-NBS-LRR class) family	0.0	3517	3525	99.8	785	yes
AT1G59218	AT1G59218.1		Disease resistance protein (CC-NBS-LRR class) family	AT1G58848.1		Disease resistance protein (CC-NBS-LRR class) family	0.0	3517	3525	99.8	786	yes
AT1G31210	AT1G31210.1		transposable element gene	AT3G60565.1		transposable element gene	0.0	5591	5602	99.8	787	yes
AT1G18240	AT1G18240.1		transposable element gene	AT1G16620.1		transposable element gene	0.0	1289	1292	99.8	788	yes
AT1G08735	AT1G08735.1		transposable element gene	AT5G44875.1		transposable element gene	0.0	3345	3352	99.8	789	yes
AT1G16620	AT1G16620.1		transposable element gene	AT1G18240.1		transposable element gene	0.0	1289	1292	99.8	790	yes
AT1G39590	AT1G39590.1		transposable element gene	AT1G40077.1		transposable element gene	0.0	6149	6163	99.8	791	yes
AT1G32590	AT1G32590.1		transposable element gene	AT5G45605.1		transposable element gene	0.0	3993	4002	99.8	792	yes
AT1G40077	AT1G40077.1		transposable element gene	AT1G39590.1		transposable element gene	0.0	6149	6163	99.8	793	yes
AT1G38230	AT1G38230.1		transposable element gene	AT1G38300.1		transposable element gene	0.0	3367	3374	99.8	794	yes
AT1G38260	AT1G38260.1		transposable element gene	AT1G38330.1		transposable element gene	0.0	4009	4016	99.8	795	yes
AT1G38300	AT1G38300.1		transposable element gene	AT1G38230.1		transposable element gene	0.0	3367	3374	99.8	796	yes
AT1G38330	AT1G38330.1		transposable element gene	AT1G38260.1		transposable element gene	0.0	4009	4016	99.8	797	yes
AT1G45221	AT1G45221.1		Bifunctional inhibitor/lipid-transfer protein/seed storage 2S albumin superfamily protein	AT1G45215.1		Protein of unknown function (DUF784)	0.0	509	510	99.8	798	yes
AT1G45215	AT1G45215.1		Protein of unknown function (DUF784)	AT1G45221.1		Bifunctional inhibitor/lipid-transfer protein/seed storage 2S albumin superfamily protein	0.0	509	510	99.8	799	yes
AT1G25211	AT1G25211.1		F-box family protein	AT1G24881.1		F-box family protein	0.0	1531	1534	99.8	800	yes
AT1G18330	AT1G18330.2	EPR1, RVE7	Homeodomain-like superfamily protein	AT3G10113.1		Homeodomain-like superfamily protein	0.0	954	956	99.8	801	yes
AT2G07739	AT2G07739.1		Ycf1 protein	ATMG00370.1	ORF199	Ycf1 protein	0.0	599	600	99.8	802	yes
AT2G07682	AT2G07682.1		transposable element gene	ATMG00880.1	ORF187	hypothetical protein	0.0	564	565	99.8	803	yes
AT2G07672	AT2G07672.1		unknown protein	ATMG01050.1	ORF159	hypothetical protein	0.0	479	480	99.8	804	yes
AT2G07768	AT2G07768.1		Cytochrome C assembly protein	ATMG00960.1	CCB203	Cytochrome C assembly protein	0.0	469	470	99.8	805	yes
AT2G07677	AT2G07677.1		auxin-responsive factor (ARF) -related, low similarity to auxin response factor 10 (Arabidopsis thaliana) GI:6165644	ATMG00940.1	ORF164	DNA binding	0.0	495	496	99.8	806	yes
AT2G07714	AT2G07714.1		transcription factor-related	ATMG00550.1	ORF160	hypothetical protein	0.0	483	484	99.8	807	yes
AT2G07670	AT2G07670.1		Pseudogene of AT2G07702	ATMG01140.1	ORF152B	hypothetical protein	0.0	448	449	99.8	808	yes
AT3G36411	AT3G36411.1		transposable element gene	AT3G33201.1		transposable element gene	0.0	504	505	99.8	809	yes
AT3G22070	AT3G22070.1		proline-rich family protein	AT3G22072.1		other RNA	0.0	654	655	99.8	810	yes
AT3G60565	AT3G60565.1		transposable element gene	AT1G31210.1		transposable element gene	0.0	5591	5602	99.8	811	yes
AT3G03700	AT3G03700.1		Plasma-membrane choline transporter family protein	AT3G04440.1		Plasma-membrane choline transporter family protein	0.0	1609	1612	99.8	812	yes
AT3G33201	AT3G33201.1		transposable element gene	AT3G36411.1		transposable element gene	0.0	504	505	99.8	813	yes
AT3G10113	AT3G10113.1		Homeodomain-like superfamily protein	AT1G18330.2	EPR1, RVE7	Homeodomain-like superfamily protein	0.0	954	956	99.8	814	yes
AT3G26525	AT3G26525.1		transposable element gene	AT5G44875.1		transposable element gene	0.0	3345	3352	99.8	815	yes
AT3G04440	AT3G04440.1		Plasma-membrane choline transporter family protein	AT3G03700.1		Plasma-membrane choline transporter family protein	0.0	1609	1612	99.8	816	yes
AT3G22072	AT3G22072.1		other RNA	AT3G22070.1		proline-rich family protein	0.0	654	655	99.8	817	yes
AT4G19250	AT4G19250.1		Galactose oxidase/kelch repeat superfamily protein	AT4G19330.1		Galactose oxidase/kelch repeat superfamily protein	0.0	608	609	99.8	818	yes
AT4G19330	AT4G19330.1		Galactose oxidase/kelch repeat superfamily protein	AT4G19250.1		Galactose oxidase/kelch repeat superfamily protein	0.0	608	609	99.8	819	yes
AT4G09230	AT4G09230.1		transposable element gene	AT4G09280.1		transposable element gene	0.0	887	889	99.8	820	yes
AT4G09205	AT4G09205.1		transposable element gene	AT4G09255.1		transposable element gene	0.0	2619	2624	99.8	821	yes
AT4G09280	AT4G09280.1		transposable element gene	AT4G09230.1		transposable element gene	0.0	887	889	99.8	822	yes
AT4G20670	AT4G20670.1		Domain of unknown function (DUF26)	AT4G20710.1		Pseudogene of AT4G20710	0.0	819	821	99.8	823	yes
AT4G20710	AT4G20710.1		Pseudogene of AT4G20710	AT4G20670.1		Domain of unknown function (DUF26)	0.0	819	821	99.8	824	yes
AT4G32212	AT4G32212.1		unknown pseudogene	AT5G14810.1		transposable element gene	0.0	2146	2151	99.8	825	yes
AT4G09464	AT4G09464.1		Carbohydrate-binding X8 domain superfamily protein	AT4G09467.1		Carbohydrate-binding X8 domain superfamily protein	0.0	537	538	99.8	826	yes
AT4G09467	AT4G09467.1		Carbohydrate-binding X8 domain superfamily protein	AT4G09464.1		Carbohydrate-binding X8 domain superfamily protein	0.0	537	538	99.8	827	yes
AT5G39200	AT5G39200.1		unknown protein	AT5G39140.1		unknown protein	0.0	458	459	99.8	828	yes
AT5G39185	AT5G39185.1		transposable element gene	AT5G39155.1		transposable element gene	0.0	4467	4478	99.8	829	yes
AT5G39140	AT5G39140.1		unknown protein	AT5G39200.1		unknown protein	0.0	458	459	99.8	830	yes
AT5G39155	AT5G39155.1		transposable element gene	AT5G39185.1		transposable element gene	0.0	4467	4478	99.8	831	yes
AT5G01730	AT5G01730.1	WAVE3, ATSCAR4, SCAR4	SCAR family protein 4	AT5G01732.1		other RNA	0.0	2965	2972	99.8	832	yes
AT5G29550	AT5G29550.1		transposable element gene	AT5G29465.1		transposable element gene	0.0	1805	1809	99.8	833	yes
AT5G45605	AT5G45605.1		transposable element gene	AT1G32590.1		transposable element gene	0.0	3993	4002	99.8	834	yes
AT5G14810	AT5G14810.1		transposable element gene	AT4G32212.1		unknown pseudogene	0.0	2146	2151	99.8	835	yes
AT5G44875	AT5G44875.1		transposable element gene	AT3G26525.1		transposable element gene	0.0	3345	3352	99.8	836	yes
AT5G01732	AT5G01732.1		other RNA	AT5G01730.1	WAVE3, ATSCAR4, SCAR4	SCAR family protein 4	0.0	2965	2972	99.8	837	yes
ATMG00370	ATMG00370.1	ORF199	Ycf1 protein	AT2G07739.1		Ycf1 protein	0.0	599	600	99.8	838	yes
ATMG01050	ATMG01050.1	ORF159	hypothetical protein	AT2G07672.1		unknown protein	0.0	479	480	99.8	839	yes
ATMG00550	ATMG00550.1	ORF160	hypothetical protein	AT2G07714.1		transcription factor-related	0.0	483	484	99.8	840	yes
ATMG00880	ATMG00880.1	ORF187	hypothetical protein	AT2G07682.1		transposable element gene	0.0	564	565	99.8	841	yes
ATMG00960	ATMG00960.1	CCB203	Cytochrome C assembly protein	AT2G07768.1		Cytochrome C assembly protein	0.0	469	470	99.8	842	yes
ATMG00940	ATMG00940.1	ORF164	DNA binding	AT2G07677.1		auxin-responsive factor (ARF) -related, low similarity to auxin response factor 10 (Arabidopsis thaliana) GI:6165644	0.0	495	496	99.8	843	yes
AT1G36730	AT1G36730.1		Translation initiation factor IF2/IF5	AT1G36732.1	CPuORF19	conserved peptide upstream open reading frame 19	0.0	2279	2286	99.7	844	yes
AT1G36590	AT1G36590.1		transposable element gene	AT3G11970.1		transposable element gene	0.0	4487	4500	99.7	845	yes
AT1G11265	AT1G11265.1		transposable element gene	AT3G61330.1		transposable element gene	0.0	4021	4033	99.7	846	yes
AT1G58140	AT1G58140.1		transposable element gene	AT1G11265.1		transposable element gene	0.0	3925	3937	99.7	847	yes
AT1G35080	AT1G35080.1		transposable element gene	AT4G19280.1		transposable element gene	0.0	586	588	99.7	848	yes
AT1G36732	AT1G36732.1	CPuORF19	conserved peptide upstream open reading frame 19	AT1G36730.1		Translation initiation factor IF2/IF5	0.0	2279	2286	99.7	849	yes
AT2G12840	AT2G12840.1		transposable element gene	AT2G12830.1		transposable element gene	0.0	1453	1457	99.7	850	yes
AT2G12830	AT2G12830.1		transposable element gene	AT2G12840.1		transposable element gene	0.0	1453	1457	99.7	851	yes
AT2G12750	AT2G12750.1		transposable element gene	AT2G12740.1		transposable element gene	0.0	2718	2726	99.7	852	yes
AT2G12740	AT2G12740.1		transposable element gene	AT2G12750.1		transposable element gene	0.0	2718	2726	99.7	853	yes
AT2G40955	AT2G40955.1		unknown protein	AT4G15096.1		unknown protein	0.0	2033	2040	99.7	854	yes
AT2G07683	AT2G07683.1		transposable element gene	ATMG00810.1	ORF240B	DNA/RNA polymerases superfamily protein	0.0	721	723	99.7	855	yes
AT2G07673	AT2G07673.1		unknown protein	ATMG01030.1	ORF106E	hypothetical protein	1e-180	320	321	99.7	856	yes
AT2G29230	AT2G29230.1		transposable element gene	AT5G44875.1		transposable element gene	0.0	3343	3352	99.7	857	yes
AT2G07724	AT2G07724.1		unknown protein	ATMG00200.1	ORF107B	hypothetical protein	0.0	323	324	99.7	858	yes
AT2G07666	AT2G07666.1		Pseudogene of AT2G07701	ATMG01150.1	ORF106G	hypothetical protein	1e-180	320	321	99.7	859	yes
AT2G07664	AT2G07664.1		Pseudogene of ATMG01040	ATMG01040.1	ORF107F	hypothetical protein	1e-179	323	324	99.7	860	yes
AT3G11970	AT3G11970.1		transposable element gene	AT1G36590.1		transposable element gene	0.0	4487	4500	99.7	861	yes
AT3G59050	AT3G59050.1	ATPAO3, PAO3	polyamine oxidase 3	AT3G59052.1	CPuORF18	conserved peptide upstream open reading frame 18	0.0	2032	2039	99.7	862	yes
AT3G61510	AT3G61510.1	ACS1, AT-ACS1	ACC synthase 1	AT5G28360.1	ACS3	ACS3 (1-AMINOCYCLOPROPANE-1-CARBOXYLATE SYNTHASE LIKE PSEUDOGENE)	1e-177	398	399	99.7	863	yes
AT3G30670	AT3G30670.1		transposable element gene	AT1G35600.1		transposable element gene	0.0	359	360	99.7	864	yes
AT3G61330	AT3G61330.1		transposable element gene	AT1G11265.1		transposable element gene	0.0	4021	4033	99.7	865	yes
AT3G24385	AT3G24385.1		transposable element gene	AT5G36850.1		transposable element gene	0.0	691	693	99.7	866	yes
AT3G53400	AT3G53400.1		BEST Arabidopsis thaliana protein match is: conserved peptide upstream open reading frame 47 (TAIR:AT5G03190.1)	AT3G53402.1	CPuORF46	conserved peptide upstream open reading frame 46	0.0	2023	2030	99.7	867	yes
AT3G62540	AT3G62540.1		Pentatricopeptide repeat (PPR) superfamily protein	AT5G14820.1		Pentatricopeptide repeat (PPR) superfamily protein	0.0	1795	1800	99.7	868	yes
AT3G53402	AT3G53402.1	CPuORF46	conserved peptide upstream open reading frame 46	AT3G53400.1		BEST Arabidopsis thaliana protein match is: conserved peptide upstream open reading frame 47 (TAIR:AT5G03190.1)	0.0	2023	2030	99.7	869	yes
AT3G59052	AT3G59052.1	CPuORF18	conserved peptide upstream open reading frame 18	AT3G59050.1	ATPAO3, PAO3	polyamine oxidase 3	0.0	2032	2039	99.7	870	yes
AT4G15096	AT4G15096.1		unknown protein	AT2G40955.1		unknown protein	0.0	2033	2040	99.7	871	yes
AT4G19280	AT4G19280.1		transposable element gene	AT1G35080.1		transposable element gene	0.0	586	588	99.7	872	yes
AT4G36100	AT4G36100.1		Sec1/munc18-like (SM) proteins superfamily	AT4G34080.1		Plant protein of unknown function (DUF641)	1e-168	301	302	99.7	873	yes
AT4G13264	AT4G13264.1		transposable element gene	AT4G13252.1		transposable element gene	0.0	622	624	99.7	874	yes
AT4G13252	AT4G13252.1		transposable element gene	AT4G13264.1		transposable element gene	0.0	622	624	99.7	875	yes
AT4G10955	AT4G10955.1		alpha/beta-Hydrolases superfamily protein	AT4G10960.1	UGE5	UDP-D-glucose/UDP-D-galactose 4-epimerase 5	0.0	2736	2745	99.7	876	yes
AT4G10960	AT4G10960.1	UGE5	UDP-D-glucose/UDP-D-galactose 4-epimerase 5	AT4G10955.1		alpha/beta-Hydrolases superfamily protein	0.0	2736	2745	99.7	877	yes
AT5G36850	AT5G36850.1		transposable element gene	AT1G27780.1		transposable element gene	0.0	694	696	99.7	878	yes
AT5G36825	AT5G36825.1		transposable element gene	AT5G36732.1		transposable element gene	0.0	2931	2939	99.7	879	yes
AT5G36732	AT5G36732.1		transposable element gene	AT5G36825.1		transposable element gene	0.0	2931	2939	99.7	880	yes
AT5G58150	AT5G58150.1		Leucine-rich repeat protein kinase family protein	AT5G58140.2	PHOT2, NPL1	phototropin 2	0.0	2752	2760	99.7	881	yes
AT5G45430	AT5G45430.1		Protein kinase superfamily protein	AT5G45428.1	CPuORF24	conserved peptide upstream open reading frame 24	0.0	2576	2584	99.7	882	yes
AT5G32293	AT5G32293.1		transposable element gene	AT5G29975.1		transposable element gene	0.0	2727	2736	99.7	883	yes
AT5G29975	AT5G29975.1		transposable element gene	AT5G32293.1		transposable element gene	0.0	2727	2736	99.7	884	yes
AT5G28360	AT5G28360.1	ACS3	ACS3 (1-AMINOCYCLOPROPANE-1-CARBOXYLATE SYNTHASE LIKE PSEUDOGENE)	AT3G61510.1	ACS1, AT-ACS1	ACC synthase 1	1e-177	398	399	99.7	885	yes
AT5G14820	AT5G14820.1		Pentatricopeptide repeat (PPR) superfamily protein	AT3G62540.1		Pentatricopeptide repeat (PPR) superfamily protein	0.0	1795	1800	99.7	886	yes
AT5G58140	AT5G58140.2	PHOT2, NPL1	phototropin 2	AT5G58150.1		Leucine-rich repeat protein kinase family protein	0.0	2752	2760	99.7	887	yes
AT5G36490	AT5G36490.1		ECA1 gametogenesis related family protein	AT5G36450.1		ECA1 gametogenesis related family protein	0.0	356	357	99.7	888	yes
AT5G36510	AT5G36510.1		Encodes a ECA1 gametogenesis related family protein [pseudogene]	AT5G36520.1		ECA1 gametogenesis related family protein	0.0	353	354	99.7	889	yes
AT5G36500	AT5G36500.1		ECA1 gametogenesis related family protein	AT5G36490.1		ECA1 gametogenesis related family protein	0.0	356	357	99.7	890	yes
AT5G36480	AT5G36480.1		ECA1 gametogenesis related family protein	AT5G36450.1		ECA1 gametogenesis related family protein	0.0	356	357	99.7	891	yes
AT5G36460	AT5G36460.1		ECA1 gametogenesis related family protein	AT5G36450.1		ECA1 gametogenesis related family protein	0.0	356	357	99.7	892	yes
AT5G36520	AT5G36520.1		ECA1 gametogenesis related family protein	AT5G36510.1		Encodes a ECA1 gametogenesis related family protein [pseudogene]	0.0	353	354	99.7	893	yes
AT5G36360	AT5G36360.1		ECA1 gametogenesis related family protein	AT5G36450.1		ECA1 gametogenesis related family protein	0.0	356	357	99.7	894	yes
AT5G36370	AT5G36370.1		ECA1 gametogenesis related family protein	AT5G36450.1		ECA1 gametogenesis related family protein	0.0	356	357	99.7	895	yes
AT5G36330	AT5G36330.1		ECA1 gametogenesis related family protein	AT5G36310.1		ECA1 gametogenesis related family protein	0.0	345	346	99.7	896	yes
AT5G45428	AT5G45428.1	CPuORF24	conserved peptide upstream open reading frame 24	AT5G45430.1		Protein kinase superfamily protein	0.0	2576	2584	99.7	897	yes
ATMG01250	ATMG01250.1	ORF102	RNA-directed DNA polymerase (reverse transcriptase)	AT2G07697.1		transposable element gene	0.0	368	369	99.7	898	yes
ATMG01030	ATMG01030.1	ORF106E	hypothetical protein	AT2G07673.1		unknown protein	1e-180	320	321	99.7	899	yes
ATMG00200	ATMG00200.1	ORF107B	hypothetical protein	AT2G07724.1		unknown protein	0.0	323	324	99.7	900	yes
ATMG00850	ATMG00850.1	ORF107E	DNA/RNA polymerases superfamily protein	AT2G07682.1		transposable element gene	1e-179	323	324	99.7	901	yes
ATMG01040	ATMG01040.1	ORF107F	hypothetical protein	AT2G07664.1		Pseudogene of ATMG01040	1e-179	323	324	99.7	902	yes
ATMG00810	ATMG00810.1	ORF240B	DNA/RNA polymerases superfamily protein	AT2G07683.1		transposable element gene	0.0	721	723	99.7	903	yes
AT1G36790	AT1G36790.1		transposable element gene	AT1G36775.1		transposable element gene	0.0	2236	2244	99.6	904	yes
AT1G36775	AT1G36775.1		transposable element gene	AT1G36790.1		transposable element gene	0.0	2236	2244	99.6	905	yes
AT1G45090	AT1G45090.1		transposable element gene	AT5G28480.1		transposable element gene	0.0	2735	2747	99.6	906	yes
AT1G41660	AT1G41660.1		transposable element gene	AT1G41630.1		transposable element gene	0.0	2796	2808	99.6	907	yes
AT1G41630	AT1G41630.1		transposable element gene	AT1G41660.1		transposable element gene	0.0	2796	2808	99.6	908	yes
AT1G38131	AT1G38131.1		O-fucosyltransferase family protein	AT1G38065.1		O-fucosyltransferase family protein	0.0	1672	1679	99.6	909	yes
AT1G38065	AT1G38065.1		O-fucosyltransferase family protein	AT1G38131.1		O-fucosyltransferase family protein	0.0	1672	1679	99.6	910	yes
AT2G23710	AT2G23710.1		transposable element gene	AT4G09370.1		transposable element gene	0.0	1703	1710	99.6	911	yes
AT2G18680	AT2G18680.1		unknown protein	AT2G18670.1		RING/U-box superfamily protein	0.0	978	982	99.6	912	yes
AT2G15470	AT2G15470.1		Pectin lyase-like superfamily protein	AT2G15460.1		Pectin lyase-like superfamily protein	0.0	1193	1198	99.6	913	yes
AT2G15460	AT2G15460.1		Pectin lyase-like superfamily protein	AT2G15470.1		Pectin lyase-like superfamily protein	0.0	1193	1198	99.6	914	yes
AT2G09860	AT2G09860.1		transposable element gene	AT5G52065.1		transposable element gene	0.0	1001	1005	99.6	915	yes
AT2G27230	AT2G27230.1	LHW	transcription factor-related	AT2G27228.1	CPuORF6	conserved peptide upstream open reading frame 6	0.0	2443	2452	99.6	916	yes
AT2G44798	AT2G44798.1		other RNA	AT2G44800.1		2-oxoglutarate (2OG) and Fe(II)-dependent oxygenase superfamily protein	1e-167	679	682	99.6	917	yes
AT2G27228	AT2G27228.1	CPuORF6	conserved peptide upstream open reading frame 6	AT2G27230.1	LHW	transcription factor-related	0.0	2443	2452	99.6	918	yes
AT4G19300	AT4G19300.1		transposable element gene	AT5G36050.1		transposable element gene	0.0	756	759	99.6	919	yes
AT4G09255	AT4G09255.1		transposable element gene	AT4G09205.1		transposable element gene	0.0	2613	2624	99.6	920	yes
AT4G25690	AT4G25690.1		unknown protein	AT4G25692.1	CPuORF13	conserved peptide upstream open reading frame 13	0.0	1582	1589	99.6	921	yes
AT4G13256	AT4G13256.1		transposable element gene	AT4G13254.1		transposable element gene	0.0	504	506	99.6	922	yes
AT4G13254	AT4G13254.1		transposable element gene	AT4G13256.1		transposable element gene	0.0	504	506	99.6	923	yes
AT4G25692	AT4G25692.1	CPuORF13	conserved peptide upstream open reading frame 13	AT4G25690.1		unknown protein	0.0	1582	1589	99.6	924	yes
AT5G36050	AT5G36050.1		transposable element gene	AT4G19300.1		transposable element gene	0.0	756	759	99.6	925	yes
AT5G34868	AT5G34868.1		transposable element gene	AT5G64685.1		transposable element gene	0.0	1367	1373	99.6	926	yes
AT5G01540	AT5G01540.1	LECRKA4.1	lectin receptor kinase a4.1	AT5G01542.1		Potential natural antisense gene, locus overlaps with AT5G01540	0.0	2207	2215	99.6	927	yes
AT5G13205	AT5G13205.1		transposable element gene	AT1G11265.1		transposable element gene	0.0	4015	4033	99.6	928	yes
AT5G28480	AT5G28480.1		transposable element gene	AT1G45090.1		transposable element gene	0.0	2735	2747	99.6	929	yes
AT5G64570	AT5G64570.1	XYL4, ATBXL4	beta-D-xylosidase 4	AT5G64572.1		other RNA	0.0	1362	1368	99.6	930	yes
AT5G64572	AT5G64572.1		other RNA	AT5G64570.1	XYL4, ATBXL4	beta-D-xylosidase 4	0.0	1362	1368	99.6	931	yes
AT5G01542	AT5G01542.1		Potential natural antisense gene, locus overlaps with AT5G01540	AT5G01540.1	LECRKA4.1	lectin receptor kinase a4.1	0.0	2207	2215	99.6	932	yes
AT1G65710	AT1G65710.1		unknown protein	AT3G32092.1		transposable element gene	1e-119	415	417	99.5	933	yes
AT1G58936	AT1G58936.1		Inositol-pentakisphosphate 2-kinase family protein	AT1G58643.1		Inositol-pentakisphosphate 2-kinase family protein	0.0	1454	1461	99.5	934	yes
AT1G59312	AT1G59312.1		Inositol-pentakisphosphate 2-kinase family protein	AT1G58643.1		Inositol-pentakisphosphate 2-kinase family protein	0.0	1454	1461	99.5	935	yes
AT1G45070	AT1G45070.1		transposable element gene	AT2G12150.1		transposable element gene	0.0	2681	2695	99.5	936	yes
AT1G51540	AT1G51540.1		Galactose oxidase/kelch repeat superfamily protein	AT1G51550.1		Kelch repeat-containing F-box family protein	0.0	429	431	99.5	937	yes
AT1G78095	AT1G78095.1		transposable element gene	AT4G08680.1		transposable element gene	0.0	2154	2165	99.5	938	yes
AT1G80980	AT1G80980.1		unknown protein	AT1G80700.1		unknown protein	0.0	779	783	99.5	939	yes
AT1G51550	AT1G51550.1		Kelch repeat-containing F-box family protein	AT1G51540.1		Galactose oxidase/kelch repeat superfamily protein	0.0	429	431	99.5	940	yes
AT1G46120	AT1G46120.1		transposable element gene	AT5G26618.1		transposable element gene	0.0	1681	1689	99.5	941	yes
AT1G07725	AT1G07725.1	ATEXO70H6, EXO70H6	exocyst subunit exo70 family protein H6	AT1G07728.1		other RNA	0.0	1711	1720	99.5	942	yes
AT1G07920	AT1G07920.1		GTP binding Elongation factor Tu family protein	AT1G07940.1		GTP binding Elongation factor Tu family protein	0.0	1382	1389	99.5	943	yes
AT1G07940	AT1G07940.1		GTP binding Elongation factor Tu family protein	AT1G07920.1		GTP binding Elongation factor Tu family protein	0.0	1382	1389	99.5	944	yes
AT1G80700	AT1G80700.1		unknown protein	AT1G80980.1		unknown protein	0.0	779	783	99.5	945	yes
AT1G58643	AT1G58643.1		Inositol-pentakisphosphate 2-kinase family protein	AT1G59312.1		Inositol-pentakisphosphate 2-kinase family protein	0.0	1454	1461	99.5	946	yes
AT1G07728	AT1G07728.1		other RNA	AT1G07725.1	ATEXO70H6, EXO70H6	exocyst subunit exo70 family protein H6	0.0	1711	1720	99.5	947	yes
AT2G12820	AT2G12820.1		transposable element gene	AT2G12835.1		transposable element gene	0.0	1963	1972	99.5	948	yes
AT2G12150	AT2G12150.1		transposable element gene	AT5G28487.1		transposable element gene	0.0	2815	2830	99.5	949	yes
AT2G06610	AT2G06610.1		transposable element gene	AT2G06690.1		transposable element gene	0.0	555	558	99.5	950	yes
AT2G36790	AT2G36790.1	UGT73C6	UDP-glucosyl transferase 73C6	AT2G36792.1		other RNA	0.0	1408	1415	99.5	951	yes
AT2G43020	AT2G43020.1	ATPAO2, PAO2	polyamine oxidase 2	AT2G43018.1	CPuORF17	conserved peptide upstream open reading frame 17	0.0	1965	1974	99.5	952	yes
AT2G06690	AT2G06690.1		transposable element gene	AT2G06610.1		transposable element gene	0.0	555	558	99.5	953	yes
AT2G29280	AT2G29280.1	| pseudogene, tropinone reductase, blastp match of 46% identity and 2.4e-09 P-value to SP|P50165	TRNH_DATST Tropinone reductase homolog (EC 1.1.1.-) (P29X). (Jimsonweed, Common thornapple) {Datura stramonium}	AT2G29290.2		NAD(P)-binding Rossmann-fold superfamily protein	1e-163	394	396	99.5	954	yes
AT2G13250	AT2G13250.1		transposable element gene	AT2G13260.1		transposable element gene	0.0	1402	1409	99.5	955	yes
AT2G18915	AT2G18915.2	LKP2, ADO2	LOV KELCH protein 2	AT2G18917.1		other RNA	0.0	405	407	99.5	956	yes
AT2G36792	AT2G36792.1		other RNA	AT2G36790.1	UGT73C6	UDP-glucosyl transferase 73C6	0.0	1408	1415	99.5	957	yes
AT2G43018	AT2G43018.1	CPuORF17	conserved peptide upstream open reading frame 17	AT2G43020.1	ATPAO2, PAO2	polyamine oxidase 2	0.0	1965	1974	99.5	958	yes
AT2G18917	AT2G18917.1		other RNA	AT2G18915.2	LKP2, ADO2	LOV KELCH protein 2	0.0	405	407	99.5	959	yes
AT2G44995	AT2G44995.1		Unknown gene	AT2G30945.1			0.0	580	583	99.5	960	yes
AT2G30945	AT2G30945.1			AT2G44995.1		Unknown gene	0.0	580	583	99.5	961	yes
AT3G17740	AT3G17740.1		unknown protein	AT3G17712.2		unknown protein	0.0	2385	2398	99.5	962	yes
AT3G55220	AT3G55220.1		Cleavage and polyadenylation specificity factor (CPSF) A subunit protein	AT3G55200.1		Cleavage and polyadenylation specificity factor (CPSF) A subunit protein	0.0	3819	3840	99.5	963	yes
AT3G55200	AT3G55200.1		Cleavage and polyadenylation specificity factor (CPSF) A subunit protein	AT3G55220.1		Cleavage and polyadenylation specificity factor (CPSF) A subunit protein	0.0	3819	3840	99.5	964	yes
AT3G17712	AT3G17712.2		unknown protein	AT3G17740.1		unknown protein	0.0	2385	2398	99.5	965	yes
AT4G08750	AT4G08750.1		transposable element gene	AT4G08760.1		BEST Arabidopsis thaliana protein match is: nucleolin like 1 (TAIR:AT1G48920.1)	0.0	577	580	99.5	966	yes
AT4G08760	AT4G08760.1		BEST Arabidopsis thaliana protein match is: nucleolin like 1 (TAIR:AT1G48920.1)	AT4G08750.1		transposable element gene	0.0	577	580	99.5	967	yes
AT4G27210	AT4G27210.1		transposable element gene	AT4G27200.1		transposable element gene	0.0	2499	2512	99.5	968	yes
AT4G27200	AT4G27200.1		transposable element gene	AT4G27210.1		transposable element gene	0.0	2499	2512	99.5	969	yes
AT4G21366	AT4G21366.1		Protein kinase superfamily protein	AT4G21370.1	PSEUDOSRKA	S-locus protein kinase, putative	1e-178	409	411	99.5	970	yes
AT4G09455	AT4G09455.1		transposable element gene	AT1G62460.1		transposable element gene	0.0	4379	4402	99.5	971	yes
AT4G09210	AT4G09210.1		unknown protein	AT4G09260.1		unknown protein	0.0	399	401	99.5	972	yes
AT4G09260	AT4G09260.1		unknown protein	AT4G09210.1		unknown protein	0.0	399	401	99.5	973	yes
AT4G20700	AT4G20700.1		Protein of unknown function (DUF1204)	AT4G20650.1		receptor-like protein kinase-related	0.0	782	786	99.5	974	yes
AT4G06660	AT4G06660.1		transposable element gene	AT4G06666.1		transposable element gene	0.0	1725	1734	99.5	975	yes
AT4G09465	AT4G09465.1		Carbohydrate-binding X8 domain superfamily protein	AT4G09467.1		Carbohydrate-binding X8 domain superfamily protein	0.0	409	411	99.5	976	yes
AT5G31736	AT5G31736.1		transposable element gene	AT5G29975.1		transposable element gene	0.0	2721	2734	99.5	977	yes
AT5G36070	AT5G36070.1		transposable element gene	AT1G35080.1		transposable element gene	0.0	612	615	99.5	978	yes
AT5G39180	AT5G39180.1		RmlC-like cupins superfamily protein	AT5G39150.1		RmlC-like cupins superfamily protein	0.0	770	774	99.5	979	yes
AT5G39150	AT5G39150.1		RmlC-like cupins superfamily protein	AT5G39180.1		RmlC-like cupins superfamily protein	0.0	770	774	99.5	980	yes
AT5G32161	AT5G32161.1		transposable element gene	AT5G32143.1		transposable element gene	0.0	579	582	99.5	981	yes
AT5G26618	AT5G26618.1		transposable element gene	AT1G46120.1		transposable element gene	0.0	1681	1689	99.5	982	yes
AT5G32312	AT5G32312.1		transposable element gene	AT5G32143.1		transposable element gene	1e-168	442	444	99.5	983	yes
AT5G32306	AT5G32306.1		transposable element gene	AT5G29975.1		transposable element gene	0.0	1885	1894	99.5	984	yes
AT5G17125	AT5G17125.1		transposable element gene	AT1G34967.1		transposable element gene	0.0	4205	4227	99.5	985	yes
AT5G39060	AT5G39060.1		transposable element gene	AT1G08105.1		transposable element gene	0.0	1865	1875	99.5	986	yes
AT5G32484	AT5G32484.1		transposable element gene	AT5G01185.1		transposable element gene	0.0	3457	3474	99.5	987	yes
AT5G28487	AT5G28487.1		transposable element gene	AT2G12150.1		transposable element gene	0.0	2815	2830	99.5	988	yes
AT5G15850	AT5G15850.1	COL1, ATCOL1	CONSTANS-like 1	AT5G15845.1		other RNA	0.0	1436	1443	99.5	989	yes
AT5G15845	AT5G15845.1		other RNA	AT5G15850.1	COL1, ATCOL1	CONSTANS-like 1	0.0	1451	1458	99.5	990	yes
ATCG00950	ATCG00950.1	RRN23S.1	chloroplast-encoded 23S ribosomal RNA	ATCG01180.1	RRN23S.2	chloroplast-encoded 23S ribosomal RNA	0.0	2796	2810	99.5	991	yes
ATCG01180	ATCG01180.1	RRN23S.2	chloroplast-encoded 23S ribosomal RNA	ATCG00950.1	RRN23S.1	chloroplast-encoded 23S ribosomal RNA	0.0	2796	2810	99.5	992	yes
ATMG00840	ATMG00840.1	ORF121B	hypothetical protein	AT2G07682.1		transposable element gene	0.0	364	366	99.5	993	yes
AT1G40136	AT1G40136.1		transposable element gene	AT1G40131.1		transposable element gene	0.0	4646	4672	99.4	994	yes
AT1G40131	AT1G40131.1		transposable element gene	AT1G40136.1		transposable element gene	0.0	4646	4672	99.4	995	yes
AT1G40135	AT1G40135.1		transposable element gene	AT1G40124.1		transposable element gene	0.0	1863	1875	99.4	996	yes
AT1G40124	AT1G40124.1		transposable element gene	AT1G40135.1		transposable element gene	0.0	1863	1875	99.4	997	yes
AT1G24380	AT1G24380.1		unknown protein	AT4G10230.1		unknown protein	0.0	817	822	99.4	998	yes
AT1G23920	AT1G23920.1		transposable element gene	AT4G28970.1		transposable element gene	0.0	2290	2304	99.4	999	yes
AT1G41600	AT1G41600.1		transposable element gene	AT1G41630.1		transposable element gene	0.0	2796	2814	99.4	1000	yes
AT1G48710	AT1G48710.1		transposable element gene	AT1G11265.1		transposable element gene	0.0	4007	4033	99.4	1001	yes
AT1G34730	AT1G34730.1		transposable element gene	AT5G36840.1		transposable element gene	0.0	488	491	99.4	1002	yes
AT1G71530	AT1G71530.1		Protein kinase superfamily protein	AT1G71528.1		other RNA	0.0	2766	2784	99.4	1003	yes
AT1G71528	AT1G71528.1		other RNA	AT1G71530.1		Protein kinase superfamily protein	0.0	2766	2784	99.4	1004	yes
AT2G15220	AT2G15220.1		Plant basic secretory protein (BSP) family protein	AT2G15120.1		pseudogene, disease-resistance family protein / fatty acid elongase-related, similar to fatty acid elongase 1 (FAE1) (Arabidopsis thaliana) GI:881615	0.0	339	341	99.4	1005	yes
AT2G15120	AT2G15120.1		pseudogene, disease-resistance family protein / fatty acid elongase-related, similar to fatty acid elongase 1 (FAE1) (Arabidopsis thaliana) GI:881615	AT2G15220.1		Plant basic secretory protein (BSP) family protein	0.0	339	341	99.4	1006	yes
AT2G25550	AT2G25550.1		transposable element gene	AT2G31520.1		transposable element gene	0.0	4574	4602	99.4	1007	yes
AT2G12100	AT2G12100.1		transposable element gene	AT1G45090.1		transposable element gene	0.0	3409	3429	99.4	1008	yes
AT2G07741	AT2G07741.1		ATPase, F0 complex, subunit A protein	ATMG00410.1	ATP6-1, ATP6	ATPase subunit 6-1	0.0	1151	1158	99.4	1009	yes
AT2G31520	AT2G31520.1		transposable element gene	AT2G25550.1		transposable element gene	0.0	4574	4602	99.4	1010	yes
AT2G24945	AT2G24945.1		unknown protein	AT2G24940.1	AtMAPR2, MAPR2	membrane-associated progesterone binding protein 2	0.0	2803	2820	99.4	1011	yes
AT2G24940	AT2G24940.1	AtMAPR2, MAPR2	membrane-associated progesterone binding protein 2	AT2G24945.1		unknown protein	0.0	2803	2820	99.4	1012	yes
AT2G07747	AT2G07747.1		pseudogene, maturase (MATR), identical to maturase (Arabidopsis thaliana) GP:6851020	AT2G07712.1	| pseudogene, similar to maturase-related protein, blastp match of 86% identity and 2.9e-305 P-value to GP|840924|gb|AAA67711.1|	U09988 maturase-related protein {Glycine max}	0.0	493	496	99.4	1013	yes
AT2G04320	AT2G04320.1		transposable element gene	AT3G29700.1		transposable element gene	0.0	352	354	99.4	1014	yes
AT2G32645	AT2G32645.1		Domain of unknown function (DUF313)	AT2G32179.1		other RNA	0.0	485	488	99.4	1015	yes
AT2G32179	AT2G32179.1		other RNA	AT2G32645.1		Domain of unknown function (DUF313)	0.0	485	488	99.4	1016	yes
AT3G59720	AT3G59720.1		transposable element gene	AT1G11265.1		transposable element gene	0.0	3851	3874	99.4	1017	yes
AT3G61520	AT3G61520.1		Pentatricopeptide repeat (PPR) superfamily protein	AT5G28460.1		Pentatricopeptide repeat (PPR) superfamily protein	0.0	2344	2358	99.4	1018	yes
AT3G22970	AT3G22970.1		Protein of unknown function (DUF506)	AT3G22968.1	CPuORF59	conserved peptide upstream open reading frame 59	0.0	1721	1732	99.4	1019	yes
AT3G53140	AT3G53140.1		O-methyltransferase family protein	AT3G53130.1	LUT1, CYP97C1	Cytochrome P450 superfamily protein	0.0	1308	1316	99.4	1020	yes
AT3G53130	AT3G53130.1	LUT1, CYP97C1	Cytochrome P450 superfamily protein	AT3G53140.1		O-methyltransferase family protein	0.0	1308	1316	99.4	1021	yes
AT3G09510	AT3G09510.1		Ribonuclease H-like superfamily protein	AT2G31520.1		transposable element gene	0.0	1446	1455	99.4	1022	yes
AT3G22968	AT3G22968.1	CPuORF59	conserved peptide upstream open reading frame 59	AT3G22970.1		Protein of unknown function (DUF506)	0.0	1721	1732	99.4	1023	yes
AT4G08680	AT4G08680.1		transposable element gene	AT1G78095.1		transposable element gene	0.0	2233	2246	99.4	1024	yes
AT4G37430	AT4G37430.1	CYP91A2, CYP81F1	cytochrome P450, family 91, subfamily A, polypeptide 2	AT4G37432.1		other RNA	0.0	1076	1083	99.4	1025	yes
AT4G10230	AT4G10230.1		unknown protein	AT1G24380.1		unknown protein	0.0	817	822	99.4	1026	yes
AT4G28960	AT4G28960.1		transposable element gene	AT4G09370.1		transposable element gene	0.0	1349	1357	99.4	1027	yes
AT4G25670	AT4G25670.1		unknown protein	AT4G25672.1	CPuORF12	conserved peptide upstream open reading frame 12	0.0	1139	1146	99.4	1028	yes
AT4G04223	AT4G04223.1		other RNA	AT3G56210.5		ARM repeat superfamily protein	0.0	480	483	99.4	1029	yes
AT4G37432	AT4G37432.1		other RNA	AT4G37430.1	CYP91A2, CYP81F1	cytochrome P450, family 91, subfamily A, polypeptide 2	0.0	1076	1083	99.4	1030	yes
AT4G25672	AT4G25672.1	CPuORF12	conserved peptide upstream open reading frame 12	AT4G25670.1		unknown protein	0.0	1139	1146	99.4	1031	yes
AT5G31719	AT5G31719.1		transposable element gene	AT5G29975.1		transposable element gene	0.0	2732	2749	99.4	1032	yes
AT5G36740	AT5G36740.1		Acyl-CoA N-acyltransferase with RING/FYVE/PHD-type zinc finger protein	AT5G36670.1		RING/FYVE/PHD zinc finger superfamily protein	0.0	3450	3471	99.4	1033	yes
AT5G66560	AT5G66560.1		Phototropic-responsive NPH3 family protein	AT5G66558.1		other RNA	0.0	2201	2215	99.4	1034	yes
AT5G36670	AT5G36670.1		RING/FYVE/PHD zinc finger superfamily protein	AT5G36740.1		Acyl-CoA N-acyltransferase with RING/FYVE/PHD-type zinc finger protein	0.0	3450	3471	99.4	1035	yes
AT5G32215	AT5G32215.1		transposable element gene	AT5G32179.1		transposable element gene	0.0	2716	2733	99.4	1036	yes
AT5G32179	AT5G32179.1		transposable element gene	AT5G32215.1		transposable element gene	0.0	2716	2733	99.4	1037	yes
AT5G25200	AT5G25200.1		unknown protein	AT5G18636.1		unknown protein	0.0	1084	1091	99.4	1038	yes
AT5G18636	AT5G18636.1		unknown protein	AT5G25200.1		unknown protein	0.0	1084	1091	99.4	1039	yes
AT5G50570	AT5G50570.1	SPL13A, SPL13	Squamosa promoter-binding protein-like (SBP domain) transcription factor family protein	AT5G50670.1	SPL13B, SPL13	Squamosa promoter-binding protein-like (SBP domain) transcription factor family protein	0.0	1389	1397	99.4	1040	yes
AT5G28484	AT5G28484.1		transposable element gene	AT2G12130.1		transposable element gene	0.0	536	539	99.4	1041	yes
AT5G50670	AT5G50670.1	SPL13B, SPL13	Squamosa promoter-binding protein-like (SBP domain) transcription factor family protein	AT5G50570.1	SPL13A, SPL13	Squamosa promoter-binding protein-like (SBP domain) transcription factor family protein	0.0	1389	1397	99.4	1042	yes
AT5G28460	AT5G28460.1		Pentatricopeptide repeat (PPR) superfamily protein	AT3G61520.1		Pentatricopeptide repeat (PPR) superfamily protein	0.0	2344	2358	99.4	1043	yes
AT5G36540	AT5G36540.1		ECA1 gametogenesis related family protein	AT5G36370.1		ECA1 gametogenesis related family protein	0.0	355	357	99.4	1044	yes
AT5G66558	AT5G66558.1		other RNA	AT5G66560.1		Phototropic-responsive NPH3 family protein	0.0	2201	2215	99.4	1045	yes
ATCG00890	ATCG00890.1	NDHB.1	NADH-Ubiquinone/plastoquinone (complex I) protein	ATCG01250.1	NDHB.2	NADH-Ubiquinone/plastoquinone (complex I) protein	0.0	1163	1170	99.4	1046	yes
ATCG01250	ATCG01250.1	NDHB.2	NADH-Ubiquinone/plastoquinone (complex I) protein	ATCG00890.1	NDHB.1	NADH-Ubiquinone/plastoquinone (complex I) protein	0.0	1163	1170	99.4	1047	yes
ATMG00280	ATMG00280.1	ORF110A	Ribulose bisphosphate carboxylase large chain, catalytic domain	AT2G07732.1		Ribulose bisphosphate carboxylase large chain, catalytic domain	0.0	331	333	99.4	1048	yes
ATMG00410	ATMG00410.1	ATP6-1, ATP6	ATPase subunit 6-1	AT2G07741.1		ATPase, F0 complex, subunit A protein	0.0	1151	1158	99.4	1049	yes
AT1G42375	AT1G42375.1		transposable element gene	AT1G42365.1		transposable element gene	0.0	5696	5736	99.3	1050	yes
AT1G14800	AT1G14800.1		Nucleic acid-binding, OB-fold-like protein	AT1G54430.1		transposable element gene	0.0	601	605	99.3	1051	yes
AT1G12935	AT1G12935.1		transposable element gene	AT3G50490.1		transposable element gene	0.0	427	430	99.3	1052	yes
AT1G05560	AT1G05560.1	UGT1, UGT75B1	UDP-glucosyltransferase 75B1	AT1G05562.1		Potential natural antisense gene, locus overlaps with AT1G05560	0.0	1219	1227	99.3	1053	yes
AT1G63370	AT1G63370.1		Flavin-binding monooxygenase family protein	AT1G62620.1		Flavin-binding monooxygenase family protein	0.0	1343	1353	99.3	1054	yes
AT1G59030	AT1G59030.1		GDSL-like Lipase/Acylhydrolase superfamily protein	AT1G58725.1		GDSL-like Lipase/Acylhydrolase superfamily protein	0.0	929	936	99.3	1055	yes
AT1G56675	AT1G56675.1		transposable element gene	AT4G09146.1		transposable element gene	0.0	4503	4537	99.3	1056	yes
AT1G59406	AT1G59406.1		GDSL-like Lipase/Acylhydrolase superfamily protein	AT1G58725.1		GDSL-like Lipase/Acylhydrolase superfamily protein	0.0	1043	1050	99.3	1057	yes
AT1G69570	AT1G69570.1		Dof-type zinc finger DNA-binding family protein	AT1G69572.1		other RNA	0.0	1059	1066	99.3	1058	yes
AT1G72860	AT1G72860.1		Disease resistance protein (TIR-NBS-LRR class) family	AT1G72855.1		other RNA	0.0	1894	1908	99.3	1059	yes
AT1G40137	AT1G40137.1		transposable element gene	AT1G40112.1		transposable element gene	0.0	3685	3711	99.3	1060	yes
AT1G10260	AT1G10260.1		transposable element gene	AT1G58140.1		transposable element gene	0.0	597	601	99.3	1061	yes
AT1G40112	AT1G40112.1		transposable element gene	AT1G40137.1		transposable element gene	0.0	3685	3711	99.3	1062	yes
AT1G58725	AT1G58725.1		GDSL-like Lipase/Acylhydrolase superfamily protein	AT1G59406.1		GDSL-like Lipase/Acylhydrolase superfamily protein	0.0	1043	1050	99.3	1063	yes
AT1G62460	AT1G62460.1		transposable element gene	AT4G09455.1		transposable element gene	0.0	4373	4402	99.3	1064	yes
AT1G34967	AT1G34967.1		transposable element gene	AT5G17125.1		transposable element gene	0.0	4199	4227	99.3	1065	yes
AT1G62620	AT1G62620.1		Flavin-binding monooxygenase family protein	AT1G63370.1		Flavin-binding monooxygenase family protein	0.0	1343	1353	99.3	1066	yes
AT1G72855	AT1G72855.1		other RNA	AT1G72860.1		Disease resistance protein (TIR-NBS-LRR class) family	0.0	1894	1908	99.3	1067	yes
AT1G69572	AT1G69572.1		other RNA	AT1G69570.1		Dof-type zinc finger DNA-binding family protein	0.0	1059	1066	99.3	1068	yes
AT1G05562	AT1G05562.1		Potential natural antisense gene, locus overlaps with AT1G05560	AT1G05560.1	UGT1, UGT75B1	UDP-glucosyltransferase 75B1	0.0	1219	1227	99.3	1069	yes
AT2G13400	AT2G13400.1		transposable element gene	AT4G06622.1		transposable element gene	0.0	832	838	99.3	1070	yes
AT2G12120	AT2G12120.1		transposable element gene	AT5G28482.1		transposable element gene	0.0	691	696	99.3	1071	yes
AT2G40680	AT2G40680.1		transposable element gene	AT5G52065.1		transposable element gene	0.0	715	720	99.3	1072	yes
AT2G04066	AT2G04066.1		MATE efflux family protein	AT2G04080.1		MATE efflux family protein	0.0	404	407	99.3	1073	yes
AT2G07712	AT2G07712.1	| pseudogene, similar to maturase-related protein, blastp match of 86% identity and 2.9e-305 P-value to GP|840924|gb|AAA67711.1|	U09988 maturase-related protein {Glycine max}	ATMG00520.1	MATR	Intron maturase, type II family protein	0.0	2001	2016	99.3	1074	yes
AT2G07799	AT2G07799.1		Pseudogene of ATMG00260	ATMG00260.1	ORF101A	hypothetical protein	1e-168	304	306	99.3	1075	yes
AT3G29120	AT3G29120.1		transposable element gene	AT1G62766.1		transposable element gene	0.0	692	697	99.3	1076	yes
AT3G13700	AT3G13700.1		RNA-binding (RRM/RBD/RNP motifs) family protein	AT3G13710.1	PRA1.F4	prenylated RAB acceptor 1.F4	0.0	1927	1941	99.3	1077	yes
AT3G13710	AT3G13710.1	PRA1.F4	prenylated RAB acceptor 1.F4	AT3G13700.1		RNA-binding (RRM/RBD/RNP motifs) family protein	0.0	1927	1941	99.3	1078	yes
AT3G57700	AT3G57700.1		Protein kinase superfamily protein	AT3G57710.1		Protein kinase superfamily protein	0.0	1029	1036	99.3	1079	yes
AT3G57710	AT3G57710.1		Protein kinase superfamily protein	AT3G57700.1		Protein kinase superfamily protein	0.0	1029	1036	99.3	1080	yes
AT3G54630	AT3G54630.1		CONTAINS InterPro DOMAIN/s: Kinetochore protein Ndc80 (InterPro:IPR005550)	AT3G54625.1		other RNA	0.0	1758	1771	99.3	1081	yes
AT3G62520	AT3G62520.1		transposable element gene	AT4G27597.1		transposable element gene	0.0	2104	2118	99.3	1082	yes
AT3G54625	AT3G54625.1		other RNA	AT3G54630.1		CONTAINS InterPro DOMAIN/s: Kinetochore protein Ndc80 (InterPro:IPR005550)	0.0	1758	1771	99.3	1083	yes
AT3G22937	AT3G22937.1		unknown pseudogene	AT1G24380.1		unknown protein	0.0	575	579	99.3	1084	yes
AT4G05145	AT4G05145.1		transposable element gene	AT5G39245.1		transposable element gene	0.0	611	615	99.3	1085	yes
AT4G19305	AT4G19305.1		transposable element gene	AT1G24967.1		transposable element gene	0.0	456	459	99.3	1086	yes
AT4G27597	AT4G27597.1		transposable element gene	AT3G62520.1		transposable element gene	0.0	2104	2118	99.3	1087	yes
AT4G34210	AT4G34210.1	ASK11, SK11	SKP1-like 11	AT4G34470.1	ASK12, SK12	SKP1-like 12	0.0	456	459	99.3	1088	yes
AT4G09146	AT4G09146.1		transposable element gene	AT1G56675.1		transposable element gene	0.0	4503	4537	99.3	1089	yes
AT4G34470	AT4G34470.1	ASK12, SK12	SKP1-like 12	AT4G34210.1	ASK11, SK11	SKP1-like 11	0.0	456	459	99.3	1090	yes
AT5G36790	AT5G36790.1		Haloacid dehalogenase-like hydrolase (HAD) superfamily protein	AT5G36700.1	ATPGLP1, PGLP1	2-phosphoglycolate phosphatase 1	0.0	1373	1382	99.3	1091	yes
AT5G36700	AT5G36700.1	ATPGLP1, PGLP1	2-phosphoglycolate phosphatase 1	AT5G36790.1		Haloacid dehalogenase-like hydrolase (HAD) superfamily protein	0.0	1373	1382	99.3	1092	yes
AT5G34985	AT5G34985.1		transposable element gene	AT5G31804.1		transposable element gene	0.0	5596	5637	99.3	1093	yes
AT5G32125	AT5G32125.1		transposable element gene	AT5G29975.1		transposable element gene	0.0	2707	2725	99.3	1094	yes
AT5G52065	AT5G52065.1		transposable element gene	AT2G40680.1		transposable element gene	0.0	715	720	99.3	1095	yes
AT5G23410	AT5G23410.1		FUNCTIONS IN: molecular_function unknown	AT5G42730.1		pseudogene similar to ACT domain-containing protein, similar to F-box family protein	0.0	897	903	99.3	1096	yes
AT5G34376	AT5G34376.1		transposable element gene	AT5G34082.1		transposable element gene	0.0	953	960	99.3	1097	yes
AT5G34082	AT5G34082.1		transposable element gene	AT5G34376.1		transposable element gene	0.0	953	960	99.3	1098	yes
AT5G28482	AT5G28482.1		transposable element gene	AT2G12120.1		transposable element gene	0.0	691	696	99.3	1099	yes
AT5G42730	AT5G42730.1		pseudogene similar to ACT domain-containing protein, similar to F-box family protein	AT5G23410.1		FUNCTIONS IN: molecular_function unknown	0.0	897	903	99.3	1100	yes
ATMG01240	ATMG01240.1	ORF100C	hypothetical protein	AT2G07697.1		transposable element gene	1e-162	302	304	99.3	1101	yes
ATMG00260	ATMG00260.1	ORF101A	hypothetical protein	AT2G07799.1		Pseudogene of ATMG00260	1e-168	304	306	99.3	1102	yes
ATMG00520	ATMG00520.1	MATR	Intron maturase, type II family protein	AT2G07712.1	| pseudogene, similar to maturase-related protein, blastp match of 86% identity and 2.9e-305 P-value to GP|840924|gb|AAA67711.1|	U09988 maturase-related protein {Glycine max}	0.0	2001	2016	99.3	1103	yes
AT1G42365	AT1G42365.1		transposable element gene	AT1G42375.1		transposable element gene	0.0	5690	5736	99.2	1104	yes
AT1G23150	AT1G23150.1		unknown protein	AT1G23149.1	CPuORF29	conserved peptide upstream open reading frame 29	0.0	858	865	99.2	1105	yes
AT1G03550	AT1G03550.1		Secretory carrier membrane protein (SCAMP) family protein	AT1G03545.1		Potential natural antisense gene, locus overlaps with AT1G03550	4e-64	595	600	99.2	1106	yes
AT1G57660	AT1G57660.1		Translation protein SH3-like family protein	AT1G57860.1		Translation protein SH3-like family protein	0.0	495	499	99.2	1107	yes
AT1G24967	AT1G24967.1		transposable element gene	AT5G36075.1		transposable element gene	0.0	2466	2487	99.2	1108	yes
AT1G69750	AT1G69750.1	COX19-2, ATCOX19-2	cytochrome c oxidase 19-2	AT1G66590.2	ATCOX19-1, COX19-1	cytochrome c oxidase 19-1	0.0	619	624	99.2	1109	yes
AT1G40093	AT1G40093.1		transposable element gene	AT5G31804.1		transposable element gene	0.0	2921	2946	99.2	1110	yes
AT1G43220	AT1G43220.2		transposable element gene	AT1G43200.1		transposable element gene	0.0	940	948	99.2	1111	yes
AT1G40070	AT1G40070.1		transposable element gene	AT1G39511.1		transposable element gene	0.0	2021	2037	99.2	1112	yes
AT1G35060	AT1G35060.1		transposable element gene	AT5G36075.1		transposable element gene	0.0	2757	2779	99.2	1113	yes
AT1G06000	AT1G06000.1		UDP-Glycosyltransferase superfamily protein	AT1G06002.1		Potential natural antisense gene, locus overlaps with AT1G06000	0.0	911	918	99.2	1114	yes
AT1G66590	AT1G66590.2	ATCOX19-1, COX19-1	cytochrome c oxidase 19-1	AT1G69750.1	COX19-2, ATCOX19-2	cytochrome c oxidase 19-2	0.0	619	624	99.2	1115	yes
AT1G23149	AT1G23149.1	CPuORF29	conserved peptide upstream open reading frame 29	AT1G23150.1		unknown protein	0.0	858	865	99.2	1116	yes
AT1G03545	AT1G03545.1		Potential natural antisense gene, locus overlaps with AT1G03550	AT1G03550.1		Secretory carrier membrane protein (SCAMP) family protein	4e-64	595	600	99.2	1117	yes
AT1G06002	AT1G06002.1		Potential natural antisense gene, locus overlaps with AT1G06000	AT1G06000.1		UDP-Glycosyltransferase superfamily protein	0.0	911	918	99.2	1118	yes
AT2G12850	AT2G12850.1		transposable element gene	AT2G12835.1		transposable element gene	0.0	1760	1775	99.2	1119	yes
AT2G12835	AT2G12835.1		transposable element gene	AT2G12850.1		transposable element gene	0.0	1760	1775	99.2	1120	yes
AT2G05050	AT2G05050.1		Protein phosphatase 2C family protein	AT4G08260.1		Protein phosphatase 2C family protein	0.0	514	518	99.2	1121	yes
AT2G13390	AT2G13390.1		transposable element gene	AT1G40117.1		transposable element gene	0.0	5529	5574	99.2	1122	yes
AT2G15450	AT2G15450.1		Pectin lyase-like superfamily protein	AT2G15470.1		Pectin lyase-like superfamily protein	0.0	1201	1211	99.2	1123	yes
AT2G28670	AT2G28670.1		Disease resistance-responsive (dirigent-like protein) family protein	AT2G28671.1		unknown protein	0.0	1532	1544	99.2	1124	yes
AT2G07699	AT2G07699.1	| pseudogene, similar to ATPase subunit 6, blastp match of 80% identity and 7.4e-154 P-value to GP|515963|gb|AAA72061.1|	M24672 ATPase subunit 6 {Raphanus sativus}	ATMG00410.1	ATP6-1, ATP6	ATPase subunit 6-1	0.0	1149	1158	99.2	1125	yes
AT2G07773	AT2G07773.1		unknown protein	ATMG00910.1	ORF215A	hypothetical protein	0.0	603	608	99.2	1126	yes
AT2G47020	AT2G47020.1		Peptide chain release factor 1	AT2G47015.1	MIR408	MIR408	0.0	843	850	99.2	1127	yes
AT2G47015	AT2G47015.1	MIR408	MIR408	AT2G47020.1		Peptide chain release factor 1	0.0	843	850	99.2	1128	yes
AT2G28671	AT2G28671.1		unknown protein	AT2G28670.1		Disease resistance-responsive (dirigent-like protein) family protein	0.0	1532	1544	99.2	1129	yes
AT3G34299	AT3G34299.1		transposable element gene	AT3G33377.1		transposable element gene	0.0	1616	1629	99.2	1130	yes
AT3G45360	AT3G45360.1		transposable element gene	AT4G04394.1		transposable element gene	0.0	375	378	99.2	1131	yes
AT3G33377	AT3G33377.1		transposable element gene	AT3G34299.1		transposable element gene	0.0	1616	1629	99.2	1132	yes
AT3G26620	AT3G26620.1	LBD23	LOB domain-containing protein 23	AT3G26660.1	LBD24	LOB domain-containing protein 24	0.0	368	371	99.2	1133	yes
AT3G26660	AT3G26660.1	LBD24	LOB domain-containing protein 24	AT3G26620.1	LBD23	LOB domain-containing protein 23	0.0	368	371	99.2	1134	yes
AT3G25500	AT3G25500.1	AFH1, FH1, AHF1, ATFH1	formin homology 1	AT3G25490.1		Protein kinase family protein	0.0	362	365	99.2	1135	yes
AT3G27140	AT3G27140.1		Protein phosphatase 2C family protein	AT2G05050.1		Protein phosphatase 2C family protein	1e-171	489	493	99.2	1136	yes
AT3G31442	AT3G31442.1	SADHU7-2	transposable element gene	AT3G31440.1		transposable element gene	0.0	852	859	99.2	1137	yes
AT4G06620	AT4G06620.1		transposable element gene	AT1G35647.1		transposable element gene	0.0	1895	1910	99.2	1138	yes
AT4G19310	AT4G19310.1		transposable element gene	AT5G36030.1		transposable element gene	0.0	1059	1068	99.2	1139	yes
AT4G04394	AT4G04394.1		transposable element gene	AT3G45360.1		transposable element gene	0.0	375	378	99.2	1140	yes
AT4G08260	AT4G08260.1		Protein phosphatase 2C family protein	AT2G05050.1		Protein phosphatase 2C family protein	0.0	514	518	99.2	1141	yes
AT4G13255	AT4G13255.1		transposable element gene	AT4G13257.1		transposable element gene	0.0	964	972	99.2	1142	yes
AT4G13258	AT4G13258.1		transposable element gene	AT4G13264.1		transposable element gene	0.0	524	528	99.2	1143	yes
AT4G13257	AT4G13257.1		transposable element gene	AT4G13255.1		transposable element gene	0.0	964	972	99.2	1144	yes
AT5G36030	AT5G36030.1		transposable element gene	AT4G19310.1		transposable element gene	0.0	1059	1068	99.2	1145	yes
AT5G25754	AT5G25754.1		RNA polymerase I-associated factor PAF67	AT5G25757.1		RNA polymerase I-associated factor PAF67	0.0	1685	1699	99.2	1146	yes
AT5G25757	AT5G25757.1		RNA polymerase I-associated factor PAF67	AT5G25754.1		RNA polymerase I-associated factor PAF67	0.0	1685	1699	99.2	1147	yes
[truncated: 14,719 more rows]

## Sheet: Sup Table S8
Supplementary Table S8: Second best hit among cDNA corresponding to the 73 AtPRXs and to the 15 additional non-peroxidase clones selected for our ISH study. To assemble this Table, the Supplementary Table S7 was used to select only the clones of interest keeping the rank of identity among all cDNA with nucleotide number above 300. The query accessions in bold correspond to the clones selected for…
[truncated: 43 more rows]
